# Supplementary material for: Crystal structure of bis­[di­hydro­bis­(pyrazol-1-yl)borato-κ2 N 2,N 2′](1,10-phenanthroline-κ2 N,N′)zinc(II)
Source: Acta Crystallogr E Crystallogr Commun. 2019 Jul 4;75(Pt 8):1112–6. doi: 10.1107/S2056989019009289 (PMC6690474; doi:10.1107/S2056989019009289)
Supplement: Supplementary file 1 [file e-75-01112-sup1.cif]

##############################################################################
#                                                                            #
# This CIF contains the data in a paper accepted for publication in          #
# Acta Crystallographica Section E. It conforms to the requirements of       #
# Notes for Authors for Acta Crystallographica Section E, and has been       #
# peer reviewed under the auspices of the IUCr Commission on Journals.       #
#                                                                            #
# Full details of the Crystallographic Information File format               #
# are given in the paper "The Crystallographic Information File (CIF):       #
# a New Standard Archive File for Crystallography" by S. R. Hall, F. H.      #
# Allen and I. D. Brown [Acta Cryst. (1991), A47, 655-685].                  #
#                                                                            #
# The current version of the core CIF dictionary is obtainable from          #
# ftp://ftp.iucr.org/pub/cif_core.dic.                                       #
#                                                                            #
# Software is freely available for graphical display of the structure(s)     #
# in this CIF. For information consult the CIF software page                 #
# http://www.iucr.org/resources/cif/software.                                #
#                                                                            #
# This file may be used for bona fide research purposes within the           #
# scientific community so long as proper attribution is given to the journal # 
# article from which it was obtained.                                        #
#                                                                            #
##############################################################################
data_I
_database_code_depnum_ccdc_archive 'CCDC 1937083'
_audit_creation_method     SHELXL-2014
_journal_date_recd_electronic     2019-05-23
_journal_date_accepted     2019-06-28
_journal_name_full     'Acta Crystallographica, Section E'
_journal_year     2019
_journal_volume     75
_journal_issue      8
_journal_page_first     1112
_journal_page_last     1116
_journal_paper_category     GM
_journal_paper_doi     10.1107/S2056989019009289
_journal_coeditor_code     WM5509
_publ_contact_author_name     'Felix Tuczek'
_publ_contact_author_address
;
Institut f\"ur Anorganische Chemie
Christian-Albrechts-Universit\"at Kiel
Max-Eyth Str. 2
D-24118 Kiel
Germany
;
_publ_contact_author_email     ftuczek@ac.uni-kiel.de
_publ_contact_author_fax     +431-880-1523
_publ_contact_author_phone     +431-880-2183
_publ_section_title
;\
Crystal structure of
bis[dihydrobis(pyrazol-1-yl)borato-\k^2^<i>N</i>^2^,<i>N</i>^2'^](1,10-\
phenanthroline-\k^2^<i>N</i>,<i>N</i>')zinc(II)
;
_publ_section_title_footnote     .
loop_
    _publ_author_name
    _publ_author_footnote
    _publ_author_address
    'Ossinger, Sascha' .
;
Institut f\"ur Anorganische Chemie
Christian-Albrechts-Universit\"at Kiel
Max-Eyth Str. 2
D-24118 Kiel
Germany
;
    'N\"ather, Christian' .
;
Institut f\"ur Anorganische Chemie
Christian-Albrechts-Universit\"at Kiel
Max-Eyth Str. 2
D-24118 Kiel
Germany
;
    'Tuczek, Felix' .
;
Institut f\"ur Anorganische Chemie
Christian-Albrechts-Universit\"at Kiel
Max-Eyth Str. 2
D-24118 Kiel
Germany
;
_publ_section_synopsis
;
In the crystal structure of the title compound, the Zn^II^ cation is
octahedrally coordinated by the N atoms of a chelating phenanthroline ligand
and the N atoms of two symmetry-related dihydrobis(pyrazol-1-yl)borate ligands
into discrete complexes.
;
_chemical_name_systematic
;
Bis[dihydrobis(pyrazol-1-yl)borato-\k^2^<i>N</i>^2^,<i>N</i>^2'^](1,10-\
phenanthroline-\k^2^<i>N</i>,<i>N</i>')zinc(II)
;
_chemical_name_common     ?
_chemical_formula_moiety     'C24 H24 B2 N10 Zn'
_chemical_formula_sum     'C24 H24 B2 N10 Zn'
_chemical_formula_iupac     '[Zn (C6 H8 B N4)2 (C12 H8 N2)]'
_chemical_formula_weight     539.52
_chemical_melting_point     ?
_space_group_crystal_system     monoclinic
_space_group_name_H-M_alt     'C 2/c'
_space_group_name_Hall     '-C 2yc'
loop_
    _space_group_symop_operation_xyz
    'x, y, z'
    '-x, y, -z+1/2'
    'x+1/2, y+1/2, z'
    '-x+1/2, y+1/2, -z+1/2'
    '-x, -y, -z'
    'x, -y, z-1/2'
    '-x+1/2, -y+1/2, -z'
    'x+1/2, -y+1/2, z-1/2'
_cell_length_a     17.4591(10)
_cell_length_b     16.0990(7)
_cell_length_c     10.6076(6)
_cell_angle_alpha     90
_cell_angle_beta     121.533(4)
_cell_angle_gamma     90
_cell_volume     2541.3(3)
_cell_formula_units_Z     4
_cell_measurement_reflns_used     10361
_cell_measurement_theta_min     2.31
_cell_measurement_theta_max     27.00
_cell_measurement_temperature     293(2)
_exptl_crystal_description     block
_exptl_crystal_colour     colourless
_exptl_crystal_size_max     0.13
_exptl_crystal_size_mid     0.10
_exptl_crystal_size_min     0.06
_exptl_crystal_density_diffrn     1.410
_exptl_crystal_density_meas     ?
_exptl_crystal_density_method     ?
_exptl_crystal_F_000     1112
_exptl_absorpt_coefficient_mu     1.001
_exptl_absorpt_correction_type     numerical
_exptl_absorpt_process_details
;
(X-RED and X-SHAPE; Stoe & Cie, 2008)
;
_exptl_absorpt_correction_T_min     0.8054
_exptl_absorpt_correction_T_max     0.9110
_exptl_special_details     ?
_diffrn_ambient_temperature     293(2)
_diffrn_source     ?
_diffrn_radiation_type     MoK\a
_diffrn_radiation_wavelength     0.71073
_diffrn_measurement_device_type     'Stoe IPDS-2'
_diffrn_measurement_method     'Omega scans'
_diffrn_detector_area_resol_mean     ?
_diffrn_reflns_number     10361
_diffrn_reflns_av_R_equivalents     0.0305
_diffrn_reflns_av_unetI/netI     0.0241
_diffrn_reflns_theta_min     2.307
_diffrn_reflns_theta_max     27.003
_diffrn_reflns_theta_full     25.242
_diffrn_measured_fraction_theta_max     0.996
_diffrn_measured_fraction_theta_full     0.995
_diffrn_reflns_limit_h_min     -21
_diffrn_reflns_limit_h_max     22
_diffrn_reflns_limit_k_min     -20
_diffrn_reflns_limit_k_max     16
_diffrn_reflns_limit_l_min     -13
_diffrn_reflns_limit_l_max     13
_refine_special_details     ?
_reflns_number_total     2765
_reflns_number_gt     2359
_reflns_threshold_expression     'I > 2\s(I)'
_refine_ls_structure_factor_coef     Fsqd
_refine_ls_matrix_type     full
_refine_ls_R_factor_all     0.0503
_refine_ls_R_factor_gt     0.0388
_refine_ls_wR_factor_gt     0.0843
_refine_ls_wR_factor_ref     0.0885
_refine_ls_goodness_of_fit_ref     1.082
_refine_ls_restrained_S_all     1.082
_refine_ls_number_reflns     2765
_refine_ls_number_parameters     168
_refine_ls_number_restraints     0
_refine_ls_hydrogen_treatment     constr
_refine_ls_weighting_scheme     calc
_refine_ls_weighting_details
              'w=1/[\s^2^(Fo^2^)+(0.0445P)^2^+0.6977P] where P=(Fo^2^+2Fc^2^)/3'
_atom_sites_solution_hydrogens     geom
_atom_sites_solution_primary     ?
_atom_sites_solution_secondary     ?
_refine_ls_shift/su_max     0.000
_refine_ls_shift/su_mean     0.000
_refine_diff_density_max     0.222
_refine_diff_density_min     -0.219
_refine_ls_extinction_method     none
_refine_ls_extinction_coef     .
loop_
    _atom_type_symbol
    _atom_type_description
    _atom_type_scat_dispersion_real
    _atom_type_scat_dispersion_imag
    _atom_type_scat_source
    'C' 'C' 0.0033 0.0016
                         'International Tables Vol C Tables 4.2.6.8 and 6.1.1.4'
    'H' 'H' 0.0000 0.0000
                         'International Tables Vol C Tables 4.2.6.8 and 6.1.1.4'
    'B' 'B' 0.0013 0.0007
                         'International Tables Vol C Tables 4.2.6.8 and 6.1.1.4'
    'N' 'N' 0.0061 0.0033
                         'International Tables Vol C Tables 4.2.6.8 and 6.1.1.4'
    'Zn' 'Zn' 0.2839 1.4301
                         'International Tables Vol C Tables 4.2.6.8 and 6.1.1.4'
_computing_data_collection
;
X-AREA (Stoe & Cie, 2008)
;
_computing_cell_refinement
;
X-AREA (Stoe & Cie, 2008)
;
_computing_data_reduction
;
X-AREA (Stoe & Cie, 2008)
;
_computing_structure_solution
;
SHELXS97 (Sheldrick, 2008)
;
_computing_structure_refinement
;
SHELXL2014 (Sheldrick, 2015)
;
_computing_molecular_graphics
;
DIAMOND (Brandenburg, 1999)
;
_computing_publication_material
;
publCIF (Westrip, 2010)
;
loop_
    _atom_site_type_symbol
    _atom_site_label
    _atom_site_fract_x
    _atom_site_fract_y
    _atom_site_fract_z
    _atom_site_U_iso_or_equiv
    _atom_site_adp_type
    _atom_site_calc_flag
    _atom_site_occupancy
    _atom_site_disorder_assembly
    _atom_site_disorder_group
    Zn Zn1 0.5000 0.75993(2) 0.7500 0.04673(13) Uani d 1 . .
    N N1 0.42976(13) 0.86884(12) 0.6097(2) 0.0560(5) Uani d 1 . .
    C C1 0.36392(18) 0.86814(18) 0.4692(3) 0.0689(7) Uani d 1 . .
    H H1 0.3393 0.8173 0.4246 0.083 Uiso calc 1 . .
    C C2 0.3299(2) 0.9403(2) 0.3851(4) 0.0835(9) Uani d 1 . .
    H H2 0.2851 0.9372 0.2855 0.100 Uiso calc 1 . .
    C C3 0.3626(2) 1.0144(2) 0.4497(4) 0.0912(10) Uani d 1 . .
    H H3 0.3399 1.0630 0.3950 0.109 Uiso calc 1 . .
    C C4 0.4307(2) 1.01866(16) 0.5991(4) 0.0762(8) Uani d 1 . .
    C C5 0.46363(16) 0.94306(13) 0.6741(3) 0.0556(5) Uani d 1 . .
    C C6 0.4676(3) 1.09407(18) 0.6787(5) 0.1086(14) Uani d 1 . .
    H H6 0.4458 1.1445 0.6300 0.130 Uiso calc 1 . .
    N N11 0.43035(14) 0.63487(13) 0.4888(2) 0.0595(5) Uani d 1 . .
    N N12 0.41630(13) 0.66673(11) 0.5937(2) 0.0518(4) Uani d 1 . .
    C C11 0.37140(18) 0.60880(16) 0.6182(3) 0.0642(6) Uani d 1 . .
    H H11 0.3534 0.6138 0.6863 0.077 Uiso calc 1 . .
    C C12 0.3549(2) 0.54065(19) 0.5298(4) 0.0870(9) Uani d 1 . .
    H H12 0.3241 0.4925 0.5248 0.104 Uiso calc 1 . .
    C C13 0.3939(2) 0.55958(19) 0.4513(4) 0.0830(9) Uani d 1 . .
    H H13 0.3950 0.5251 0.3819 0.100 Uiso calc 1 . .
    B B1 0.4746(2) 0.6851(2) 0.4199(3) 0.0690(8) Uani d 1 . .
    H H1A 0.4381 0.7334 0.3693 0.083 Uiso calc 1 . .
    H H1B 0.4782 0.6511 0.3476 0.083 Uiso calc 1 . .
    N N13 0.57014(14) 0.71333(13) 0.5411(2) 0.0580(5) Uani d 1 . .
    N N14 0.58774(13) 0.75821(12) 0.6621(2) 0.0546(4) Uani d 1 . .
    C C14 0.67425(17) 0.78014(16) 0.7300(3) 0.0631(6) Uani d 1 . .
    H H24 0.7046 0.8106 0.8173 0.076 Uiso calc 1 . .
    C C15 0.71221(18) 0.75136(19) 0.6524(3) 0.0732(7) Uani d 1 . .
    H H15 0.7710 0.7589 0.6753 0.088 Uiso calc 1 . .
    C C16 0.64476(18) 0.70945(19) 0.5346(3) 0.0695(7) Uani d 1 . .
    H H16 0.6497 0.6825 0.4617 0.083 Uiso calc 1 . .
loop_
    _atom_site_aniso_label
    _atom_site_aniso_U_11
    _atom_site_aniso_U_22
    _atom_site_aniso_U_33
    _atom_site_aniso_U_12
    _atom_site_aniso_U_13
    _atom_site_aniso_U_23
    Zn1 0.0499(2) 0.0432(2) 0.04314(19) 0.000 0.02155(15) 0.000
    N1 0.0552(11) 0.0514(11) 0.0531(11) 0.0032(9) 0.0225(9) 0.0053(8)
    C1 0.0653(16) 0.0721(16) 0.0568(15) 0.0089(13) 0.0232(13) 0.0111(12)
    C2 0.0744(19) 0.099(2) 0.0705(18) 0.0207(17) 0.0335(16) 0.0335(17)
    C3 0.081(2) 0.079(2) 0.115(3) 0.0242(17) 0.052(2) 0.051(2)
    C4 0.0742(18) 0.0522(14) 0.112(2) 0.0121(13) 0.0552(18) 0.0250(14)
    C5 0.0550(13) 0.0459(12) 0.0735(15) 0.0046(10) 0.0390(12) 0.0063(10)
    C6 0.104(3) 0.0439(14) 0.174(4) 0.0090(15) 0.070(3) 0.0195(17)
    N11 0.0640(12) 0.0682(12) 0.0513(11) -0.0061(10) 0.0338(10) -0.0125(9)
    N12 0.0583(11) 0.0524(10) 0.0486(10) -0.0039(8) 0.0307(9) -0.0052(8)
    C11 0.0742(17) 0.0613(14) 0.0657(15) -0.0147(12) 0.0425(14) -0.0092(11)
    C12 0.110(3) 0.0628(16) 0.108(2) -0.0286(17) 0.070(2) -0.0235(16)
    C13 0.094(2) 0.0747(18) 0.088(2) -0.0200(16) 0.0525(19) -0.0387(16)
    B1 0.0674(18) 0.098(2) 0.0443(14) -0.0064(16) 0.0308(14) -0.0032(14)
    N13 0.0588(11) 0.0716(12) 0.0495(10) 0.0034(9) 0.0324(9) 0.0081(9)
    N14 0.0524(10) 0.0625(11) 0.0484(9) -0.0004(9) 0.0260(8) 0.0083(8)
    C14 0.0559(13) 0.0688(15) 0.0584(13) -0.0027(11) 0.0256(12) 0.0166(11)
    C15 0.0540(13) 0.095(2) 0.0748(16) 0.0067(14) 0.0365(13) 0.0276(15)
    C16 0.0663(16) 0.0879(18) 0.0663(16) 0.0139(14) 0.0430(15) 0.0181(13)
_geom_special_details
;
 All esds (except the esd in the dihedral angle between two l.s. planes)
 are estimated using the full covariance matrix.  The cell esds are taken
 into account individually in the estimation of esds in distances, angles
 and torsion angles; correlations between esds in cell parameters are only
 used when they are defined by crystal symmetry.  An approximate (isotropic)
 treatment of cell esds is used for estimating esds involving l.s. planes.
;
loop_
    _geom_bond_atom_site_label_1
    _geom_bond_atom_site_label_2
    _geom_bond_site_symmetry_2
    _geom_bond_distance
    _geom_bond_publ_flag
    Zn1 N12 . 2.1454(18) y
    Zn1 N12 2_656 2.1454(18) ?
    Zn1 N14 . 2.1704(18) y
    Zn1 N14 2_656 2.1705(18) ?
    Zn1 N1 . 2.2101(19) y
    Zn1 N1 2_656 2.2101(19) ?
    N1 C1 . 1.323(3) ?
    N1 C5 . 1.350(3) ?
    C1 C2 . 1.394(4) ?
    C1 H1 . 0.9300 ?
    C2 C3 . 1.347(5) ?
    C2 H2 . 0.9300 ?
    C3 C4 . 1.399(5) ?
    C3 H3 . 0.9300 ?
    C4 C5 . 1.402(3) ?
    C4 C6 . 1.426(5) ?
    C5 C5 2_656 1.438(5) ?
    C6 C6 2_656 1.334(8) ?
    C6 H6 . 0.9300 ?
    N11 C13 . 1.329(3) ?
    N11 N12 . 1.358(2) ?
    N11 B1 . 1.541(4) ?
    N12 C11 . 1.328(3) ?
    C11 C12 . 1.372(4) ?
    C11 H11 . 0.9300 ?
    C12 C13 . 1.356(4) ?
    C12 H12 . 0.9300 ?
    C13 H13 . 0.9300 ?
    B1 N13 . 1.549(4) ?
    B1 H1A . 0.9700 ?
    B1 H1B . 0.9700 ?
    N13 C16 . 1.341(3) ?
    N13 N14 . 1.361(3) ?
    N14 C14 . 1.337(3) ?
    C14 C15 . 1.379(4) ?
    C14 H24 . 0.9300 ?
    C15 C16 . 1.365(4) ?
    C15 H15 . 0.9300 ?
    C16 H16 . 0.9300 ?
loop_
    _geom_angle_atom_site_label_1
    _geom_angle_atom_site_label_2
    _geom_angle_atom_site_label_3
    _geom_angle_site_symmetry_1
    _geom_angle_site_symmetry_3
    _geom_angle
    _geom_angle_publ_flag
    N12 Zn1 N12 . 2_656 91.24(10) y
    N12 Zn1 N14 . . 90.43(7) y
    N12 Zn1 N14 2_656 . 88.55(7) ?
    N12 Zn1 N14 . 2_656 88.55(7) y
    N12 Zn1 N14 2_656 2_656 90.43(7) ?
    N14 Zn1 N14 . 2_656 178.54(11) y
    N12 Zn1 N1 . . 96.92(7) y
    N12 Zn1 N1 2_656 . 171.59(8) ?
    N14 Zn1 N1 . . 89.34(7) y
    N14 Zn1 N1 2_656 . 91.83(7) ?
    N12 Zn1 N1 . 2_656 171.59(7) y
    N12 Zn1 N1 2_656 2_656 96.92(7) ?
    N14 Zn1 N1 . 2_656 91.83(7) y
    N14 Zn1 N1 2_656 2_656 89.34(7) ?
    N1 Zn1 N1 . 2_656 75.01(11) y
    C1 N1 C5 . . 118.1(2) ?
    C1 N1 Zn1 . . 126.95(18) ?
    C5 N1 Zn1 . . 114.81(16) ?
    N1 C1 C2 . . 122.8(3) ?
    N1 C1 H1 . . 118.6 ?
    C2 C1 H1 . . 118.6 ?
    C3 C2 C1 . . 119.2(3) ?
    C3 C2 H2 . . 120.4 ?
    C1 C2 H2 . . 120.4 ?
    C2 C3 C4 . . 120.2(3) ?
    C2 C3 H3 . . 119.9 ?
    C4 C3 H3 . . 119.9 ?
    C3 C4 C5 . . 117.0(3) ?
    C3 C4 C6 . . 124.4(3) ?
    C5 C4 C6 . . 118.6(3) ?
    N1 C5 C4 . . 122.7(3) ?
    N1 C5 C5 . 2_656 117.61(13) ?
    C4 C5 C5 . 2_656 119.68(18) ?
    C6 C6 C4 2_656 . 121.61(19) ?
    C6 C6 H6 2_656 . 119.2 ?
    C4 C6 H6 . . 119.2 ?
    C13 N11 N12 . . 109.0(2) ?
    C13 N11 B1 . . 128.0(2) ?
    N12 N11 B1 . . 122.7(2) ?
    C11 N12 N11 . . 105.83(19) ?
    C11 N12 Zn1 . . 124.95(15) ?
    N11 N12 Zn1 . . 123.73(14) ?
    N12 C11 C12 . . 111.2(2) ?
    N12 C11 H11 . . 124.4 ?
    C12 C11 H11 . . 124.4 ?
    C13 C12 C11 . . 104.3(2) ?
    C13 C12 H12 . . 127.9 ?
    C11 C12 H12 . . 127.9 ?
    N11 C13 C12 . . 109.6(2) ?
    N11 C13 H13 . . 125.2 ?
    C12 C13 H13 . . 125.2 ?
    N11 B1 N13 . . 110.5(2) ?
    N11 B1 H1A . . 109.6 ?
    N13 B1 H1A . . 109.6 ?
    N11 B1 H1B . . 109.6 ?
    N13 B1 H1B . . 109.6 ?
    H1A B1 H1B . . 108.1 ?
    C16 N13 N14 . . 109.1(2) ?
    C16 N13 B1 . . 126.7(2) ?
    N14 N13 B1 . . 123.6(2) ?
    C14 N14 N13 . . 106.4(2) ?
    C14 N14 Zn1 . . 128.16(17) ?
    N13 N14 Zn1 . . 123.37(14) ?
    N14 C14 C15 . . 110.5(2) ?
    N14 C14 H24 . . 124.8 ?
    C15 C14 H24 . . 124.8 ?
    C16 C15 C14 . . 105.0(2) ?
    C16 C15 H15 . . 127.5 ?
    C14 C15 H15 . . 127.5 ?
    N13 C16 C15 . . 109.0(2) ?
    N13 C16 H16 . . 125.5 ?
    C15 C16 H16 . . 125.5 ?
_shelx_space_group_comment
;
The symmetry employed for this shelxl refinement is uniquely defined
by the following loop, which should always be used as a source of
symmetry information in preference to the above space-group names.
They are only intended as comments.
;
_shelx_estimated_absorpt_T_min     ?
_shelx_estimated_absorpt_T_max     ?
_shelx_hkl_file
;
   4   0   0 2059.70   18.52   0
   6   0   0  145.60    7.35   0
   8   0   0    7.63    6.24   0
   8   0   0    6.32    7.24   0
  10   0   0   68.64    5.83   0
  10   0   0   67.17    5.97   0
  10   0   0   72.61    5.81   0
  12   0   0  437.10    7.80   0
  12   0   0  424.37    7.36   0
  12   0   0  446.18    8.25   0
  14   0   0  454.49    8.16   0
  14   0   0  431.40    7.04   0
  14   0   0  435.92    7.19   0
  16   0   0   24.93    6.42   0
  16   0   0   29.68    5.61   0
  16   0   0   41.31    5.56   0
  18   0   0   -5.92    5.62   0
  18   0   0    1.88    6.60   0
  17  -1   0   17.01    5.41   0
  17  -1   0    1.93    5.39   0
  17  -1   0    6.87    7.19   0
  15  -1   0   -1.71    5.35   0
  15  -1   0    1.78    6.14   0
  15  -1   0    2.51    6.22   0
  13  -1   0    0.69    5.38   0
  13  -1   0    0.74    6.08   0
  13  -1   0    4.63    5.19   0
  11  -1   0   16.75    6.55   0
  11  -1   0    7.23    5.75   0
  11  -1   0   21.76    5.68   0
   9  -1   0  186.25    6.98   0
   9  -1   0  194.00    6.19   0
   7  -1   0    1.99    6.13   0
  -3  -1   0  237.33   11.96   0
   3   1   0  240.24   11.30   0
  -5  -1   0  965.71   12.81   0
   5   1   0  936.27   11.72   0
   7   1   0   -2.84    7.18   0
   7   1   0   -2.11    7.08   0
   9   1   0  193.83    6.82   0
   9   1   0  200.07    6.86   0
   9   1   0  197.49    7.04   0
  11   1   0    9.97    5.35   0
  11   1   0   15.25    6.39   0
  11   1   0   17.20    5.65   0
  13   1   0    2.29    6.26   0
  13   1   0   -7.03    5.61   0
  13   1   0   -2.67    6.07   0
  15   1   0    4.94    6.20   0
  15   1   0    6.02    5.43   0
  17   1   0    5.99    6.23   0
  17   1   0   -1.08    6.48   0
  18  -2   0   18.29    5.74   0
  18  -2   0   18.63    5.64   0
  18  -2   0   14.68    7.39   0
  16  -2   0   38.48    5.74   0
  16  -2   0   21.24    5.44   0
  16  -2   0   34.87    7.10   0
  14  -2   0  244.16    6.33   0
  14  -2   0  246.81    7.50   0
  14  -2   0  237.84    6.28   0
  12  -2   0  526.87    7.34   0
  12  -2   0  504.43    7.31   0
  12  -2   0  522.15    8.62   0
  10  -2   0  948.74    8.56   0
  10  -2   0  930.59    9.97   0
  -4  -2   0 2817.72   17.96   0
   6   2   0  153.95    8.58   0
   6   2   0  148.41    7.99   0
  -6  -2   0  152.22    8.49   0
   8   2   0   86.03    7.82   0
   8   2   0   87.49    6.58   0
   8   2   0   90.28    7.33   0
  10   2   0  929.84    9.99   0
  10   2   0  957.68   10.17   0
  10   2   0  930.46    9.83   0
  12   2   0  525.24    8.66   0
  12   2   0  524.11    8.53   0
  14   2   0  239.98    7.49   0
  14   2   0  231.13    6.45   0
  16   2   0   30.42    6.24   0
  16   2   0   28.61    6.45   0
  18   2   0   18.54    6.57   0
  18   2   0   13.38    6.85   0
  17  -3   0   15.49    6.49   0
  17  -3   0   12.90    5.61   0
  17  -3   0   11.32    5.46   0
  15  -3   0    3.09    5.59   0
  15  -3   0    2.81    5.49   0
  15  -3   0    2.22    5.98   0
  13  -3   0   14.06    5.36   0
  13  -3   0    0.23    6.19   0
  13  -3   0   10.18    5.51   0
  11  -3   0   33.47    5.62   0
  11  -3   0   34.34    5.57   0
  11  -3   0   30.27    6.46   0
  -1  -3   0 2337.71   26.37   0
   5   3   0  438.32   14.95   0
  -5  -3   0  432.83    9.26   0
   5   3   0  444.52   14.25   0
  -7  -3   0  229.16    7.33   0
   7   3   0  232.75    9.65   0
   7   3   0  232.12    9.43   0
   9   3   0  123.94    8.18   0
  -9  -3   0  124.55    6.64   0
   9   3   0  126.31    7.73   0
  11   3   0   26.98    7.08   0
  11   3   0   39.61    7.44   0
  13   3   0    6.52    6.21   0
  13   3   0    4.99    7.29   0
  15   3   0    2.99    6.25   0
  15   3   0    6.44    7.22   0
  17   3   0    9.53    6.73   0
  17   3   0   13.34    6.30   0
  18  -4   0   21.97    7.42   0
  18  -4   0   19.38    5.82   0
  18  -4   0   32.99    5.87   0
  16  -4   0    9.75    7.14   0
  16  -4   0   13.20    4.62   0
  16  -4   0    9.98    5.55   0
  14  -4   0   94.52    6.68   0
  14  -4   0   89.99    4.83   0
  14  -4   0   90.87    4.72   0
  12  -4   0  281.46    6.27   0
  12  -4   0  285.49    5.40   0
  -2  -4   0   26.34   14.14   0
  -4  -4   0  958.10    9.95   0
  -6  -4   0 1171.97   10.20   0
   6   4   0 1175.05   21.17   0
   6   4   0 1192.23   20.37   0
   8   4   0  367.49   10.44   0
  -8  -4   0  367.93    8.31   0
   8   4   0  368.35   11.67   0
  10   4   0  567.59   11.15   0
  10   4   0  576.93   11.65   0
 -10  -4   0  579.82    7.80   0
  12   4   0  275.14    8.66   0
  12   4   0  287.80    9.05   0
  14   4   0   91.55    7.90   0
  14   4   0   83.79    7.46   0
  16   4   0    3.35    7.73   0
  16   4   0    6.30    6.31   0
  18   4   0   28.08    7.69   0
  18   4   0   28.44    7.26   0
  17  -5   0   11.95    5.84   0
  17  -5   0   19.08    6.53   0
  17  -5   0   10.95    5.72   0
  15  -5   0    8.21    5.42   0
  15  -5   0   12.84    5.33   0
  15  -5   0    6.98    6.26   0
  13  -5   0    3.03    5.58   0
  13  -5   0    9.52    5.41   0
  11  -5   0   56.85    4.59   0
  11  -5   0   50.70    4.90   0
  -1  -5   0  163.35   10.11   0
  -3  -5   0  190.69   16.94   0
  -3  -5   0  180.80   18.00   0
  -5  -5   0   29.51    7.03   0
  -7  -5   0  151.55    6.41   0
  -9  -5   0  111.56    6.20   0
   9   5   0  104.52   11.46   0
   9   5   0  106.36   10.67   0
 -11  -5   0   57.65    6.59   0
  11   5   0   58.98    9.73   0
  11   5   0   51.08    9.22   0
  13   5   0    4.76    8.03   0
  13   5   0    4.56    8.69   0
  15   5   0   10.83    8.54   0
  15   5   0    5.33    7.97   0
  17   5   0   27.51    8.90   0
  17   5   0   14.49    8.35   0
  18  -6   0   33.36    7.72   0
  18  -6   0   25.15    6.00   0
  18  -6   0   21.95    6.03   0
  16  -6   0   18.15    6.47   0
  16  -6   0   14.83    5.66   0
  16  -6   0   16.24    5.48   0
  14  -6   0   15.48    4.37   0
  14  -6   0    7.84    4.33   0
  12  -6   0   54.96    4.63   0
  12  -6   0   64.68    5.70   0
  10  -6   0  420.68    5.83   0
  -2  -6   0  382.41   11.15   0
  -6  -6   0 1055.59    9.06   0
  -8  -6   0  416.29    6.96   0
  10   6   0  418.45   18.84   0
  10   6   0  421.16   19.95   0
 -10  -6   0  413.46    7.96   0
  12   6   0   63.51   10.94   0
 -12  -6   0   61.67    5.66   0
  12   6   0   67.84   12.08   0
  14   6   0   17.57   10.28   0
  14   6   0   10.27    9.44   0
  16   6   0   15.66   10.59   0
  16   6   0   17.97   10.50   0
  18   6   0   28.10   10.96   0
  18   6   0   35.70   11.42   0
  17  -7   0    2.63    6.57   0
  17  -7   0    8.74    5.64   0
  17  -7   0    1.27    5.62   0
  15  -7   0   13.48    4.58   0
  15  -7   0   13.27    5.58   0
  13  -7   0   -5.85    4.23   0
  13  -7   0    3.71    4.13   0
  11  -7   0  193.38    5.20   0
  11  -7   0  174.28    4.97   0
  -1  -7   0   40.99    6.78   0
  -3  -7   0  494.94   12.41   0
  -3  -7   0  472.48   12.41   0
  -7  -7   0   23.55    5.75   0
  -9  -7   0   21.23    5.91   0
 -11  -7   0  167.23    6.16   0
 -13  -7   0    4.65    5.51   0
  16  -8   0   76.01    5.71   0
  16  -8   0   57.96    4.57   0
  14  -8   0  269.32    6.24   0
  14  -8   0  276.62    5.24   0
  12  -8   0  119.01    4.74   0
  12  -8   0  122.91    5.82   0
  10  -8   0  177.84    6.00   0
   0  -8   0 1816.94   12.20   0
  -2  -8   0  729.27   10.92   0
  -4  -8   0  169.38   11.85   0
  -4  -8   0  164.94   11.80   0
  -6  -8   0    8.13    4.91   0
  -8  -8   0  154.18    6.18   0
 -10  -8   0  176.99    6.13   0
 -12  -8   0  117.59    6.58   0
 -14  -8   0  274.44    6.59   0
  17  -9   0    5.53    5.77   0
  17  -9   0   -2.49    7.40   0
  17  -9   0    3.73    4.51   0
  15  -9   0    8.22    5.42   0
  15  -9   0    7.43    5.42   0
  13  -9   0   54.63    4.56   0
  13  -9   0   63.15    5.59   0
  11  -9   0  189.47    6.07   0
  11  -9   0  168.93    5.93   0
   9  -9   0  118.44    5.90   0
   7  -9   0   34.47    4.77   0
   1  -9   0  651.54    7.96   0
  -1  -9   0  645.18    9.74   0
  -3  -9   0  116.92    9.09   0
  -3  -9   0  109.09    9.17   0
  -7  -9   0   27.90    5.59   0
  -9  -9   0  134.11    5.85   0
 -11  -9   0  170.23    5.96   0
 -13  -9   0   53.94    5.69   0
 -15  -9   0   10.61    5.50   0
  16 -10   0   -1.46    5.60   0
  16 -10   0   14.93    5.66   0
  14 -10   0   35.87    5.38   0
  14 -10   0   36.03    4.42   0
  12 -10   0  113.19    5.81   0
  12 -10   0  110.16    5.68   0
  10 -10   0  190.24    6.19   0
  10 -10   0  220.30    5.28   0
   8 -10   0   43.06    4.80   0
   6 -10   0   34.77    4.77   0
   4 -10   0  226.05    5.54   0
   2 -10   0  408.06    6.93   0
   0 -10   0 1096.11    9.73   0
  -2 -10   0  402.87    8.80   0
  -2 -10   0  424.64    8.86   0
  -4 -10   0  227.30   10.88   0
  -4 -10   0  234.45   10.06   0
  -8 -10   0   53.15    5.55   0
 -10 -10   0  211.94    6.16   0
 -12 -10   0  116.91    5.97   0
 -14 -10   0   37.10    5.65   0
 -16 -10   0   -0.79    6.66   0
  15 -11   0    2.69    4.32   0
  15 -11   0   -4.78    5.41   0
  13 -11   0   12.69    5.41   0
  13 -11   0    3.95    5.61   0
  11 -11   0   65.43    5.72   0
  11 -11   0   71.38    5.60   0
   9 -11   0   72.21    5.72   0
   9 -11   0   85.50    5.72   0
   7 -11   0   97.94    5.85   0
   5 -11   0  144.44    5.99   0
   3 -11   0  131.71    6.20   0
   1 -11   0  254.93    6.84   0
  -1 -11   0  265.94    7.08   0
  -1 -11   0  266.30    7.10   0
  -3 -11   0  127.29    8.38   0
  -3 -11   0  132.85    8.42   0
  -5 -11   0  147.61   12.04   0
  -5 -11   0  152.29   13.24   0
  -7 -11   0   88.52    4.76   0
  -9 -11   0   71.76    5.84   0
 -11 -11   0   64.72    5.61   0
 -13 -11   0   12.04    5.40   0
 -15 -11   0    5.56    6.46   0
  14 -12   0    0.12    5.59   0
  14 -12   0   -7.05    5.58   0
  12 -12   0   46.16    5.67   0
  12 -12   0   41.32    5.51   0
  10 -12   0  241.04    6.29   0
  10 -12   0  215.91    6.18   0
   8 -12   0  105.02    5.87   0
   8 -12   0   96.89    5.71   0
   6 -12   0   42.32    4.75   0
   4 -12   0  426.66    6.84   0
   2 -12   0  141.63    6.28   0
   0 -12   0   24.79    6.77   0
   0 -12   0   20.32    5.88   0
  -2 -12   0  153.89    7.50   0
  -2 -12   0  152.38    7.39   0
  -4 -12   0  420.79   10.61   0
  -4 -12   0  428.24   10.82   0
  -8 -12   0   87.67    4.77   0
 -10 -12   0  230.43    5.35   0
 -12 -12   0   35.34    5.51   0
 -14 -12   0    1.95    5.51   0
  13 -13   0   21.15    4.66   0
  13 -13   0   26.35    5.56   0
  11 -13   0   20.92    5.49   0
  11 -13   0   27.79    5.54   0
   9 -13   0   43.38    5.51   0
   9 -13   0   50.89    5.48   0
   7 -13   0  174.71    5.90   0
   7 -13   0  184.13    4.99   0
   5 -13   0  114.54    4.75   0
   5 -13   0  122.22    5.81   0
   3 -13   0   28.16    5.58   0
   3 -13   0   36.32    4.61   0
   1 -13   0  290.29    6.65   0
   1 -13   0  302.80    6.60   0
  -1 -13   0  294.84    6.85   0
  -1 -13   0  297.57    7.75   0
  -3 -13   0   29.52    7.63   0
  -3 -13   0   33.01    6.75   0
  -5 -13   0  117.00   10.49   0
  -5 -13   0  121.92   10.84   0
  -7 -13   0  177.89    4.91   0
  -9 -13   0   40.85    5.77   0
 -11 -13   0   12.54    5.48   0
 -13 -13   0   25.41    5.69   0
  12 -14   0    9.24    5.56   0
  12 -14   0    7.05    5.64   0
  10 -14   0   60.56    4.70   0
  10 -14   0   75.77    5.80   0
   8 -14   0  117.40    5.75   0
   8 -14   0  137.24    4.85   0
   6 -14   0   55.95    5.33   0
   6 -14   0   49.67    4.49   0
   4 -14   0   89.98    5.72   0
   4 -14   0   90.90    5.71   0
   2 -14   0   84.29    5.81   0
   2 -14   0   89.35    5.74   0
   0 -14   0   56.84    5.77   0
   0 -14   0   64.80    6.62   0
  -2 -14   0   95.21    6.92   0
  -2 -14   0   90.17    6.86   0
  -4 -14   0   90.74    8.79   0
  -4 -14   0   90.02    8.30   0
  -8 -14   0  135.62    6.06   0
 -10 -14   0   59.72    5.68   0
 -12 -14   0  -13.00    5.75   0
  13 -15   0   14.11    5.74   0
  13 -15   0   17.04    5.78   0
  11 -15   0   22.60    4.57   0
  11 -15   0   25.12    5.60   0
   9 -15   0   44.63    4.76   0
   9 -15   0   38.59    4.58   0
   7 -15   0   29.30    5.43   0
   7 -15   0   36.02    5.45   0
   5 -15   0  111.54    4.79   0
   5 -15   0  112.55    5.61   0
   3 -15   0  187.40    6.04   0
   3 -15   0  172.09    6.01   0
   1 -15   0   66.93    5.75   0
   1 -15   0   67.77    5.92   0
  -1 -15   0   66.16    6.59   0
  -1 -15   0   71.58    6.55   0
  -3 -15   0  173.45    7.48   0
  -3 -15   0  178.22    7.58   0
  -5 -15   0  120.66   10.70   0
  -5 -15   0  109.55   10.17   0
  -7 -15   0   29.95    5.38   0
  -9 -15   0   46.16    5.52   0
 -11 -15   0   26.25    5.69   0
 -13 -15   0    5.06    4.73   0
  10 -16   0   11.16    4.64   0
  10 -16   0   21.32    4.62   0
   8 -16   0   14.66    5.59   0
   8 -16   0   17.21    5.49   0
   6 -16   0    6.52    5.48   0
   6 -16   0   16.13    5.24   0
   4 -16   0   21.30    5.53   0
   4 -16   0   20.16    5.65   0
   2 -16   0   34.68    5.56   0
   2 -16   0   30.92    6.35   0
   0 -16   0   73.05    6.47   0
   0 -16   0   78.57    5.64   0
  -2 -16   0   36.22    6.68   0
  -2 -16   0   37.38    6.48   0
  -4 -16   0   26.68    7.89   0
  -4 -16   0   23.47    8.23   0
  -8 -16   0   18.24    5.44   0
 -10 -16   0   14.50    5.59   0
   9 -17   0    9.60    5.58   0
   9 -17   0    6.30    4.69   0
   7 -17   0   18.19    5.49   0
   7 -17   0   28.57    4.61   0
   5 -17   0   43.99    5.62   0
   5 -17   0   46.02    5.65   0
   3 -17   0   49.19    5.60   0
   3 -17   0   50.21    5.65   0
   1 -17   0   72.02    5.72   0
   1 -17   0   71.40    5.76   0
  -1 -17   0   60.69    6.06   0
  -1 -17   0   64.80    6.82   0
  -3 -17   0   58.85    7.64   0
  -3 -17   0   48.56    6.96   0
  -5 -17   0   41.93    9.99   0
  -5 -17   0   51.31   10.38   0
  -7 -17   0   22.53    4.54   0
  -9 -17   0   18.27    5.55   0
   8 -18   0    8.42    5.63   0
   8 -18   0    2.47    5.71   0
   6 -18   0    0.39    4.57   0
   6 -18   0    5.02    4.46   0
   4 -18   0   22.41    5.50   0
   4 -18   0    6.78    5.53   0
   2 -18   0    9.65    6.53   0
   2 -18   0   18.22    6.38   0
   0 -18   0   13.00    6.42   0
   0 -18   0    5.66    5.69   0
  -2 -18   0    8.97    6.66   0
  -2 -18   0   10.44    6.67   0
  -4 -18   0    8.64    8.36   0
  -4 -18   0   10.39    7.85   0
  -6 -18   0    9.72    4.66   0
  -8 -18   0   -2.08    4.53   0
   7 -19   0   11.55    5.67   0
   7 -19   0    7.15    5.93   0
   5 -19   0   11.11    4.55   0
   5 -19   0   -9.61    5.68   0
   3 -19   0   22.62    5.64   0
   3 -19   0   15.70    6.39   0
   1 -19   0   65.67    5.94   0
   1 -19   0   66.16    6.91   0
  -1 -19   0   71.84    6.90   0
  -1 -19   0   79.15    7.02   0
  -3 -19   0   10.50    7.89   0
  -3 -19   0   14.94    7.53   0
  -5 -19   0    0.67   10.17   0
  -5 -19   0   -0.71   11.04   0
  -7 -19   0    5.58    4.75   0
   4 -20   0   13.72    5.68   0
   4 -20   0    5.84    5.84   0
   2 -20   0   12.27    5.84   0
   2 -20   0    6.81    5.71   0
   0 -20   0    4.47    6.68   0
   0 -20   0   10.04    5.92   0
  -2 -20   0    8.85    7.92   0
  -2 -20   0    8.43    7.76   0
  -4 -20   0    5.81    8.55   0
  -4 -20   0   10.63    8.93   0
  -4 -20   1   10.44    7.64   0
  -4 -20   1   10.98    8.17   0
  -2 -20   1   27.52    7.15   0
  -2 -20   1   31.06    5.96   0
   0 -20   1   33.82    6.13   0
   0 -20   1   24.01    5.87   0
   2 -20   1   15.97    5.95   0
   2 -20   1    8.90    5.80   0
  -7 -19   1    9.54    5.64   0
  -5 -19   1    5.33    8.68   0
  -5 -19   1    3.49    8.20   0
  -5 -19   1    0.57    4.64   0
  -3 -19   1    6.51    7.27   0
  -3 -19   1    0.52    6.68   0
  -1 -19   1    5.48    5.83   0
  -1 -19   1    1.30    5.55   0
   1 -19   1    3.31    6.77   0
   1 -19   1    4.21    5.62   0
   3 -19   1   -1.10    5.53   0
   3 -19   1   10.09    5.64   0
   5 -19   1    4.80    4.57   0
   5 -19   1   14.17    5.81   0
  -8 -18   1   44.61    5.56   0
  -6 -18   1   23.26    9.21   0
  -6 -18   1   26.96    9.70   0
  -6 -18   1   15.70    5.72   0
  -4 -18   1   26.19    6.72   0
  -4 -18   1   29.15    7.89   0
  -2 -18   1   79.88    7.13   0
  -2 -18   1   80.11    6.82   0
   0 -18   1  113.98    6.08   0
   0 -18   1  110.20    6.19   0
   2 -18   1  100.00    5.81   0
   2 -18   1  100.58    5.98   0
   4 -18   1   51.75    4.80   0
   4 -18   1   56.48    5.71   0
   6 -18   1   12.76    5.48   0
   6 -18   1   13.96    5.62   0
   8 -18   1   22.93    5.85   0
   8 -18   1   19.15    5.72   0
 -11 -17   1    3.56    4.63   0
  -9 -17   1   17.12    5.46   0
  -7 -17   1   21.21    5.42   0
  -5 -17   1   38.07    8.22   0
  -5 -17   1   41.71    7.65   0
  -3 -17   1   35.87    6.66   0
  -3 -17   1   39.91    6.74   0
  -1 -17   1    3.20    5.31   0
  -1 -17   1    8.92    5.63   0
   1 -17   1   29.30    5.54   0
   1 -17   1   29.91    5.65   0
   3 -17   1   32.22    5.66   0
   3 -17   1   39.15    5.49   0
   5 -17   1    6.96    5.38   0
   5 -17   1    3.24    5.44   0
   7 -17   1    7.65    4.36   0
   7 -17   1    1.08    5.56   0
   9 -17   1   13.68    4.63   0
   9 -17   1    3.13    5.56   0
 -12 -16   1   23.03    4.73   0
 -10 -16   1   31.53    4.60   0
  -8 -16   1   39.33    5.65   0
  -6 -16   1   98.58    9.99   0
  -6 -16   1  101.17    5.78   0
  -6 -16   1   93.54    9.29   0
  -4 -16   1  118.76    6.85   0
  -4 -16   1  117.35    7.97   0
  -2 -16   1   34.60    5.59   0
  -2 -16   1   28.59    5.78   0
   0 -16   1   94.46    6.71   0
   2 -16   1  179.68    5.26   0
   4 -16   1   80.50    5.66   0
   6 -16   1    5.51    5.57   0
   6 -16   1   18.39    4.45   0
   8 -16   1   18.36    5.45   0
   8 -16   1    6.66    5.33   0
  10 -16   1   10.66    4.71   0
  10 -16   1   20.61    4.62   0
 -13 -15   1    5.76    5.46   0
 -11 -15   1   -2.99    5.62   0
  -9 -15   1   72.74    5.56   0
  -7 -15   1   21.60    4.57   0
  -5 -15   1   27.90    7.75   0
  -5 -15   1   22.35    7.93   0
  -3 -15   1  303.21    8.01   0
  -3 -15   1  309.26    7.76   0
  -1 -15   1  322.70    6.98   0
   1 -15   1   25.36    5.75   0
   3 -15   1    5.16    5.42   0
   5 -15   1   30.35    5.50   0
   7 -15   1    2.73    4.21   0
   9 -15   1    7.33    5.29   0
   9 -15   1   17.35    5.22   0
  11 -15   1   -0.69    4.58   0
  11 -15   1   12.08    4.50   0
 -14 -14   1   15.93    5.74   0
 -12 -14   1   62.74    5.67   0
 -10 -14   1   80.48    5.74   0
  -8 -14   1   97.89    4.84   0
  -6 -14   1  134.21   10.02   0
  -6 -14   1  145.44    4.91   0
  -6 -14   1  134.01    9.60   0
  -4 -14   1   -0.14    6.27   0
  -4 -14   1    3.81    7.85   0
  -2 -14   1   43.55    6.78   0
   0 -14   1   28.09    6.53   0
   2 -14   1  110.26    5.80   0
   4 -14   1  120.37    5.77   0
   6 -14   1  138.13    4.82   0
   8 -14   1   78.09    4.44   0
  10 -14   1   25.82    5.44   0
  10 -14   1   24.25    5.46   0
  12 -14   1    9.51    4.58   0
  12 -14   1   13.23    4.66   0
 -15 -13   1   17.45    5.79   0
 -13 -13   1   41.07    4.84   0
 -11 -13   1   82.35    5.54   0
  -9 -13   1  200.11    5.12   0
  -7 -13   1   49.71    4.79   0
  -5 -13   1    8.94    8.13   0
  -5 -13   1   10.17    7.26   0
  -3 -13   1   19.27    7.04   0
  -1 -13   1    6.19    5.63   0
   1 -13   1  163.53    6.25   0
   3 -13   1   89.64    5.85   0
   5 -13   1   45.94    4.46   0
   7 -13   1   79.51    5.64   0
   9 -13   1  109.10    4.95   0
  11 -13   1   19.70    5.47   0
  11 -13   1   19.52    4.43   0
  13 -13   1    5.33    4.71   0
  13 -13   1    2.46    5.94   0
 -16 -12   1   10.38    5.83   0
 -14 -12   1    7.42    5.49   0
 -12 -12   1   13.82    5.41   0
 -10 -12   1   89.68    4.63   0
  -8 -12   1  180.98    5.85   0
  -6 -12   1   88.36    5.72   0
  -6 -12   1   80.29   10.96   0
  -6 -12   1   75.04    8.95   0
  -4 -12   1  170.90    9.00   0
  -2 -12   1  736.91    8.63   0
   0 -12   1  703.30    8.00   0
   2 -12   1  132.09    5.91   0
   4 -12   1   72.10    4.79   0
   6 -12   1   36.20    5.48   0
   8 -12   1    3.40    5.46   0
  10 -12   1   25.12    5.54   0
  12 -12   1   30.55    4.58   0
  12 -12   1   31.71    5.65   0
  14 -12   1   19.18    4.68   0
  14 -12   1   22.98    5.67   0
 -15 -11   1   21.35    5.66   0
 -13 -11   1   50.12    5.54   0
 -11 -11   1   27.54    5.32   0
  -9 -11   1   96.14    5.81   0
  -7 -11   1   41.37    4.73   0
  -5 -11   1  257.50    9.85   0
  -3 -11   1 1231.23   11.50   0
  -1 -11   1  691.80    8.26   0
   1 -11   1  237.66    6.59   0
   3 -11   1  203.12    6.24   0
   5 -11   1  118.72    6.14   0
   7 -11   1   10.23    5.33   0
   9 -11   1  126.03    4.90   0
  11 -11   1  103.67    5.84   0
  13 -11   1   19.33    5.47   0
  13 -11   1   17.82    4.65   0
  15 -11   1   16.37    5.76   0
  15 -11   1   10.03    5.80   0
 -16 -10   1   12.95    5.78   0
 -14 -10   1   32.78    5.64   0
 -12 -10   1  142.55    5.82   0
 -10 -10   1  102.55    5.83   0
  -8 -10   1   13.00    5.73   0
  -6 -10   1   91.25   12.78   0
  -6 -10   1  103.35    5.89   0
  -4 -10   1  290.24    8.73   0
  -2 -10   1  183.88    7.86   0
   0 -10   1  449.63    7.20   0
   2 -10   1   87.13    6.06   0
   4 -10   1   29.57    5.86   0
   6 -10   1   61.75    5.95   0
   8 -10   1   18.90    5.51   0
  10 -10   1   80.25    4.64   0
  12 -10   1   71.02    5.57   0
  14 -10   1   -0.83    4.48   0
  14 -10   1    2.48    4.47   0
 -15  -9   1   47.80    5.71   0
 -13  -9   1   23.14    5.30   0
 -11  -9   1   19.50    5.43   0
  -9  -9   1  337.16    6.35   0
  -7  -9   1  183.96    6.39   0
  -5  -9   1  428.89   11.92   0
  -3  -9   1 1302.31   12.21   0
  -1  -9   1 1522.92   11.60   0
   1  -9   1  789.84    8.22   0
   3  -9   1   79.33    6.30   0
   5  -9   1  330.75    6.83   0
   7  -9   1  110.25    6.12   0
   9  -9   1  133.80    5.96   0
  11  -9   1  249.76    5.22   0
  13  -9   1  105.80    4.83   0
  13  -9   1  101.40    5.70   0
  15  -9   1   16.97    4.54   0
  15  -9   1    5.84    5.70   0
 -14  -8   1   31.73    5.67   0
 -12  -8   1   40.70    5.35   0
 -10  -8   1    8.03    5.29   0
  -8  -8   1   -2.83    4.60   0
  -6  -8   1   48.08   13.10   0
  -6  -8   1   56.31    5.26   0
  -4  -8   1  395.82   11.04   0
  -2  -8   1  782.85   10.02   0
   0  -8   1  241.50    7.05   0
   2  -8   1  269.08    5.95   0
   4  -8   1   29.50    5.04   0
   6  -8   1   77.15    5.97   0
   8  -8   1   46.62    5.75   0
  10  -8   1  177.84    5.03   0
  12  -8   1  169.74    4.92   0
  14  -8   1    6.41    5.59   0
  14  -8   1   14.35    5.52   0
  16  -8   1   -3.00    5.77   0
  16  -8   1    1.08    4.63   0
  16  -8   1    4.31    7.28   0
 -13  -7   1   32.85    6.38   0
 -11  -7   1  145.68    6.01   0
  -9  -7   1  611.18    7.69   0
  -7  -7   1  138.43    6.40   0
  -5  -7   1  150.37    5.63   0
  -5  -7   1  141.07   12.13   0
  -3  -7   1  185.02    9.05   0
  -1  -7   1  867.21   10.62   0
   1  -7   1 1922.88   11.65   0
   3  -7   1  141.54    5.44   0
   5  -7   1  535.15    6.70   0
   7  -7   1  283.84    6.41   0
   9  -7   1  166.42    6.14   0
  11  -7   1  245.08    6.01   0
  13  -7   1  239.36    6.40   0
  13  -7   1  259.56    6.35   0
  15  -7   1   95.25    5.84   0
  15  -7   1   93.68    5.91   0
  15  -7   1   85.92    7.68   0
  18   6  -1    0.26    9.83   0
  18   6  -1   -0.39    9.77   0
  16   6  -1    4.02    9.32   0
  16   6  -1    7.01    9.56   0
  14   6  -1    4.82    9.33   0
  14   6  -1    7.19    8.48   0
  12   6  -1    3.49   10.52   0
  12   6  -1    6.11    9.13   0
 -12  -6   1    1.78    5.51   0
  10   6  -1   11.55   10.35   0
  10   6  -1    7.61   11.92   0
 -10  -6   1   10.78    4.88   0
  -8  -6   1  407.56    7.02   0
   8   6  -1  393.81   17.57   0
  -6  -6   1 1310.81   22.44   0
   6   6  -1 1294.63   22.22   0
  -6  -6   1 1310.54    8.89   0
  -4  -6   1  218.40   12.06   0
   4   6  -1  220.09   10.86   0
  -2  -6   1   84.35    7.99   0
   0  -6   1  898.43   10.57   0
   2  -6   1  276.46    6.71   0
   4  -6   1  109.05    5.51   0
   6  -6   1   62.00    6.27   0
   8  -6   1  105.39    5.99   0
  10  -6   1  124.24    6.02   0
  12  -6   1    9.02    5.22   0
  14  -6   1    3.65    7.11   0
  14  -6   1    1.91    5.49   0
  14  -6   1    4.72    5.47   0
  16  -6   1    4.19    7.95   0
  16  -6   1    3.59    5.55   0
  16  -6   1   -2.62    5.77   0
  19   5  -1   14.11    7.71   0
  19   5  -1    7.35    8.33   0
  17   5  -1    1.03    8.78   0
  17   5  -1   11.04    7.19   0
  15   5  -1    1.55    7.76   0
  15   5  -1   -0.19    8.81   0
  13   5  -1  246.25   10.37   0
  13   5  -1  240.75    9.47   0
  11   5  -1  555.67   12.03   0
 -11  -5   1  559.24    7.61   0
  -9  -5   1 1549.70    9.88   0
   9   5  -1 1517.67   18.00   0
   7   5  -1 1190.93   19.02   0
  -7  -5   1 1187.26    9.40   0
  -5  -5   1  330.23   15.20   0
   5   5  -1  335.76   14.51   0
  -5  -5   1  336.76    6.94   0
   3   5  -1   10.24    9.81   0
  -3  -5   1    6.88   10.93   0
  -1  -5   1  399.32   10.56   0
   1   5  -1  396.39   11.46   0
   1  -5   1 4720.75   18.50   0
   3  -5   1 4422.32   15.96   0
   5  -5   1 3426.30   13.36   0
   7  -5   1  368.15    6.05   0
   9  -5   1  119.71    5.85   0
  11  -5   1   26.92    5.51   0
  13  -5   1    8.52    4.39   0
  13  -5   1    6.02    7.14   0
  13  -5   1    4.65    5.37   0
  15  -5   1   84.69    7.72   0
  15  -5   1   97.02    5.84   0
  15  -5   1   86.41    4.77   0
  17  -5   1   30.99    9.24   0
  17  -5   1   31.40    5.97   0
  17  -5   1   28.46    5.87   0
  18   4  -1    2.35    7.97   0
  18   4  -1    8.02    7.37   0
  16   4  -1   30.66    6.84   0
  16   4  -1   26.67    7.12   0
  14   4  -1   11.01    6.29   0
  14   4  -1   14.48    6.97   0
  12   4  -1    6.89    8.27   0
 -10  -4   1   95.96    5.98   0
  10   4  -1   93.75    8.62   0
   8   4  -1   16.44    9.38   0
  -8  -4   1   16.24    4.92   0
   6   4  -1    6.16   11.68   0
  -6  -4   1   10.39    5.59   0
  -6  -4   1    6.19   10.74   0
   4   4  -1   67.86   12.88   0
  -4  -4   1   68.99    8.76   0
  -4  -4   1   61.91   13.70   0
   2   4  -1 1159.46   14.85   0
  -2  -4   1 1144.44   16.22   0
   0   4  -1  837.39   12.42   0
   0  -4   1  852.54   12.57   0
   2  -4   1 1238.03   11.90   0
   4  -4   1  196.17    6.48   0
   6  -4   1 1370.46    9.68   0
   8  -4   1   -3.55    5.96   0
  10  -4   1   -1.17    5.30   0
  12  -4   1  135.34    4.97   0
  12  -4   1  149.27    8.04   0
  14  -4   1   23.53    4.55   0
  14  -4   1   25.66    5.57   0
  14  -4   1   22.77    7.91   0
  16  -4   1    8.48    5.42   0
  16  -4   1  -11.47    5.36   0
  16  -4   1   -0.13    8.09   0
  19   3  -1   14.96    6.75   0
  19   3  -1   19.46    7.23   0
  17   3  -1   29.72    6.75   0
  17   3  -1   21.79    6.32   0
  15   3  -1   24.39    7.35   0
  15   3  -1   23.56    6.05   0
  13   3  -1  454.69    8.75   0
  13   3  -1  471.24    8.09   0
  11   3  -1 1384.85    9.73   0
  11   3  -1 1366.73   12.23   0
   9   3  -1  883.37   11.28   0
  -9  -3   1  887.11    8.84   0
   9   3  -1  903.02    8.70   0
   7   3  -1  579.79    8.60   0
  -7  -3   1  578.61    8.53   0
   7   3  -1  571.54   11.87   0
   5   3  -1 3394.41   16.67   0
  -5  -3   1 3361.93   16.37   0
  -3  -3   1 1273.90   19.88   0
  -3  -3   1 1306.52   12.51   0
   3   3  -1 1299.74   20.49   0
   1   3  -1   43.43   11.08   0
  -1  -3   1   43.46   11.39   0
   3  -3   1 3894.23   16.95   0
   5  -3   1 1136.36    8.99   0
   7  -3   1  123.63    6.46   0
   9  -3   1  230.64    7.87   0
   9  -3   1  228.21    5.59   0
  11  -3   1  278.16    6.38   0
  11  -3   1  271.81    8.60   0
  13  -3   1   91.29    5.80   0
  13  -3   1   99.35    4.81   0
  13  -3   1  103.65    8.34   0
  15  -3   1   62.02    8.34   0
  15  -3   1   62.27    5.62   0
  15  -3   1   66.83    5.62   0
  17  -3   1   24.99    5.79   0
  17  -3   1   28.60    5.83   0
  18   2  -1    3.56    6.26   0
  18   2  -1    4.10    6.62   0
  16   2  -1    3.37    6.08   0
  16   2  -1    6.23    6.08   0
  16   2  -1    1.20    6.43   0
  14   2  -1   12.38    6.46   0
  14   2  -1   11.30    5.17   0
  14   2  -1    9.03    6.01   0
  12   2  -1   12.24    6.73   0
  12   2  -1    8.03    6.32   0
  10   2  -1    7.71    6.15   0
  10   2  -1   -0.19    5.46   0
   8   2  -1   25.93    5.91   0
   8   2  -1   31.81    7.76   0
   6   2  -1    4.29    7.41   0
  -6  -2   1    0.90    8.42   0
   6   2  -1   11.39    8.68   0
  -6  -2   1    5.43    7.88   0
   4   2  -1  110.66   14.16   0
  -4  -2   1  100.32    8.24   0
  -4  -2   1  109.82   13.80   0
   4   2  -1  115.76    8.34   0
   2   2  -1   41.43   14.75   0
   2   2  -1   47.34    9.67   0
  -2  -2   1   44.45   11.80   0
  -2  -2   1   45.88   14.91   0
   0   2  -1   26.48   11.99   0
   0  -2   1   32.33   10.01   0
   2  -2   1  790.33   11.26   0
  -2   2  -1  789.51   12.54   0
   4  -2   1 1666.88   12.63   0
   6  -2   1    4.11    5.15   0
   8  -2   1  100.26    5.04   0
   8  -2   1  100.70    8.56   0
  10  -2   1   16.95    7.64   0
  10  -2   1   21.56    5.85   0
  12  -2   1   26.22    5.60   0
  12  -2   1   37.28    7.40   0
  14  -2   1    4.63    5.40   0
  14  -2   1    7.40    7.16   0
  14  -2   1   -2.18    5.49   0
  16  -2   1   -2.09    5.64   0
  16  -2   1    1.54    5.56   0
  18  -2   1   -1.75    6.69   0
  18  -2   1    3.17    5.75   0
  19   1  -1   22.65    6.51   0
  19   1  -1   17.04    6.74   0
  17   1  -1   53.75    6.34   0
  17   1  -1   62.47    6.45   0
  17   1  -1   47.30    6.69   0
  15   1  -1  110.82    5.96   0
  15   1  -1  115.58    6.56   0
  15   1  -1   97.12    5.65   0
  13   1  -1  473.52    7.27   0
  13   1  -1  473.36    8.34   0
  11   1  -1  762.79    9.34   0
  11   1  -1  776.75    8.93   0
   9   1  -1  712.67    8.27   0
   9   1  -1  720.52    9.84   0
   7   1  -1   87.10    6.99   0
   7   1  -1   77.55    6.75   0
  -5  -1   1  867.18   13.07   0
   5   1  -1  843.66   11.92   0
   5   1  -1  854.18   13.07   0
   3   1  -1 1846.71   17.79   0
   3   1  -1 1806.39   21.04   0
  -3  -1   1 1849.67   17.84   0
  -3  -1   1 1847.94   21.10   0
   1   1  -1 9999.99   45.17   0
  -1   1  -1 5924.40   28.26   0
   1  -1   1 6011.44   28.41   0
   3  -1   1  306.98   10.97   0
   5  -1   1  371.60    8.66   0
   5  -1   1  370.54   12.38   0
   7  -1   1  100.06    8.28   0
   7  -1   1   92.28    6.20   0
   9  -1   1  285.86    6.72   0
   9  -1   1  281.52    8.77   0
  11  -1   1  435.18    9.46   0
  11  -1   1  431.57    7.16   0
  13  -1   1  184.60    8.40   0
  13  -1   1  184.94    6.09   0
  13  -1   1  200.25    6.88   0
  15  -1   1   89.23    5.62   0
  15  -1   1   73.32    5.63   0
  17  -1   1   18.22    5.65   0
  17  -1   1    3.36    5.61   0
  18   0  -1   11.40    6.23   0
  18   0  -1    7.04    5.39   0
  18   0  -1    0.69    6.46   0
  16   0  -1    0.62    5.12   0
  16   0  -1   -2.30    5.31   0
  16   0  -1    7.51    6.06   0
  14   0  -1    2.25    6.31   0
  14   0  -1   -4.87    5.37   0
  12   0  -1    0.12    6.19   0
  12   0  -1    2.54    5.45   0
  10   0  -1   -6.33    5.93   0
  10   0  -1    4.84    5.59   0
   8   0  -1   -0.89    5.94   0
   8   0  -1    0.47    6.06   0
   6   0  -1    1.07    7.53   0
   6   0  -1    2.14    7.94   0
   4   0  -1    1.77    8.72   0
  -4   0   1    0.62   10.94   0
  -2   0   1   11.30   14.77   0
   2   0  -1   13.29   14.56   0
   0   0  -1    5.65   14.69   0
   0   0   1    7.37   12.35   0
  -2   0  -1    1.72   10.60   0
   2   0   1    8.64   10.63   0
  -2   0  -1    1.01   19.43   0
   4   0   1   -3.12    8.04   0
   4   0   1    2.95   11.04   0
   6   0   1    3.27    8.18   0
   6   0   1   -1.98    6.93   0
   8   0   1    2.86    7.56   0
   8   0   1    5.05    5.73   0
  10   0   1    1.46    5.53   0
  10   0   1   -0.11    7.64   0
  12   0   1    1.84    5.46   0
  12   0   1   -5.01    5.57   0
  14   0   1   -1.97    5.23   0
  14   0   1    5.08    5.19   0
  16   0   1    1.64    5.49   0
  16   0   1    4.48    5.49   0
  18   0   1    6.62    5.88   0
  18   0   1   -4.32    5.81   0
  19  -1  -1   20.18    6.43   0
  19  -1  -1   12.58    6.63   0
  19  -1  -1   17.59    5.72   0
  17  -1  -1   60.18    5.70   0
  17  -1  -1   55.36    5.52   0
  17  -1  -1   56.63    5.59   0
  15  -1  -1  112.26    6.54   0
  15  -1  -1  103.67    5.75   0
  15  -1  -1   94.72    5.58   0
  13  -1  -1  475.98    7.28   0
  13  -1  -1  473.14    7.33   0
  11  -1  -1  770.33    8.28   0
  11  -1  -1  763.71    8.28   0
   9  -1  -1  700.32    8.27   0
   9  -1  -1  719.35    8.15   0
   7  -1  -1   85.32    6.03   0
   5  -1  -1  856.00   12.29   0
   3  -1  -1 1855.94   18.14   0
  -3   1   1 1893.39   18.22   0
  -3  -1  -1  305.18   11.60   0
   3   1   1  311.62   10.43   0
  -3  -1  -1  306.15   13.27   0
  -5  -1  -1  376.51   10.88   0
   5   1   1  372.71    9.12   0
   7   1   1   99.25    7.69   0
   9   1   1  286.69    7.72   0
  11   1   1  446.52    8.06   0
  11   1   1  452.89    7.85   0
  13   1   1  192.54    6.91   0
  13   1   1  182.80    6.19   0
  15   1   1   76.60    6.61   0
  15   1   1   74.75    6.06   0
  17   1   1   11.83    6.62   0
  17   1   1    7.31    6.53   0
  18  -2  -1    2.24    5.40   0
  18  -2  -1    0.14    6.32   0
  18  -2  -1   -5.73    5.73   0
  16  -2  -1   12.19    5.50   0
  16  -2  -1    1.30    5.33   0
  16  -2  -1    6.16    5.20   0
  14  -2  -1    5.50    5.52   0
  14  -2  -1    9.89    5.26   0
  12  -2  -1   12.63    5.66   0
  12  -2  -1    3.07    5.97   0
  10  -2  -1    8.55    5.58   0
   8  -2  -1   37.77    6.50   0
   6  -2  -1   -0.42    7.81   0
   4  -2  -1  122.05   10.28   0
   2  -2  -1   51.52   12.14   0
  -2   2   1   52.21   10.02   0
   0  -2  -1   36.06   15.44   0
   0   2   1   42.07   14.82   0
   2   2   1  789.18   18.69   0
  -2  -2  -1  764.61   18.08   0
  -4  -2  -1 1701.28   15.35   0
   4   2   1 1683.87   16.97   0
   6   2   1    3.17    7.30   0
  -6  -2  -1    6.09    7.49   0
   8   2   1  101.54    7.56   0
  10   2   1   18.61    6.70   0
  10   2   1   21.50    6.99   0
  12   2   1   26.74    6.25   0
  12   2   1   36.93    6.46   0
  14   2   1    2.64    5.56   0
  14   2   1    9.61    6.12   0
  16   2   1    1.90    6.46   0
  16   2   1    6.08    6.48   0
  18   2   1    5.98    6.84   0
  18   2   1    7.01    6.98   0
  19  -3  -1   24.41    5.93   0
  19  -3  -1   18.57    7.32   0
  19  -3  -1    7.60    5.74   0
  17  -3  -1   19.66    5.46   0
  17  -3  -1   17.55    5.41   0
  17  -3  -1   26.08    5.53   0
  15  -3  -1   25.18    4.41   0
  15  -3  -1   20.42    6.08   0
  15  -3  -1   14.50    5.41   0
  13  -3  -1  455.57    7.10   0
  13  -3  -1  458.14    7.22   0
  11  -3  -1 1374.85    9.24   0
   9  -3  -1  892.16    8.36   0
   7  -3  -1  590.51    8.41   0
   5  -3  -1 3418.92   16.24   0
   3  -3  -1 1347.88   14.04   0
  -1   3   1   48.37   11.43   0
   1  -3  -1   46.29   11.32   0
   5   3   1 1132.21   14.81   0
  -5  -3  -1 1137.59   12.00   0
  -7  -3  -1  126.24    7.82   0
   7   3   1  124.15    7.82   0
  -9  -3  -1  234.48    7.65   0
   9   3   1  232.40    7.97   0
   9   3   1  239.12    8.57   0
  11   3   1  268.07    7.88   0
  11   3   1  278.40    8.66   0
  13   3   1   91.02    6.99   0
  13   3   1   98.23    7.81   0
  15   3   1   68.29    6.87   0
  15   3   1   66.31    6.74   0
  17   3   1   37.74    6.99   0
  17   3   1   37.81    7.10   0
  18  -4  -1    9.49    6.35   0
  18  -4  -1   16.20    5.63   0
  18  -4  -1   12.36    5.62   0
  16  -4  -1   36.65    5.51   0
  16  -4  -1   33.40    5.62   0
  16  -4  -1   39.01    6.30   0
  14  -4  -1    9.72    5.96   0
  14  -4  -1    9.21    4.50   0
  12  -4  -1    1.52    4.36   0
  10  -4  -1   98.14    6.23   0
   8  -4  -1   11.63    5.99   0
   6  -4  -1    7.79    5.47   0
   4  -4  -1   70.69    8.62   0
   2  -4  -1 1203.47   12.35   0
   0  -4  -1  870.51   15.16   0
   0   4   1  890.67   14.02   0
   2   4   1 1282.27   22.45   0
  -2  -4  -1 1207.74   23.32   0
   4   4   1  192.44   16.75   0
  -6  -4  -1 1399.70   11.76   0
   6   4   1 1400.86   17.58   0
   8   4   1    2.47    8.31   0
   8   4   1    7.25    8.02   0
  -8  -4  -1    5.37    6.91   0
 -10  -4  -1    2.09    6.47   0
  10   4   1    5.88    7.63   0
  10   4   1    8.57    8.34   0
  12   4   1  142.45    8.05   0
  12   4   1  142.38    7.46   0
  14   4   1   22.27    7.48   0
  14   4   1   23.75    7.38   0
  16   4   1    4.58    7.45   0
  16   4   1   -1.22    7.52   0
  19  -5  -1    5.20    5.81   0
  19  -5  -1    8.01    5.62   0
  19  -5  -1    7.92    7.54   0
  17  -5  -1    8.09    5.39   0
  17  -5  -1    6.90    6.29   0
  17  -5  -1   10.15    4.58   0
  15  -5  -1    5.84    5.50   0
  15  -5  -1    5.39    5.52   0
  15  -5  -1   -5.04    5.61   0
  13  -5  -1  241.67    6.26   0
  11  -5  -1  569.72    6.31   0
   9  -5  -1 1544.67    8.88   0
   7  -5  -1 1250.54    9.51   0
   5  -5  -1  341.35    6.79   0
   3  -5  -1   17.23    8.33   0
   1  -5  -1  407.07   10.58   0
  -7  -5  -1  371.97    7.63   0
   7   5   1  377.74   14.10   0
   7   5   1  374.47   14.93   0
   9   5   1  116.71   10.33   0
  -9  -5  -1  115.87    7.03   0
   9   5   1  116.04    9.88   0
  11   5   1   31.63    8.94   0
 -11  -5  -1   23.79    5.67   0
  11   5   1   28.06    9.09   0
  13   5   1   16.58    8.06   0
  13   5   1   12.37    8.18   0
  15   5   1   88.25    8.88   0
  15   5   1   84.45    8.74   0
  17   5   1   39.70    9.20   0
  17   5   1   34.00    9.76   0
  18  -6  -1    0.75    6.44   0
  18  -6  -1   -1.49    5.68   0
  18  -6  -1    7.02    4.58   0
  16  -6  -1    1.89    5.25   0
  16  -6  -1   -0.95    5.33   0
  16  -6  -1   -5.70    5.48   0
  14  -6  -1   -0.07    5.25   0
  12  -6  -1    0.51    5.45   0
  10  -6  -1    4.56    5.73   0
   8  -6  -1  426.23    7.27   0
   6  -6  -1 1342.38    9.80   0
   4  -6  -1  221.22    6.34   0
   2  -6  -1   84.39    6.61   0
   0  -6  -1  942.10   11.58   0
  -2  -6  -1  281.67   12.73   0
  -6  -6  -1   78.97    5.96   0
  -8  -6  -1   96.02    6.27   0
  10   6   1  116.16   13.88   0
  10   6   1  119.41   13.71   0
 -10  -6  -1  126.57    6.06   0
  12   6   1   10.44   11.07   0
  12   6   1    6.18   10.59   0
 -12  -6  -1   12.20    6.31   0
  14   6   1    1.55   10.28   0
  14   6   1    5.85   10.56   0
  16   6   1    5.44   11.10   0
  16   6   1    5.10   10.86   0
  17  -7  -1   53.96    4.78   0
  17  -7  -1   61.64    6.67   0
  17  -7  -1   68.47    5.85   0
  15  -7  -1   30.79    5.39   0
  15  -7  -1   21.99    5.34   0
  13  -7  -1   25.47    5.20   0
  11  -7  -1  164.00    6.08   0
   9  -7  -1  610.76    7.41   0
   7  -7  -1  135.73    5.41   0
   5  -7  -1  164.88    6.63   0
   3  -7  -1  193.27    6.14   0
   1  -7  -1  895.16   10.06   0
  -1  -7  -1 1967.33   15.69   0
  -3  -7  -1  149.64   13.92   0
  -7  -7  -1  273.70    6.84   0
  -9  -7  -1  156.21    7.04   0
 -11  -7  -1  250.24    7.35   0
 -13  -7  -1  245.68    6.74   0
  18  -8  -1   20.40    4.85   0
  18  -8  -1   11.64    6.65   0
  18  -8  -1   20.39    5.70   0
  16  -8  -1   38.72    4.58   0
  16  -8  -1   39.44    5.45   0
  14  -8  -1   36.55    4.47   0
  14  -8  -1   27.25    4.37   0
  12  -8  -1   31.14    5.61   0
  10  -8  -1    9.66    5.69   0
   8  -8  -1    1.89    5.75   0
   6  -8  -1   51.82    5.18   0
   4  -8  -1  414.42    7.35   0
   2  -8  -1  823.45    8.87   0
   0  -8  -1  249.00    8.82   0
  -2  -8  -1  271.80   10.02   0
  -8  -8  -1   38.80    5.94   0
 -10  -8  -1  181.67    6.14   0
 -12  -8  -1  174.28    6.33   0
 -14  -8  -1    5.73    5.65   0
  17  -9  -1   19.01    4.61   0
  17  -9  -1   19.24    5.78   0
  15  -9  -1   44.56    5.64   0
  15  -9  -1   43.93    5.43   0
  13  -9  -1   21.96    5.39   0
  11  -9  -1   16.79    5.58   0
   9  -9  -1  336.96    6.67   0
   7  -9  -1  197.19    6.25   0
   5  -9  -1  451.93    7.40   0
   3  -9  -1 1339.73    9.55   0
   1  -9  -1 1546.95   11.35   0
  -1  -9  -1  788.71   10.56   0
  -3  -9  -1   83.73    9.25   0
  -3  -9  -1   84.61   10.15   0
  -7  -9  -1  109.04    4.85   0
  -9  -9  -1  145.19    6.04   0
 -11  -9  -1  251.43    6.51   0
 -13  -9  -1  108.33    5.96   0
 -15  -9  -1   25.10    6.53   0
  16 -10  -1   15.27    4.36   0
  16 -10  -1   20.72    4.57   0
  14 -10  -1   33.36    5.54   0
  14 -10  -1   26.20    4.56   0
  12 -10  -1  146.76    4.95   0
  10 -10  -1  108.19    4.82   0
   8 -10  -1    3.47    5.71   0
   6 -10  -1  103.37    4.97   0
   4 -10  -1  291.26    6.65   0
   2 -10  -1  193.04    6.54   0
   0 -10  -1  467.21    9.09   0
  -2 -10  -1   91.62    7.83   0
  -2 -10  -1   85.96    8.33   0
  -4 -10  -1   29.66   13.05   0
  -4 -10  -1   33.34   11.93   0
  -8 -10  -1   23.44    5.63   0
 -10 -10  -1   87.87    5.67   0
 -12 -10  -1   71.60    5.81   0
 -14 -10  -1    5.05    6.41   0
  15 -11  -1   20.90    5.60   0
  15 -11  -1   15.18    4.66   0
  13 -11  -1   47.54    5.74   0
  13 -11  -1   49.92    5.74   0
  11 -11  -1   34.07    5.57   0
   9 -11  -1  103.03    4.79   0
   7 -11  -1   36.55    4.93   0
   5 -11  -1  264.14    5.39   0
   3 -11  -1 1242.66    9.30   0
   1 -11  -1  714.34    8.46   0
  -1 -11  -1  238.30    8.00   0
  -1 -11  -1  239.96    7.72   0
  -3 -11  -1  202.91    9.44   0
  -3 -11  -1  198.44    9.90   0
  -7 -11  -1   11.29    5.55   0
  -9 -11  -1  133.03    5.78   0
 -11 -11  -1   95.70    5.88   0
 -13 -11  -1   16.33    5.66   0
 -15 -11  -1    3.54    5.85   0
  16 -12  -1   12.31    5.66   0
  16 -12  -1    6.09    5.52   0
  14 -12  -1    9.80    4.48   0
  14 -12  -1    3.32    4.45   0
  12 -12  -1   15.01    5.52   0
  12 -12  -1   17.61    4.48   0
  10 -12  -1  109.05    5.79   0
   8 -12  -1  162.25    4.98   0
   6 -12  -1   72.36    5.76   0
   4 -12  -1  179.74    5.96   0
   2 -12  -1  747.98    8.04   0
   0 -12  -1  715.18    8.91   0
   0 -12  -1  716.51    8.42   0
  -2 -12  -1  144.95    8.67   0
  -2 -12  -1  137.50    8.34   0
  -4 -12  -1   67.64   10.18   0
  -4 -12  -1   67.63   10.36   0
  -8 -12  -1   -0.11    5.65   0
 -10 -12  -1   12.06    5.39   0
 -12 -12  -1   31.88    5.56   0
 -14 -12  -1   18.38    5.79   0
  15 -13  -1   10.26    5.87   0
  15 -13  -1   14.00    5.77   0
  13 -13  -1   40.72    5.60   0
  13 -13  -1   40.75    4.56   0
  11 -13  -1   93.02    5.85   0
  11 -13  -1   86.62    4.76   0
   9 -13  -1  175.77    6.13   0
   9 -13  -1  184.17    6.07   0
   7 -13  -1   59.64    4.72   0
   5 -13  -1   15.28    4.46   0
   3 -13  -1   21.08    5.80   0
   1 -13  -1    7.77    6.56   0
   1 -13  -1    8.70    5.51   0
  -1 -13  -1  162.15    7.56   0
  -1 -13  -1  160.28    7.36   0
  -3 -13  -1   95.30    9.02   0
  -3 -13  -1   97.42    7.92   0
  -9 -13  -1  109.94    4.88   0
 -11 -13  -1   29.00    5.48   0
 -13 -13  -1    6.65    5.72   0
  14 -14  -1    9.88    5.81   0
  14 -14  -1   20.96    5.78   0
  12 -14  -1   61.30    5.62   0
  12 -14  -1   64.81    5.71   0
  10 -14  -1   68.01    4.79   0
  10 -14  -1   69.82    5.54   0
   8 -14  -1   98.79    5.70   0
   8 -14  -1  115.45    4.98   0
   6 -14  -1  155.56    4.91   0
   6 -14  -1  131.06    4.84   0
   4 -14  -1   -2.02    4.48   0
   4 -14  -1    8.65    5.21   0
   2 -14  -1   32.62    5.64   0
   2 -14  -1   38.04    5.57   0
   0 -14  -1   27.54    5.70   0
   0 -14  -1   24.69    6.50   0
  -2 -14  -1  115.68    7.04   0
  -2 -14  -1  111.73    7.91   0
  -4 -14  -1  122.90   10.21   0
  -4 -14  -1  111.60   10.46   0
  -8 -14  -1   79.50    5.66   0
 -10 -14  -1   37.08    5.57   0
 -12 -14  -1   18.50    5.59   0
  13 -15  -1    5.77    5.63   0
  13 -15  -1   -6.35    4.63   0
  11 -15  -1   -2.02    4.47   0
  11 -15  -1    6.30    5.25   0
   9 -15  -1   62.30    5.54   0
   9 -15  -1   75.09    5.59   0
   7 -15  -1   38.22    5.30   0
   7 -15  -1   28.30    5.67   0
   5 -15  -1   19.36    5.31   0
   5 -15  -1   20.35    5.37   0
   3 -15  -1  310.99    6.74   0
   3 -15  -1  308.42    6.62   0
   1 -15  -1  317.28    6.83   0
   1 -15  -1  300.68    6.90   0
  -1 -15  -1   39.21    5.57   0
  -1 -15  -1   31.06    6.60   0
  -3 -15  -1   10.77    8.20   0
  -3 -15  -1    7.52    7.24   0
  -7 -15  -1    8.85    4.44   0
  -9 -15  -1   10.06    5.44   0
 -11 -15  -1    9.69    5.79   0
  12 -16  -1   28.66    5.62   0
  12 -16  -1   22.51    5.78   0
  10 -16  -1   24.42    4.66   0
  10 -16  -1   22.61    4.64   0
   8 -16  -1   32.13    5.46   0
   8 -16  -1   20.46    5.49   0
   6 -16  -1  102.13    5.79   0
   6 -16  -1   83.30    5.58   0
   4 -16  -1  116.02    5.72   0
   4 -16  -1  104.35    5.89   0
   2 -16  -1   24.10    5.50   0
   2 -16  -1   30.69    5.47   0
   0 -16  -1   79.36    6.66   0
   0 -16  -1   90.33    6.74   0
  -2 -16  -1  177.32    8.24   0
  -2 -16  -1  190.09    7.47   0
  -4 -16  -1   80.76    9.83   0
  -4 -16  -1   87.16    9.82   0
  -8 -16  -1   13.86    5.54   0
 -10 -16  -1   16.98    5.80   0
  11 -17  -1    1.39    5.62   0
  11 -17  -1   -7.30    5.62   0
   9 -17  -1   21.27    5.68   0
   9 -17  -1   13.72    4.42   0
   7 -17  -1   16.91    5.60   0
   7 -17  -1   26.53    5.46   0
   5 -17  -1   43.85    5.57   0
   5 -17  -1   52.53    5.65   0
   3 -17  -1   38.94    5.72   0
   3 -17  -1   34.74    5.76   0
   1 -17  -1    3.29    6.22   0
   1 -17  -1   16.18    6.43   0
  -1 -17  -1   18.92    6.63   0
  -1 -17  -1   22.68    6.53   0
  -3 -17  -1   33.72    8.50   0
  -3 -17  -1   41.14    7.73   0
  -7 -17  -1   -0.71    5.36   0
  -9 -17  -1   10.51    5.78   0
   8 -18  -1   41.46    5.68   0
   8 -18  -1   44.55    4.84   0
   6 -18  -1   18.66    5.77   0
   6 -18  -1   22.05    5.62   0
   4 -18  -1   32.95    5.53   0
   4 -18  -1   21.44    5.65   0
   2 -18  -1   67.36    6.07   0
   2 -18  -1   65.94    5.92   0
   0 -18  -1  106.85    6.32   0
   0 -18  -1  121.84    6.97   0
  -2 -18  -1   97.34    8.11   0
  -2 -18  -1  100.22    7.14   0
  -4 -18  -1   58.66   10.42   0
  -4 -18  -1   44.82   10.37   0
  -8 -18  -1   14.96    4.74   0
   7 -19  -1   -1.05    5.75   0
   7 -19  -1   -6.87    5.72   0
   5 -19  -1    2.43    5.70   0
   5 -19  -1   -4.11    5.67   0
   3 -19  -1    2.21    5.72   0
   3 -19  -1   -7.27    5.83   0
   1 -19  -1    5.41    6.56   0
   1 -19  -1    2.04    5.75   0
  -1 -19  -1    1.93    7.39   0
  -1 -19  -1    1.27    6.77   0
  -3 -19  -1    3.26    7.82   0
  -3 -19  -1    5.01    8.54   0
   4 -20  -1    9.66    5.81   0
   4 -20  -1   11.24    5.75   0
   2 -20  -1   28.07    5.97   0
   2 -20  -1   31.87    5.89   0
   0 -20  -1   24.44    6.07   0
   0 -20  -1   27.70    6.14   0
  -2 -20  -1   16.37    8.14   0
  -2 -20  -1   19.64    7.85   0
  -4 -20   2    0.20    7.33   0
  -4 -20   2    9.06    5.75   0
  -4 -20   2    7.10    7.62   0
  -2 -20   2   14.07    6.65   0
  -2 -20   2    5.34    6.03   0
   0 -20   2   11.45    5.95   0
   0 -20   2    1.93    5.79   0
  -7 -19   2   15.80    9.21   0
  -7 -19   2    8.66   10.17   0
  -7 -19   2    4.15    5.85   0
  -5 -19   2   43.55    8.10   0
  -5 -19   2   37.03    6.58   0
  -5 -19   2   39.48    5.75   0
  -3 -19   2   59.55    6.31   0
  -3 -19   2   62.79    6.80   0
  -1 -19   2   19.52    5.63   0
  -1 -19   2   25.26    5.94   0
   1 -19   2    0.15    5.82   0
   1 -19   2    3.30    5.49   0
   3 -19   2   24.18    5.88   0
   3 -19   2   16.77    4.71   0
   5 -19   2   25.52    5.64   0
   5 -19   2   11.28    4.91   0
 -10 -18   2    8.28    5.78   0
  -8 -18   2    7.84   12.96   0
  -8 -18   2   10.92    4.61   0
  -8 -18   2    6.43   13.10   0
  -6 -18   2    8.66    5.60   0
  -6 -18   2    5.98    7.49   0
  -6 -18   2    8.46    8.12   0
  -4 -18   2   11.06    6.44   0
  -4 -18   2    7.09    4.62   0
  -4 -18   2    8.61    6.94   0
  -2 -18   2    2.04    6.74   0
   0 -18   2   11.43    5.83   0
   2 -18   2   13.44    5.63   0
   4 -18   2    3.63    5.91   0
   6 -18   2    5.68    4.72   0
 -11 -17   2   46.58    4.77   0
  -9 -17   2   60.18    4.83   0
  -7 -17   2   39.56    9.03   0
  -7 -17   2   37.78    5.56   0
  -7 -17   2   44.39    9.02   0
  -5 -17   2   48.87    6.62   0
  -5 -17   2   44.95    4.73   0
  -5 -17   2   51.60    7.15   0
  -3 -17   2   30.69    6.92   0
  -1 -17   2   34.64    5.67   0
   1 -17   2   94.96    5.92   0
   3 -17   2   78.74    5.01   0
   5 -17   2   27.19    5.59   0
   7 -17   2   10.88    5.64   0
 -12 -16   2    3.19    5.62   0
 -10 -16   2   13.05    5.39   0
  -8 -16   2   28.94   11.14   0
  -8 -16   2   35.30    5.82   0
  -8 -16   2   30.51   10.02   0
  -6 -16   2   17.56    8.09   0
  -6 -16   2   24.92    4.56   0
  -6 -16   2   17.41    7.44   0
  -4 -16   2   29.16    6.17   0
  -2 -16   2    6.41    5.66   0
   0 -16   2   21.77    5.71   0
   2 -16   2   62.23    5.71   0
   4 -16   2   19.10    5.42   0
   6 -16   2    9.76    5.57   0
   8 -16   2    6.03    5.62   0
 -13 -15   2   16.25    4.76   0
 -11 -15   2   46.05    5.54   0
  -9 -15   2  118.63    4.78   0
  -7 -15   2  187.90   10.00   0
  -7 -15   2  192.57    5.14   0
  -7 -15   2  191.31    9.17   0
  -5 -15   2   43.93    7.36   0
  -5 -15   2   44.13    5.55   0
  -3 -15   2   12.32    5.75   0
  -1 -15   2   41.98    5.89   0
   1 -15   2  203.09    6.30   0
   3 -15   2  198.16    6.24   0
   5 -15   2   90.35    5.71   0
   7 -15   2   26.41    5.56   0
   9 -15   2   13.51    5.42   0
 -14 -14   2   28.42    5.61   0
 -12 -14   2   23.21    4.53   0
 -10 -14   2   31.98    5.40   0
  -8 -14   2   65.30    4.79   0
  -8 -14   2   66.41    9.92   0
  -8 -14   2   58.14   10.81   0
  -6 -14   2    5.98    8.13   0
  -6 -14   2   15.51    5.53   0
  -4 -14   2   31.05    6.81   0
  -2 -14   2  315.12    6.89   0
   0 -14   2  161.53    6.08   0
   2 -14   2   44.01    5.66   0
   4 -14   2   75.01    5.64   0
   6 -14   2   47.38    5.48   0
   8 -14   2   13.05    5.24   0
  10 -14   2    6.67    4.59   0
 -15 -13   2    6.14    5.56   0
 -13 -13   2   10.61    5.49   0
 -11 -13   2   97.81    5.60   0
  -9 -13   2  145.52    4.82   0
  -7 -13   2   24.18    9.02   0
  -7 -13   2   16.72    5.54   0
  -5 -13   2   40.61    5.59   0
  -5 -13   2   41.68    7.44   0
  -3 -13   2   98.96    7.14   0
  -1 -13   2  108.17    6.39   0
   1 -13   2  135.37    6.13   0
   3 -13   2  103.90    5.87   0
   5 -13   2  137.82    5.85   0
   7 -13   2   48.93    5.58   0
   9 -13   2   12.20    5.45   0
  11 -13   2   19.45    5.68   0
 -16 -12   2    6.13    5.64   0
 -14 -12   2   99.39    5.89   0
 -12 -12   2   46.05    5.41   0
 -10 -12   2    3.24    5.38   0
  -8 -12   2  123.09    4.84   0
  -8 -12   2  104.46   11.06   0
  -6 -12   2   45.23    5.78   0
  -6 -12   2   53.06    8.68   0
  -4 -12   2   74.20    7.32   0
  -2 -12   2  193.16    6.39   0
   0 -12   2  622.86    7.76   0
   2 -12   2  297.28    6.52   0
   4 -12   2   14.63    5.45   0
   6 -12   2   51.07    5.63   0
   8 -12   2   56.49    5.64   0
  10 -12   2   23.33    5.59   0
  12 -12   2   17.43    5.52   0
 -17 -11   2   10.17    5.79   0
 -15 -11   2   15.54    5.39   0
 -13 -11   2   28.82    5.49   0
 -11 -11   2   41.13    4.54   0
  -9 -11   2    0.04    4.43   0
  -7 -11   2    7.23    4.63   0
  -7 -11   2   10.00    9.44   0
  -5 -11   2  139.23    9.24   0
  -5 -11   2  139.92    5.20   0
  -3 -11   2  225.14    8.02   0
  -1 -11   2  492.87    7.67   0
   1 -11   2  344.22    6.84   0
   3 -11   2   -1.81    5.85   0
   5 -11   2   17.72    4.59   0
   7 -11   2   53.86    5.60   0
   9 -11   2   17.66    5.57   0
  11 -11   2   60.90    5.76   0
  13 -11   2   30.73    4.77   0
 -16 -10   2   23.96    5.54   0
 -14 -10   2   65.24    5.40   0
 -12 -10   2   29.28    5.37   0
 -10 -10   2   72.64    5.71   0
  -8 -10   2  349.30   12.73   0
  -8 -10   2  383.99    5.86   0
  -6 -10   2  307.16    6.55   0
  -6 -10   2  302.97   10.27   0
  -4 -10   2  723.23   10.17   0
  -2 -10   2  178.39    7.71   0
   0 -10   2  303.38    6.77   0
   2 -10   2  544.04    7.44   0
   4 -10   2  187.47    5.32   0
   6 -10   2  100.69    4.92   0
   8 -10   2   35.36    5.54   0
  10 -10   2   52.11    5.65   0
  12 -10   2   31.62    5.47   0
  14 -10   2   31.75    5.80   0
  14 -10   2   22.12    5.71   0
 -15  -9   2   56.94    5.64   0
 -13  -9   2   72.63    4.57   0
 -11  -9   2   10.10    5.48   0
  -9  -9   2   76.12   12.10   0
  -9  -9   2   72.39    4.83   0
  -7  -9   2   80.94   10.31   0
   7   9  -2   79.16    8.77   0
  -7  -9   2   85.52    6.16   0
  -5  -9   2  666.76    7.77   0
   5   9  -2  645.15   10.44   0
  -5  -9   2  641.16   10.64   0
  -3  -9   2  259.09    7.78   0
  -1  -9   2  156.05    6.58   0
   1  -9   2   87.14    6.16   0
   3  -9   2   64.85    6.20   0
   5  -9   2  102.42    5.12   0
   7  -9   2   20.95    5.66   0
   9  -9   2  110.46    5.82   0
  11  -9   2  153.54    5.81   0
  13  -9   2   33.07    5.51   0
  15  -9   2    3.81    9.39   0
  15  -9   2    9.83    5.81   0
  15  -9   2   11.40    4.70   0
 -14  -8   2   28.93    5.43   0
 -12  -8   2  157.25    5.94   0
  10   8  -2  281.14   14.35   0
 -10  -8   2  285.96    6.48   0
  -8  -8   2  747.31   14.48   0
   8   8  -2  761.65   14.27   0
  -8  -8   2  778.87    8.02   0
  -6  -8   2  368.73    6.16   0
   6   8  -2  365.80    9.46   0
  -6  -8   2  359.26   10.77   0
   4   8  -2  498.43    8.65   0
  -4  -8   2  491.29    6.70   0
  -4  -8   2  502.54   10.22   0
  -2  -8   2  579.13    8.55   0
   2   8  -2  587.53    8.29   0
   0  -8   2  564.99    7.83   0
   2  -8   2  223.35    6.89   0
   4  -8   2  309.98    6.82   0
   6  -8   2  358.68    6.75   0
   8  -8   2  126.53    6.06   0
  10  -8   2  279.22    6.21   0
  12  -8   2   86.72    5.65   0
  14  -8   2   23.04    8.62   0
  14  -8   2   35.67    5.56   0
  19   7  -2    4.16   12.15   0
  19   7  -2    4.70   12.61   0
  17   7  -2   -1.27   10.69   0
  17   7  -2    6.01   10.03   0
  15   7  -2   18.39    9.63   0
  15   7  -2   20.28   10.03   0
 -13  -7   2   11.06    5.55   0
  13   7  -2   18.97   10.12   0
 -11  -7   2   93.94    5.57   0
  11   7  -2   97.58   11.06   0
   9   7  -2  329.41   12.10   0
  -9  -7   2  336.13    5.72   0
  -9  -7   2  342.31   12.29   0
  -7  -7   2  353.62   11.55   0
  -7  -7   2  363.06    6.26   0
   7   7  -2  372.53   10.90   0
   5   7  -2   46.62    7.93   0
  -5  -7   2   48.22    8.90   0
  -5  -7   2   52.76    6.44   0
  -3  -7   2   -4.81    6.74   0
   3   7  -2    5.00    7.53   0
  -1  -7   2 1767.85   11.65   0
   1   7  -2 1790.23   11.54   0
   1  -7   2 1459.73    9.40   0
   3  -7   2   71.37    6.47   0
   5  -7   2  113.03    6.23   0
   7  -7   2  241.69    6.38   0
   9  -7   2   27.38    4.61   0
  11  -7   2   11.46    5.53   0
  13  -7   2   29.84    8.67   0
  13  -7   2   25.19    5.54   0
  15  -7   2   -0.60    4.64   0
  15  -7   2    1.19   10.60   0
  15  -7   2   -1.74    5.53   0
  18   6  -2    4.02    8.17   0
  18   6  -2    9.94    8.95   0
  16   6  -2   10.67    7.88   0
  16   6  -2    9.04    8.82   0
  14   6  -2   63.55    9.30   0
 -12  -6   2  260.25    6.31   0
  12   6  -2  272.83   10.82   0
  10   6  -2 1338.66   16.01   0
 -10  -6   2 1385.55    9.17   0
   8   6  -2 2085.61   18.28   0
  -8  -6   2 2089.61   17.94   0
  -8  -6   2 2140.44   11.04   0
  -6  -6   2  373.36    7.39   0
  -6  -6   2  360.84   11.62   0
   6   6  -2  363.33   10.96   0
   4   6  -2  393.91    9.70   0
  -4  -6   2  401.19    7.93   0
  -4  -6   2  384.02    9.25   0
   2   6  -2  243.01    8.11   0
  -2  -6   2  239.08    8.32   0
   0  -6   2 4942.74   17.15   0
   0   6  -2 4933.75   17.00   0
   2  -6   2 3461.85   13.62   0
   4  -6   2  763.03    8.33   0
   6  -6   2  459.38    7.14   0
   8  -6   2   13.17    5.81   0
  10  -6   2    6.11    4.50   0
  12  -6   2   83.68    5.91   0
  12  -6   2   81.32    8.98   0
  14  -6   2   95.03   10.02   0
  14  -6   2   93.92    4.90   0
  16  -6   2   13.27    5.91   0
  16  -6   2   18.58    4.92   0
  19   5  -2    5.42    7.42   0
  19   5  -2    3.62    8.01   0
  17   5  -2   16.08    8.00   0
  17   5  -2   20.65    7.20   0
  15   5  -2    5.51    8.08   0
  13   5  -2   21.09    8.41   0
 -11  -5   2   77.90    4.93   0
  11   5  -2   80.73    6.20   0
  11   5  -2   72.29    9.43   0
  -9  -5   2   38.74    7.79   0
   9   5  -2   37.86    8.87   0
   9   5  -2   34.53    6.14   0
  -9  -5   2   36.39    6.15   0
  -7  -5   2  134.26    5.43   0
  -7  -5   2  124.53    8.87   0
   7   5  -2  128.40   10.29   0
   5   5  -2    4.45    8.60   0
  -5  -5   2   -6.04    6.75   0
  -5  -5   2    5.06    9.16   0
  -3  -5   2  158.78    9.29   0
   3   5  -2  163.22    8.69   0
  -3  -5   2  162.30    7.14   0
  -1  -5   2  753.57   10.89   0
   1   5  -2  767.48    9.46   0
   1  -5   2  407.41    7.51   0
  -1   5  -2  413.43    7.39   0
   3  -5   2   13.10    6.52   0
   5  -5   2  138.10    6.76   0
   7  -5   2   43.70    4.97   0
   9  -5   2  -10.10    5.61   0
  11  -5   2   19.88    8.55   0
  11  -5   2   21.14    5.50   0
  13  -5   2   30.11    9.32   0
  13  -5   2   27.28    5.56   0
  15  -5   2   11.70    5.70   0
  15  -5   2    6.32    5.66   0
  20   4  -2    8.68    7.51   0
  20   4  -2    9.67    6.80   0
  18   4  -2   42.72    7.29   0
  18   4  -2   47.69    7.21   0
  16   4  -2   19.94    7.71   0
  14   4  -2   99.17    8.13   0
  14   4  -2   94.50    5.77   0
  12   4  -2  527.07   10.84   0
  12   4  -2  522.33    7.51   0
  10   4  -2  979.53    8.46   0
  10   4  -2  979.49   12.01   0
 -10  -4   2  998.52    8.47   0
   8   4  -2  856.95   12.50   0
  -8  -4   2  846.52    8.46   0
   8   4  -2  832.72    8.48   0
  -8  -4   2  854.12   11.72   0
   6   4  -2  252.97    7.83   0
  -6  -4   2  248.04   10.24   0
  -6  -4   2  256.39    7.74   0
   6   4  -2  253.09   10.32   0
   4   4  -2  385.02   12.22   0
  -4  -4   2  391.50    9.41   0
   4   4  -2  391.97    9.71   0
  -4  -4   2  371.42   11.05   0
  -2  -4   2  274.76   10.06   0
   2   4  -2  280.78   10.70   0
  -2  -4   2  269.42   10.99   0
   0   4  -2 2589.33   15.16   0
   0  -4   2 2580.68   15.33   0
  -2   4  -2 5841.69   18.12   0
   2  -4   2 5792.87   18.23   0
   4  -4   2 1618.10    9.69   0
   6  -4   2  374.07    7.28   0
   8  -4   2   30.67    4.74   0
  10  -4   2  156.19    5.14   0
  10  -4   2  176.42    9.59   0
  12  -4   2   95.71    9.62   0
  12  -4   2   89.71    5.62   0
  14  -4   2   70.58    5.90   0
  16  -4   2   46.56    5.97   0
  16  -4   2   53.28    5.97   0
  19   3  -2    8.94    6.35   0
  19   3  -2    0.72    6.79   0
  17   3  -2    0.81    6.18   0
  17   3  -2    8.84    5.29   0
  17   3  -2   11.13    6.64   0
  15   3  -2   31.18    5.41   0
  15   3  -2   26.80    6.86   0
  13   3  -2   58.10    5.83   0
  13   3  -2   66.59    7.37   0
  11   3  -2   49.93    7.52   0
  11   3  -2   46.90    5.81   0
   9   3  -2   10.34    5.88   0
   9   3  -2    5.43    8.20   0
  -9  -3   2    1.96    4.93   0
  -9  -3   2    9.30    7.58   0
  -7  -3   2   27.65    8.40   0
  -7  -3   2   30.82    6.84   0
   7   3  -2   35.10    5.66   0
   7   3  -2   36.71    8.60   0
  -5  -3   2   24.55    8.26   0
   5   3  -2   20.60    8.41   0
  -5  -3   2   23.81   10.88   0
   5   3  -2   23.08   11.07   0
  -3  -3   2    8.03   13.21   0
   3   3  -2    7.38   11.13   0
  -3  -3   2    2.43    7.56   0
   3   3  -2    2.56    7.79   0
   1   3  -2 1679.05   13.79   0
  -1  -3   2 1657.57   13.93   0
  -1  -3   2 1705.76   15.77   0
  -1   3  -2 1249.50   12.35   0
   1  -3   2 1259.10   11.29   0
  -3   3  -2  219.10    7.73   0
   3  -3   2  220.63    7.81   0
   5  -3   2   -0.21    6.08   0
   7  -3   2  186.89   10.55   0
   7  -3   2  188.61    6.51   0
   9  -3   2   51.24    5.79   0
   9  -3   2   47.53    9.19   0
  11  -3   2   33.99    5.68   0
  11  -3   2   36.00    9.21   0
  13  -3   2   32.98    5.48   0
  15  -3   2    3.67    5.40   0
  15  -3   2    6.71    5.41   0
  20   2  -2    8.10    6.78   0
  20   2  -2   16.42    7.11   0
  18   2  -2   85.19    7.41   0
  18   2  -2   90.37    5.65   0
  18   2  -2   78.01    6.76   0
  16   2  -2   37.17    5.75   0
  16   2  -2   40.03    6.24   0
  14   2  -2   98.96    7.20   0
  14   2  -2   99.20    5.62   0
  12   2  -2  546.14    8.92   0
  12   2  -2  540.90    7.40   0
  10   2  -2  900.27   10.13   0
  10   2  -2  920.40    8.36   0
  -8  -2   2 1388.86   12.53   0
   8   2  -2 1335.83   12.60   0
   8   2  -2 1332.74   10.23   0
  -6  -2   2  231.38   10.53   0
   6   2  -2  236.04    9.00   0
   6   2  -2  234.74    9.67   0
  -6  -2   2  242.28    8.78   0
  -4  -2   2  330.64   13.01   0
   4   2  -2  328.99    9.02   0
  -4  -2   2  327.45   10.53   0
   4   2  -2  321.25   12.89   0
   2   2  -2  430.02   12.39   0
   2   2  -2  439.23   13.10   0
  -2  -2   2  423.47   13.15   0
  -2  -2   2  441.24   10.83   0
   0   2  -2 3934.68   19.02   0
   0  -2   2 3959.10   20.07   0
  -2   2  -2 1354.96   12.42   0
   2  -2   2 1363.19   12.70   0
  -4   2  -2 1480.87   10.85   0
   4  -2   2 1483.66   10.94   0
   6  -2   2 2258.95   11.51   0
   8  -2   2  394.66   12.26   0
   8  -2   2  400.89    7.30   0
  10  -2   2  416.20    7.01   0
  12  -2   2  134.89    5.90   0
  14  -2   2   54.74    5.59   0
  14  -2   2   42.78    5.85   0
  16  -2   2   50.61    5.91   0
  16  -2   2   43.52    5.92   0
  19   1  -2   -2.24    5.40   0
  19   1  -2    6.41    5.68   0
  19   1  -2    3.00    5.44   0
  17   1  -2    7.47    5.63   0
  17   1  -2    5.03    6.09   0
  15   1  -2    9.15    5.78   0
  15   1  -2   11.00    5.29   0
  13   1  -2    8.30    5.67   0
  13   1  -2    6.07    5.30   0
  11   1  -2   25.67    6.33   0
  11   1  -2   18.37    5.51   0
   9   1  -2   83.98    5.06   0
   9   1  -2   80.15    6.91   0
  -9  -1   2   84.48    6.62   0
   7   1  -2    2.84    7.33   0
  -7  -1   2   10.52    7.38   0
   7   1  -2   11.53    7.66   0
  -5  -1   2 5360.67   23.69   0
   5   1  -2 5341.36   24.15   0
   5   1  -2 5376.00   20.57   0
   3   1  -2 2061.50   15.84   0
  -3  -1   2 2075.54   18.99   0
   3   1  -2 2052.71   19.09   0
   1   1  -2  483.18   13.96   0
  -1  -1   2  484.84   13.93   0
   1   1  -2  490.67   14.67   0
  -1   1  -2 2819.09   16.54   0
   1  -1   2 2814.34   16.67   0
   3  -1   2   94.66    8.42   0
  -3   1  -2   98.69    8.09   0
   5  -1   2 1436.61   10.63   0
   7  -1   2  147.46    6.28   0
   9  -1   2    8.02    5.78   0
  11  -1   2    1.70    6.58   0
  13  -1   2   11.29    5.48   0
  15  -1   2    7.17    5.65   0
  15  -1   2    5.59    5.39   0
  17  -1   2   -2.03    5.82   0
  17  -1   2    1.75    5.76   0
  20   0  -2    3.34    5.68   0
  20   0  -2    5.81    6.91   0
  20   0  -2   10.83    5.80   0
  18   0  -2  125.86    5.95   0
  18   0  -2  132.57    6.13   0
  18   0  -2  124.08    6.28   0
  16   0  -2   38.66    6.55   0
  16   0  -2   40.17    5.32   0
  14   0  -2   61.38    5.92   0
  14   0  -2   58.35    5.62   0
  12   0  -2   81.64    5.84   0
  12   0  -2   83.29    6.21   0
  10   0  -2 1577.14   10.70   0
  10   0  -2 1603.98   10.06   0
  -8   0   2  727.93    9.37   0
   8   0  -2  706.16    9.28   0
   8   0  -2  696.66    8.84   0
  -6   0   2 4926.77   20.38   0
   6   0  -2 4818.62   20.53   0
   2   0  -2   96.54   13.07   0
  -2   0   2   84.33   13.24   0
   0   0  -2 1255.81   14.40   0
   0   0   2 1256.43   15.92   0
   2   0   2  820.73   12.60   0
  -2   0  -2  813.33   12.21   0
  -4   0  -2 1887.79   12.65   0
   4   0   2 1882.41   12.80   0
   6   0   2 1048.98    9.71   0
   8   0   2  293.83    7.92   0
  10   0   2  606.10    7.93   0
  12   0   2  171.92    6.27   0
  14   0   2    9.82    6.08   0
  14   0   2    4.59    5.66   0
  16   0   2   17.56    6.47   0
  16   0   2   13.45    5.84   0
  19  -1  -2    6.20    5.48   0
  19  -1  -2    0.35    5.38   0
  19  -1  -2    5.27    5.74   0
  17  -1  -2   -8.05    5.19   0
  17  -1  -2    4.91    5.55   0
  15  -1  -2   17.98    5.31   0
  15  -1  -2    7.82    5.42   0
  13  -1  -2    6.73    5.28   0
  13  -1  -2   -3.64    5.82   0
  11  -1  -2   31.86    5.80   0
  11  -1  -2   29.65    5.52   0
   9  -1  -2   84.50    6.54   0
  -7   1   2   11.98    6.15   0
   7  -1  -2    8.05    6.48   0
   5  -1  -2 5434.81   22.17   0
  -5   1   2 5463.23   21.04   0
  -3   1   2 2067.77   16.64   0
   3  -1  -2 2028.84   16.80   0
  -1   1   2  483.05   12.34   0
   1  -1  -2  481.99   14.50   0
   1   1   2 2826.22   20.93   0
  -1  -1  -2 2743.14   19.43   0
   3   1   2   91.71    8.65   0
  -3  -1  -2   94.37    8.09   0
  -3  -1  -2   98.70   12.10   0
  -5  -1  -2 1441.38   16.76   0
   5   1   2 1403.39   12.19   0
   7   1   2  142.11    7.08   0
   9   1   2   10.02    5.80   0
  11   1   2   11.58    6.45   0
  13   1   2    2.96    5.39   0
  13   1   2    0.29    6.38   0
  15   1   2    5.27    6.40   0
  15   1   2    3.03    6.49   0
  17   1   2    1.74    6.96   0
  17   1   2   -0.53    5.90   0
  20  -2  -2   23.34    5.97   0
  20  -2  -2   17.21    5.79   0
  20  -2  -2   15.88    5.62   0
  18  -2  -2   86.83    5.75   0
  18  -2  -2   94.76    6.12   0
  16  -2  -2   38.42    6.11   0
  16  -2  -2   36.26    5.72   0
  14  -2  -2   92.66    6.00   0
  14  -2  -2  108.08    5.72   0
  12  -2  -2  532.41    7.26   0
  12  -2  -2  531.95    7.40   0
  10  -2  -2  884.40    8.54   0
   8  -2  -2 1326.68   10.34   0
  -6   2   2  257.19    9.10   0
   6  -2  -2  236.89    7.87   0
  -4   2   2  334.68    9.44   0
   4  -2  -2  322.29   11.42   0
   2  -2  -2  444.79   13.40   0
  -2   2   2  443.15   11.21   0
   0   2   2 3964.81   24.14   0
   0  -2  -2 3906.83   24.08   0
   2   2   2 1352.21   14.81   0
  -2  -2  -2 1345.57   14.48   0
   4   2   2 1473.20   13.81   0
  -4  -2  -2 1497.85   13.28   0
  -4  -2  -2 1487.42   15.23   0
  -6  -2  -2 2248.39   16.28   0
   6   2   2 2213.71   14.79   0
   8   2   2  394.35    8.40   0
  10   2   2  424.10    8.33   0
  12   2   2  121.93    7.04   0
  14   2   2   43.75    6.54   0
  14   2   2   44.43    6.61   0
  16   2   2   47.01    6.99   0
  16   2   2   43.08    7.05   0
  19  -3  -2    7.05    6.31   0
  19  -3  -2   -1.54    5.72   0
  19  -3  -2   -2.40    5.54   0
  17  -3  -2   14.30    6.02   0
  17  -3  -2    5.74    5.48   0
  15  -3  -2   24.86    5.66   0
  15  -3  -2   20.29    5.35   0
  13  -3  -2   66.07    5.57   0
  11  -3  -2   51.32    6.17   0
   9  -3  -2    8.48    6.07   0
   7  -3  -2   28.89    5.73   0
  -5   3   2   23.88    6.98   0
   5  -3  -2   23.92    7.29   0
   3  -3  -2    8.41   10.45   0
  -3   3   2    3.51   10.08   0
   1  -3  -2 1623.59   17.00   0
  -1   3   2 1700.24   17.70   0
  -1  -3  -2 1242.69   16.44   0
   1   3   2 1282.06   16.64   0
   3   3   2  219.06   10.36   0
  -3  -3  -2  228.06    9.55   0
  -5  -3  -2    4.77    7.59   0
   5   3   2    6.33    9.27   0
  -5  -3  -2    5.57    8.07   0
  -7  -3  -2  193.48    8.50   0
   7   3   2  184.01    8.19   0
   9   3   2   52.63    8.15   0
  -9  -3  -2   42.97    6.94   0
  11   3   2   32.64    6.68   0
  13   3   2   32.20    6.68   0
  13   3   2   27.56    6.53   0
  15   3   2    4.19    6.63   0
  15   3   2    7.81    7.51   0
  20  -4  -2    2.11    5.66   0
  20  -4  -2   10.37    6.62   0
  20  -4  -2   18.46    6.02   0
  18  -4  -2   43.94    5.76   0
  18  -4  -2   47.80    5.61   0
  16  -4  -2   25.95    4.42   0
  16  -4  -2   28.35    6.04   0
  14  -4  -2   99.65    5.85   0
  12  -4  -2  512.18    6.26   0
  10  -4  -2  986.43    7.95   0
   8  -4  -2  834.17    7.83   0
   6  -4  -2  262.56    6.68   0
   4  -4  -2  407.90    8.59   0
  -4   4   2  401.98    9.74   0
   2  -4  -2  275.04   11.03   0
  -2   4   2  283.60   10.63   0
   0   4   2 2570.39   19.01   0
   0  -4  -2 2562.36   19.79   0
  -4  -4  -2 1619.92   16.03   0
   4   4   2 1602.60   17.59   0
   6   4   2  381.10   10.72   0
  -6  -4  -2  377.94    8.81   0
  -8  -4  -2   36.85    6.71   0
   8   4   2   35.78    8.50   0
  10   4   2  169.64    8.66   0
 -10  -4  -2  175.63    7.28   0
  12   4   2   94.58    7.92   0
  12   4   2   93.14    7.67   0
  14   4   2   80.52    8.01   0
  14   4   2   76.91    7.20   0
  16   4   2   43.44    8.09   0
  16   4   2   49.47    8.05   0
  19  -5  -2    6.76    4.46   0
  19  -5  -2   -0.64    5.84   0
  19  -5  -2    3.10    5.60   0
  17  -5  -2   28.34    5.58   0
  17  -5  -2   13.19    5.25   0
  15  -5  -2    7.00    5.66   0
  13  -5  -2   23.51    5.69   0
  11  -5  -2   76.08    4.90   0
   9  -5  -2   33.95    6.46   0
   7  -5  -2  120.20    5.72   0
   5  -5  -2    1.70    7.10   0
   3  -5  -2  152.95    7.41   0
  -3   5   2  169.09    8.57   0
  -1   5   2  779.59   12.10   0
   1  -5  -2  765.84   11.60   0
   1   5   2  410.08   10.83   0
  -1  -5  -2  400.83   12.64   0
   3   5   2    9.74   10.47   0
  -3  -5  -2   11.68   10.19   0
   5   5   2  134.45   10.52   0
   7   5   2   51.24   10.63   0
  -7  -5  -2   47.47    5.99   0
   9   5   2   -0.96    8.88   0
  -9  -5  -2   -1.20    6.56   0
  11   5   2   19.73    8.18   0
 -11  -5  -2   16.82    6.32   0
  11   5   2   15.82    7.87   0
  13   5   2   26.18    8.44   0
  13   5   2   27.68    8.83   0
  15   5   2    7.06    8.49   0
  15   5   2    7.65    8.67   0
  18  -6  -2    7.11    6.32   0
  18  -6  -2   17.61    5.67   0
  18  -6  -2   10.53    4.55   0
  16  -6  -2   17.50    4.55   0
  14  -6  -2   61.38    5.67   0
  12  -6  -2  265.68    5.59   0
  10  -6  -2 1344.15    9.28   0
   8  -6  -2 2131.54   11.06   0
   6  -6  -2  373.21    6.52   0
   4  -6  -2  414.34    8.38   0
   2  -6  -2  251.26    8.38   0
  -2   6   2  246.34    8.13   0
   4   6   2  775.59   15.90   0
  -4  -6  -2  760.86   15.81   0
  -6  -6  -2  471.14    8.53   0
   6   6   2  472.00   16.86   0
   8   6   2    9.58   11.73   0
   8   6   2    6.55   10.11   0
  -8  -6  -2    7.83    5.62   0
 -10  -6  -2   15.60    6.30   0
  10   6   2    1.36    9.33   0
  10   6   2    2.17   11.01   0
  12   6   2   81.68   10.52   0
  12   6   2   85.78    9.96   0
 -12  -6  -2   79.66    6.65   0
  14   6   2  100.83   10.98   0
  14   6   2   98.64   10.58   0
  16   6   2   23.67   11.79   0
  16   6   2   19.82   11.48   0
  19  -7  -2    0.03    5.57   0
  19  -7  -2   -2.97    5.74   0
  19  -7  -2   10.58    5.63   0
  17  -7  -2    8.15    5.43   0
  15  -7  -2   16.10    4.45   0
  13  -7  -2   12.81    4.53   0
  11  -7  -2   90.17    6.24   0
   9  -7  -2  333.58    5.79   0
   7  -7  -2  374.10    7.34   0
   5  -7  -2   52.91    6.32   0
   3  -7  -2    3.22    5.47   0
   1  -7  -2 1758.20   13.02   0
  -1  -7  -2 1443.96   15.49   0
   1   7   2 1526.73   14.07   0
   3   7   2   69.70   10.07   0
  -3  -7  -2   65.92   11.41   0
  -7  -7  -2  233.32    6.56   0
  -9  -7  -2   37.63    6.37   0
 -11  -7  -2    9.20    6.36   0
 -13  -7  -2   30.79    6.51   0
  18  -8  -2   72.72    5.97   0
  18  -8  -2   61.08    4.93   0
  16  -8  -2    6.13    4.37   0
  14  -8  -2   13.07    5.44   0
  12  -8  -2  154.34    5.06   0
  10  -8  -2  294.35    5.84   0
   8  -8  -2  784.86    7.93   0
   6  -8  -2  364.09    7.31   0
   4  -8  -2  514.02    7.79   0
   2  -8  -2  552.39    8.48   0
   0  -8  -2  546.69   10.34   0
  -2  -8  -2  232.08   11.08   0
  -4  -8  -2  318.67   17.24   0
  -8  -8  -2  117.42    6.17   0
 -10  -8  -2  270.77    6.64   0
 -12  -8  -2   79.92    6.83   0
 -14  -8  -2   22.45    6.56   0
  17  -9  -2   39.10    4.70   0
  17  -9  -2   33.31    4.63   0
  15  -9  -2   59.86    5.47   0
  13  -9  -2   75.95    5.90   0
  11  -9  -2   11.57    5.44   0
   9  -9  -2   79.93    5.95   0
   7  -9  -2   79.97    5.21   0
   5  -9  -2  679.81    7.97   0
   3  -9  -2  256.47    6.90   0
   1  -9  -2  154.94    8.30   0
  -1  -9  -2   86.65    9.05   0
  -3  -9  -2   61.36   11.89   0
  -7  -9  -2   18.05    6.57   0
  -9  -9  -2  114.76    6.84   0
 -11  -9  -2  150.24    6.94   0
 -13  -9  -2   14.26    6.57   0
  18 -10  -2   13.71    5.55   0
  18 -10  -2    8.79    4.69   0
  16 -10  -2   15.05    5.58   0
  14 -10  -2   58.98    5.58   0
  12 -10  -2   15.91    4.50   0
  10 -10  -2   87.49    4.83   0
   8 -10  -2  392.93    6.97   0
   6 -10  -2  302.61    6.44   0
   4 -10  -2  718.08    8.10   0
   2 -10  -2  175.44    6.89   0
   0 -10  -2  287.27    7.84   0
  -2 -10  -2  527.75   11.99   0
  -4 -10  -2  192.70   16.63   0
  -4 -10  -2  201.72   14.89   0
  -8 -10  -2   35.22    5.67   0
 -10 -10  -2   64.56    6.56   0
 -12 -10  -2   36.38    5.63   0
 -14 -10  -2   26.69    6.75   0
  17 -11  -2   13.09    4.69   0
  17 -11  -2   14.01    4.72   0
  15 -11  -2    8.21    5.41   0
  13 -11  -2   40.80    4.49   0
  11 -11  -2   52.67    5.67   0
   9 -11  -2   -0.78    4.59   0
   7 -11  -2   10.06    5.60   0
   5 -11  -2  145.18    5.16   0
   3 -11  -2  222.29    6.83   0
   1 -11  -2  502.97    8.87   0
  -1 -11  -2  335.03    8.96   0
  -3 -11  -2    9.69   10.13   0
  -9 -11  -2   32.75    5.54   0
 -11 -11  -2   64.45    6.66   0
 -13 -11  -2   37.14    6.77   0
  16 -12  -2   19.78    4.66   0
  16 -12  -2   17.56    5.49   0
  14 -12  -2   91.75    4.83   0
  12 -12  -2   42.16    5.49   0
  10 -12  -2   11.35    5.47   0
   8 -12  -2  115.43    5.82   0
   6 -12  -2   48.23    5.53   0
   4 -12  -2   69.84    6.21   0
   2 -12  -2  190.44    6.67   0
   0 -12  -2  609.45    8.49   0
  -2 -12  -2  293.59    9.65   0
  -4 -12  -2   17.47   13.37   0
  -4 -12  -2   17.31   12.44   0
  -8 -12  -2   60.62    5.58   0
 -10 -12  -2   21.10    5.60   0
 -12 -12  -2    5.03    6.64   0
  15 -13  -2   -3.23    5.52   0
  15 -13  -2    4.53    4.49   0
  13 -13  -2    6.14    4.56   0
  11 -13  -2   95.58    5.80   0
   9 -13  -2  139.73    5.77   0
   7 -13  -2   30.88    5.48   0
   5 -13  -2   45.91    5.81   0
   3 -13  -2   98.05    6.12   0
   1 -13  -2  111.80    6.42   0
  -1 -13  -2  129.47    8.27   0
  -3 -13  -2  106.28   10.21   0
  -3 -13  -2  120.05    9.52   0
  -9 -13  -2   16.83    5.57   0
 -11 -13  -2   25.51    5.74   0
  14 -14  -2   26.44    4.76   0
  14 -14  -2   27.98    5.61   0
  12 -14  -2    6.04    4.49   0
  10 -14  -2   32.47    4.48   0
   8 -14  -2   61.62    4.73   0
   6 -14  -2   12.07    4.42   0
   4 -14  -2   38.32    5.64   0
   2 -14  -2  312.34    6.93   0
   0 -14  -2  160.64    7.21   0
  -2 -14  -2   43.84    7.92   0
  -2 -14  -2   47.07    7.52   0
  -4 -14  -2   60.56   12.67   0
  -4 -14  -2   70.06   11.85   0
  -8 -14  -2    1.44    5.26   0
 -10 -14  -2   12.46    5.64   0
  13 -15  -2   27.69    5.54   0
  13 -15  -2   27.28    4.53   0
  11 -15  -2   52.19    4.60   0
  11 -15  -2   52.23    4.50   0
   9 -15  -2  115.77    4.79   0
   7 -15  -2  188.65    6.16   0
   5 -15  -2   36.75    5.73   0
   3 -15  -2    1.05    5.54   0
   1 -15  -2   53.25    5.51   0
   1 -15  -2   46.94    6.77   0
  -1 -15  -2  185.59    7.73   0
  -1 -15  -2  202.16    8.09   0
  -3 -15  -2  182.89    9.91   0
  -3 -15  -2  194.92    9.22   0
  -9 -15  -2   16.35    5.71   0
  12 -16  -2   11.58    5.51   0
  12 -16  -2   12.53    5.53   0
  10 -16  -2    5.37    4.32   0
  10 -16  -2   10.75    4.46   0
   8 -16  -2   34.66    4.58   0
   8 -16  -2   26.37    4.60   0
   6 -16  -2   19.37    5.61   0
   4 -16  -2   37.65    5.21   0
   4 -16  -2   32.63    5.73   0
   2 -16  -2    7.21    5.60   0
   2 -16  -2   10.76    5.44   0
   0 -16  -2   13.26    6.35   0
   0 -16  -2   20.27    6.74   0
  -2 -16  -2   68.24    8.66   0
  -2 -16  -2   67.04    7.51   0
  -4 -16  -2   16.05   12.63   0
  -4 -16  -2   18.74   11.60   0
  -8 -16  -2    4.54    4.65   0
  11 -17  -2   41.73    5.71   0
  11 -17  -2   52.84    4.93   0
   9 -17  -2   65.54    4.78   0
   9 -17  -2   50.08    5.67   0
   7 -17  -2   30.35    5.70   0
   7 -17  -2   38.90    5.64   0
   5 -17  -2   46.39    5.83   0
   5 -17  -2   56.46    5.66   0
   3 -17  -2   31.44    5.71   0
   3 -17  -2   29.32    5.52   0
   1 -17  -2   33.71    6.46   0
   1 -17  -2   37.58    6.80   0
  -1 -17  -2   86.33    7.38   0
  -1 -17  -2   94.30    6.83   0
  -3 -17  -2   87.28    9.44   0
  -3 -17  -2   71.35   10.05   0
  -7 -17  -2   17.59    4.72   0
  10 -18  -2   -5.99    4.62   0
  10 -18  -2    9.20    4.53   0
   8 -18  -2   12.62    5.65   0
   8 -18  -2   16.85    5.62   0
   6 -18  -2    2.77    5.61   0
   6 -18  -2    5.68    5.69   0
   4 -18  -2    5.98    6.50   0
   4 -18  -2    6.55    5.75   0
   2 -18  -2    5.14    5.77   0
   2 -18  -2    4.64    5.55   0
   0 -18  -2    3.29    6.74   0
   0 -18  -2    4.86    6.52   0
  -2 -18  -2    5.51    8.09   0
  -2 -18  -2   14.04    8.52   0
   7 -19  -2    9.27    5.68   0
   7 -19  -2   10.28    5.81   0
   5 -19  -2   29.20    5.88   0
   5 -19  -2   24.05    5.77   0
   3 -19  -2   41.44    6.02   0
   3 -19  -2   58.26    6.65   0
   1 -19  -2   14.21    6.61   0
   1 -19  -2   13.65    6.89   0
  -1 -19  -2    5.95    6.92   0
  -1 -19  -2    6.38    7.04   0
  -3 -19  -2   21.50    9.75   0
  -3 -19  -2   20.20    9.68   0
   4 -20  -2    8.91    5.80   0
   4 -20  -2   -2.72    5.92   0
   2 -20  -2   10.08    5.89   0
   2 -20  -2    0.50    5.92   0
   0 -20  -2   11.40    6.95   0
   0 -20  -2   17.24    7.25   0
  -4 -20   3   17.47    6.83   0
  -4 -20   3   21.74    7.33   0
  -4 -20   3   16.56    5.83   0
  -2 -20   3    0.41    7.15   0
  -2 -20   3    9.03    5.66   0
  -7 -19   3   -0.86    5.71   0
  -7 -19   3    0.69    7.62   0
  -7 -19   3    5.04    8.30   0
  -5 -19   3    3.55    4.37   0
  -5 -19   3    6.38    7.39   0
  -3 -19   3    8.10    6.92   0
  -3 -19   3    9.12    4.49   0
  -1 -19   3    2.07    5.92   0
   1 -19   3   16.58    6.11   0
   3 -19   3   13.89    5.94   0
 -10 -18   3   37.64    5.77   0
  -8 -18   3   35.86    4.66   0
  -8 -18   3   34.85    8.59   0
  -8 -18   3   35.28    8.52   0
  -6 -18   3   58.70    8.26   0
  -6 -18   3   52.14    5.86   0
  -4 -18   3  106.57    4.85   0
  -4 -18   3   97.32    6.44   0
  -2 -18   3   47.58    6.04   0
   0 -18   3   22.47    5.76   0
   2 -18   3   16.45    5.86   0
   4 -18   3   32.26    5.76   0
 -11 -17   3   12.36    5.37   0
  -9 -17   3   22.93    9.56   0
  -9 -17   3   24.55    4.71   0
  -9 -17   3   27.36   10.37   0
  -7 -17   3   27.98    4.59   0
  -7 -17   3   32.38    8.13   0
  -5 -17   3    8.25    5.97   0
  -5 -17   3    3.94    4.27   0
  -3 -17   3   12.56    5.68   0
  -3 -17   3    3.46    5.36   0
  -1 -17   3   37.40    5.90   0
   1 -17   3   51.62    5.79   0
   3 -17   3   19.64    5.74   0
   5 -17   3   -1.31    5.81   0
   7 -17   3    1.30    4.73   0
 -12 -16   3   13.99    4.63   0
 -10 -16   3   55.30    5.41   0
  -8 -16   3  108.08    4.99   0
  -8 -16   3   95.44    8.72   0
  -6 -16   3   48.50    7.29   0
  -6 -16   3   35.15    4.66   0
  -4 -16   3   22.17    6.95   0
  -4 -16   3   16.37    4.35   0
  -2 -16   3   56.75    5.84   0
   0 -16   3  111.77    5.11   0
   2 -16   3   60.21    5.92   0
   4 -16   3   21.23    5.51   0
   6 -16   3   26.50    5.81   0
   8 -16   3   10.57    4.65   0
 -13 -15   3    7.53    4.53   0
 -11 -15   3   16.08    4.43   0
  -9 -15   3   85.48    5.69   0
  -9 -15   3   83.19    9.98   0
  -7 -15   3  135.73    8.57   0
  -7 -15   3  129.77    4.79   0
  -5 -15   3   97.76    5.63   0
  -5 -15   3   86.54    6.28   0
  -3 -15   3   55.39    6.89   0
  -3 -15   3   59.59    4.77   0
  -1 -15   3   28.87    5.73   0
   1 -15   3   71.04    5.77   0
   3 -15   3   61.38    5.70   0
   5 -15   3   14.52    4.46   0
   7 -15   3    6.82    5.67   0
   9 -15   3    0.82    5.88   0
 -14 -14   3   23.99    5.55   0
 -12 -14   3   50.38    5.66   0
 -10 -14   3  126.33   11.95   0
 -10 -14   3  143.68    5.91   0
  -8 -14   3    6.61    9.02   0
  -8 -14   3    8.36    5.43   0
  -6 -14   3   45.00    7.20   0
  -6 -14   3   49.31    4.66   0
  -4 -14   3   -0.27    5.26   0
  -4 -14   3    9.98    6.98   0
  -2 -14   3   69.06    5.94   0
   0 -14   3  209.94    6.40   0
   2 -14   3  306.37    6.74   0
   4 -14   3  178.52    5.97   0
   6 -14   3   36.66    5.62   0
   8 -14   3    4.02    5.62   0
  10 -14   3   10.26    4.91   0
 -15 -13   3   11.33    5.65   0
 -13 -13   3   43.57    4.42   0
 -11 -13   3   22.83    5.35   0
  -9 -13   3   15.36    8.87   0
  -9 -13   3    3.80    5.47   0
  -7 -13   3    8.12    7.49   0
  -7 -13   3   10.75    5.60   0
  -5 -13   3    8.42    6.26   0
  -5 -13   3   -4.19    4.62   0
  -3 -13   3  233.48    7.71   0
  -1 -13   3   59.97    6.07   0
   1 -13   3   85.58    5.99   0
   3 -13   3  248.28    5.37   0
   5 -13   3  190.03    5.97   0
   7 -13   3   44.15    5.72   0
   9 -13   3   10.03    4.51   0
  11 -13   3    6.42    4.62   0
 -16 -12   3    2.37    5.64   0
 -14 -12   3   -1.66    5.32   0
 -12 -12   3   52.15    5.47   0
 -10 -12   3   57.46    4.71   0
 -10 -12   3   62.62   10.07   0
  -8 -12   3  177.62    6.00   0
  -8 -12   3  160.29    9.36   0
  -6 -12   3  629.00    7.29   0
  -6 -12   3  636.27    9.87   0
  -4 -12   3  480.04    8.66   0
  -4 -12   3  470.16    6.08   0
  -2 -12   3  151.96    7.51   0
   0 -12   3  123.17    6.03   0
   2 -12   3   32.56    5.57   0
   4 -12   3   60.44    5.62   0
   6 -12   3  104.97    5.89   0
   8 -12   3    4.80    5.61   0
  10 -12   3    8.47    4.56   0
  12 -12   3   11.23    4.74   0
 -17 -11   3    8.41    4.63   0
 -15 -11   3   14.11    4.47   0
 -13 -11   3   55.21    5.61   0
 -11 -11   3   18.88    4.57   0
 -11 -11   3   19.52   10.67   0
   9  11  -3  253.83    9.47   0
  -9 -11   3  225.80   10.41   0
  -9 -11   3  249.46    6.21   0
  -7 -11   3  868.66    7.15   0
  -7 -11   3  825.41   11.17   0
   7  11  -3  826.56   10.28   0
   5  11  -3  231.59    6.58   0
  -5 -11   3  243.09    5.45   0
  -5 -11   3  233.07    8.30   0
  -3 -11   3   43.06    4.78   0
  -3 -11   3   33.57    6.48   0
  -1 -11   3  103.33    6.45   0
   1 -11   3  515.78    7.25   0
   3 -11   3  147.65    5.16   0
   5 -11   3   52.37    5.61   0
   7 -11   3   62.64    5.78   0
   9 -11   3   32.58    4.63   0
  11 -11   3    9.70    4.49   0
 -16 -10   3   24.42    5.32   0
 -14 -10   3   16.76    4.28   0
  12  10  -3    2.80   10.67   0
 -12 -10   3    9.00    5.16   0
 -10 -10   3   28.65    5.58   0
 -10 -10   3   24.98    9.20   0
  10  10  -3   26.10    8.64   0
   8  10  -3  132.43    8.43   0
  -8 -10   3  133.65    9.60   0
  -8 -10   3  140.41    5.24   0
   6  10  -3  395.80    7.75   0
  -6 -10   3  405.26    6.84   0
  -6 -10   3  395.58    9.30   0
  -4 -10   3  204.59    7.32   0
  -4 -10   3  197.86    6.54   0
   4  10  -3  215.97    7.34   0
  -2 -10   3   17.06    6.40   0
   2  10  -3   27.57    5.92   0
   0 -10   3  402.71    6.12   0
   2 -10   3  191.44    5.53   0
   4 -10   3   28.92    5.88   0
   6 -10   3  138.44    6.04   0
   8 -10   3   91.43    5.81   0
  10 -10   3    8.47    5.57   0
  12 -10   3    5.66    5.68   0
 -15  -9   3   20.93    4.55   0
 -13  -9   3  196.41    5.85   0
  13   9  -3  193.11   11.42   0
  11   9  -3  233.20   10.31   0
 -11  -9   3  218.20    6.09   0
 -11  -9   3  230.80   10.26   0
  -9  -9   3  401.25    6.78   0
  -9  -9   3  365.26   10.35   0
   9   9  -3  388.68    9.81   0
   7   9  -3  396.81    8.67   0
  -7  -9   3  399.07    5.84   0
  -7  -9   3  389.58    9.66   0
  -5  -9   3  271.24    6.66   0
   5   9  -3  262.67    8.01   0
  -5  -9   3  260.90    8.74   0
   3   9  -3  153.65    6.29   0
  -3  -9   3  160.04    6.69   0
  -3  -9   3  157.13    5.57   0
   1   9  -3    5.88    5.73   0
  -1  -9   3   15.51    6.03   0
   1  -9   3  942.08    8.64   0
   3  -9   3  621.22    7.43   0
   5  -9   3  159.97    5.28   0
   7  -9   3   80.80    5.87   0
   9  -9   3   35.46    5.65   0
  11  -9   3   15.26    5.47   0
  13  -9   3    5.38    5.68   0
  13  -9   3   13.10   12.50   0
  18   8  -3   10.63   11.37   0
  18   8  -3   11.20   12.64   0
  16   8  -3   12.26   11.04   0
  14   8  -3   12.54    9.22   0
 -14  -8   3   13.47    5.46   0
  12   8  -3   81.33    9.14   0
 -12  -8   3   76.40    8.42   0
 -12  -8   3   87.63    5.62   0
 -10  -8   3   28.86    8.27   0
  10   8  -3   34.02    8.42   0
 -10  -8   3   36.71    4.68   0
   8   8  -3   24.41    7.09   0
  -8  -8   3   33.38    4.72   0
  -8  -8   3   27.69    8.14   0
   6   8  -3  352.55    9.06   0
  -6  -8   3  343.03    6.98   0
  -6  -8   3  343.80    9.96   0
   4   8  -3   -0.93    6.22   0
  -4  -8   3    0.09    6.14   0
  -4  -8   3    6.32    7.01   0
  -2  -8   3  300.26    7.13   0
  -2  -8   3  322.07    6.03   0
   2   8  -3  316.12    5.94   0
   0   8  -3  294.15    6.79   0
   0  -8   3  286.72    7.17   0
   2  -8   3  675.29    7.07   0
   4  -8   3  189.45    6.37   0
   6  -8   3  114.27    6.07   0
   8  -8   3   47.71    5.70   0
  10  -8   3   14.48    5.44   0
  12  -8   3    7.91   11.03   0
  12  -8   3   15.71    5.45   0
  14  -8   3    0.53    5.78   0
  19   7  -3   28.21    9.82   0
  19   7  -3   26.34   10.78   0
  17   7  -3   40.35    9.59   0
  15   7  -3   33.29    8.91   0
  13   7  -3  157.84   10.06   0
 -13  -7   3  155.03    5.91   0
  11   7  -3  169.75    9.59   0
 -11  -7   3  176.41    8.62   0
 -11  -7   3  177.67    5.91   0
   9   7  -3  517.86   10.92   0
  -9  -7   3  530.15    7.28   0
  -9  -7   3  498.78   10.03   0
  -7  -7   3  322.34    9.94   0
   7   7  -3  336.05    9.23   0
  -7  -7   3  336.75    6.15   0
  -5  -7   3   39.98    5.18   0
   5   7  -3   31.06    7.05   0
  -5  -7   3   37.62    8.65   0
   3   7  -3  241.21    7.07   0
  -3  -7   3  260.01    7.63   0
  -3  -7   3  239.16    5.80   0
   1   7  -3   16.30    6.18   0
  -1  -7   3   19.15    6.08   0
  -1  -7   3   23.67    6.52   0
   1  -7   3  632.80    7.29   0
  -1   7  -3  645.84    7.89   0
   3  -7   3  466.40    6.42   0
   5  -7   3  437.31    7.01   0
   7  -7   3  284.35    6.56   0
   9  -7   3  105.45    4.81   0
  11  -7   3  101.20    5.82   0
  11  -7   3  109.92   11.50   0
  13  -7   3   31.53    4.64   0
  20   6  -3    5.77    8.27   0
  20   6  -3    9.35    9.22   0
  18   6  -3    4.88    8.05   0
  16   6  -3    0.22    8.91   0
  14   6  -3   55.17    8.52   0
  12   6  -3  633.31   10.98   0
 -12  -6   3  645.65   10.90   0
 -12  -6   3  625.69    7.42   0
  12   6  -3  637.65    7.39   0
  10   6  -3  495.22   10.16   0
 -10  -6   3  494.48   10.20   0
  10   6  -3  517.79    7.43   0
 -10  -6   3  533.16    6.44   0
   8   6  -3   -4.27    9.23   0
  -8  -6   3    8.81    8.31   0
  -8  -6   3   12.22    4.97   0
  -6  -6   3   51.27    8.13   0
   6   6  -3   44.41    7.60   0
  -6  -6   3   56.97    6.47   0
  -4  -6   3  114.49    6.71   0
   4   6  -3  101.64    7.19   0
  -4  -6   3  101.56    8.70   0
  -2  -6   3  263.26    8.07   0
   2   6  -3  264.93    6.60   0
  -2  -6   3  281.19    7.57   0
   0   6  -3 1249.11    9.58   0
   0  -6   3 1239.15    8.94   0
   2  -6   3  160.49    6.94   0
  -2   6  -3  151.76    6.66   0
   4  -6   3  368.28    7.13   0
   6  -6   3  178.00    6.33   0
   8  -6   3  178.02    6.07   0
  10  -6   3   51.14    4.66   0
  10  -6   3   57.26   11.48   0
  12  -6   3   27.33    5.62   0
  14  -6   3   12.28    5.87   0
  19   5  -3   22.61    7.21   0
  19   5  -3   15.53    8.14   0
  17   5  -3  120.01    7.72   0
  15   5  -3   14.94    7.22   0
  15   5  -3    7.20    5.55   0
  13   5  -3  176.38    6.11   0
  13   5  -3  176.72    8.43   0
 -11  -5   3  709.85   10.88   0
  11   5  -3  725.28    7.65   0
  11   5  -3  713.89   11.06   0
 -11  -5   3  724.44    7.48   0
   9   5  -3  853.48    8.46   0
  -9  -5   3  860.05   11.24   0
   9   5  -3  865.59   11.76   0
  -9  -5   3  893.73    7.76   0
   7   5  -3  554.43    9.95   0
  -7  -5   3  568.72   10.09   0
  -7  -5   3  595.24    8.00   0
   7   5  -3  585.36    7.14   0
  -5  -5   3  414.24    7.81   0
   5   5  -3  411.78    7.93   0
  -5  -5   3  390.37   10.18   0
   5   5  -3  397.50    8.91   0
   3   5  -3 1308.22   11.58   0
  -3  -5   3 1300.37   10.86   0
  -3  -5   3 1307.08   10.80   0
   1   5  -3 1376.96   10.74   0
  -1  -5   3 1337.49   10.96   0
  -1  -5   3 1351.48   11.22   0
   1  -5   3 2736.59   12.73   0
  -1   5  -3 2722.90   12.46   0
   1  -5   3 2701.00   16.04   0
   3  -5   3  492.33    6.75   0
  -3   5  -3  474.96    7.44   0
   5  -5   3  226.76    6.70   0
   7  -5   3   21.91    4.83   0
   9  -5   3    8.34    5.58   0
  11  -5   3  226.95    6.29   0
  13  -5   3   69.09    5.91   0
  15  -5   3   32.68    5.92   0
  20   4  -3    4.43    6.61   0
  20   4  -3   13.98    7.48   0
  18   4  -3    1.95    7.27   0
  18   4  -3   11.31    5.57   0
  16   4  -3    0.84    6.83   0
  16   4  -3    7.80    4.28   0
  14   4  -3    9.59    7.22   0
  14   4  -3   10.45    5.54   0
 -12  -4   3  168.59    7.45   0
  12   4  -3  171.57    6.14   0
  12   4  -3  153.93    8.48   0
 -10  -4   3  167.83    6.75   0
  10   4  -3  167.35    5.52   0
  10   4  -3  168.50    8.75   0
 -10  -4   3  174.77    8.13   0
  -8  -4   3   37.46    8.75   0
  -8  -4   3   51.96    6.28   0
   8   4  -3   40.08    5.41   0
   8   4  -3   41.49    9.19   0
   6   4  -3   11.74    6.63   0
  -6  -4   3    3.92    8.96   0
   6   4  -3    3.73    7.51   0
  -6  -4   3    3.94    5.34   0
   4   4  -3   81.78    9.03   0
   4   4  -3   88.74    7.95   0
  -4  -4   3   86.97    7.74   0
  -4  -4   3   80.06    9.26   0
   2   4  -3  910.28   11.06   0
  -2  -4   3  909.27   10.13   0
  -2  -4   3  926.97   10.80   0
   0   4  -3  589.50    9.02   0
   0  -4   3  573.79    9.19   0
   0  -4   3  586.54   10.36   0
  -2   4  -3  947.68    8.99   0
   2  -4   3  950.45    8.39   0
   2  -4   3  961.86   13.19   0
  -4   4  -3   14.82    6.14   0
   4  -4   3   26.05    5.29   0
   6  -4   3   32.90    6.06   0
   8  -4   3   46.58    4.72   0
  10  -4   3   12.24    5.52   0
  12  -4   3   15.34    5.66   0
  14  -4   3   19.01    5.74   0
  19   3  -3   28.43    5.76   0
  19   3  -3   23.04    6.29   0
  17   3  -3  167.81    6.11   0
  17   3  -3  150.51    7.68   0
  15   3  -3  114.30    5.78   0
  15   3  -3  121.35    7.25   0
  13   3  -3   73.51    5.69   0
  13   3  -3   74.26    6.49   0
  11   3  -3   77.60    7.19   0
  11   3  -3   90.55    4.99   0
 -11  -3   3   82.33    6.45   0
  -9  -3   3 1169.87   11.87   0
   9   3  -3 1177.60   12.43   0
   9   3  -3 1173.32    9.20   0
   7   3  -3 1692.34   14.08   0
   7   3  -3 1700.42   10.15   0
  -7  -3   3 1638.95   13.69   0
  -7  -3   3 1698.64   10.94   0
  -5  -3   3 1656.20   14.20   0
  -5  -3   3 1694.86   11.20   0
   5   3  -3 1670.86   14.27   0
   5   3  -3 1693.64   12.21   0
   3   3  -3 3063.38   16.40   0
  -3  -3   3 3173.54   17.35   0
  -3  -3   3 3228.77   16.47   0
   3   3  -3 3181.90   16.25   0
  -1  -3   3  440.43    9.02   0
   1   3  -3  434.34    9.99   0
  -1  -3   3  429.47    9.72   0
   1   3  -3  419.36    8.63   0
  -1   3  -3 1667.90   11.53   0
   1  -3   3 1698.06   16.85   0
   1  -3   3 1643.49   10.81   0
  -3   3  -3  501.88    6.75   0
   3  -3   3  499.57   16.13   0
   3  -3   3  475.51    6.99   0
   5  -3   3  970.53    8.78   0
   7  -3   3  492.35    7.26   0
   9  -3   3   86.28    5.99   0
  11  -3   3  176.10    6.21   0
  13  -3   3   76.78    5.75   0
  15  -3   3   21.49    5.86   0
  20   2  -3    9.88    6.93   0
  20   2  -3    2.74    5.49   0
  18   2  -3    8.93    5.46   0
  18   2  -3    9.08    6.71   0
  16   2  -3    6.91    6.66   0
  16   2  -3   -2.10    5.18   0
  14   2  -3   18.01    7.11   0
  14   2  -3   24.64    4.44   0
  12   2  -3   26.20    5.60   0
  12   2  -3   28.10    7.35   0
 -12  -2   3   28.38    5.97   0
 -10  -2   3  190.60    8.18   0
  10   2  -3  190.88    8.62   0
  10   2  -3  188.28    5.45   0
   8   2  -3   10.45    5.34   0
   8   2  -3   13.84    7.49   0
  -8  -2   3   16.34    6.83   0
   6   2  -3 1065.82   12.51   0
   6   2  -3 1060.60    9.46   0
  -6  -2   3 1043.98   11.08   0
  -4  -2   3  132.04    9.28   0
  -4  -2   3  138.40    7.77   0
   4   2  -3  136.93   11.23   0
   4   2  -3  130.88    7.70   0
  -2  -2   3  235.66    9.89   0
  -2  -2   3  235.07    9.22   0
   2   2  -3  237.57    9.16   0
   2   2  -3  244.28   11.30   0
   0   2  -3  498.18   11.69   0
   0  -2   3  495.25    9.11   0
   0   2  -3  491.74    8.86   0
  -2   2  -3   27.32    7.11   0
   2  -2   3   34.82    7.39   0
   4  -2   3  380.34    7.55   0
  -4   2  -3  381.30    7.26   0
   6  -2   3    3.44    4.92   0
   8  -2   3   40.12    5.98   0
  10  -2   3   41.62    5.41   0
  12  -2   3    5.54    5.60   0
  14  -2   3    3.38    5.74   0
  21   1  -3   17.24    5.80   0
  21   1  -3   15.30    7.18   0
  21   1  -3    8.93    5.75   0
  19   1  -3   47.82    5.50   0
  19   1  -3   39.67    6.86   0
  17   1  -3  188.43    6.02   0
  17   1  -3  160.25    6.36   0
  15   1  -3    1.45    5.76   0
  15   1  -3    7.76    5.20   0
  13   1  -3   11.25    4.51   0
  13   1  -3    7.63    5.96   0
 -11  -1   3  286.90    7.34   0
  11   1  -3  285.37    5.82   0
  11   1  -3  284.22    7.39   0
  -9  -1   3 1456.25   10.85   0
   9   1  -3 1448.87    9.98   0
   9   1  -3 1435.89   11.24   0
  -7  -1   3 4234.75   17.88   0
   7   1  -3 4259.37   18.57   0
   7   1  -3 4342.06   16.04   0
   5   1  -3 3673.59   19.22   0
   5   1  -3 3694.93   16.80   0
  -5  -1   3 3667.41   17.83   0
   3   1  -3 1679.83   15.58   0
   3   1  -3 1717.28   14.76   0
  -3  -1   3 1663.80   13.97   0
   1   1  -3  123.12   10.26   0
   1   1  -3  137.38    8.68   0
  -1  -1   3  128.62    8.96   0
  -1   1  -3 1319.17   21.20   0
  -1   1  -3 1311.56   10.82   0
   1  -1   3 1306.37   12.31   0
   3  -1   3  691.63    9.13   0
  -3   1  -3  688.75    7.90   0
  -5   1  -3 2235.21   11.34   0
   5  -1   3 2231.56   11.02   0
   7  -1   3  813.55    8.61   0
   9  -1   3   97.81    6.22   0
  11  -1   3  184.36    6.19   0
  13  -1   3   21.11    6.54   0
  15  -1   3   16.61    5.78   0
  15  -1   3   18.72    5.55   0
  20   0  -3   -1.63    5.30   0
  20   0  -3   -1.04    5.85   0
  18   0  -3    0.72    5.14   0
  18   0  -3   -0.57    5.65   0
  16   0  -3   -7.51    5.13   0
  16   0  -3   -3.88    5.80   0
  14   0  -3   -1.61    4.35   0
  14   0  -3   -4.32    6.00   0
  12   0  -3    6.56    6.37   0
  12   0  -3    4.10    5.59   0
  10   0  -3    2.24    5.84   0
 -10   0   3   -3.00    5.92   0
  10   0  -3    7.46    6.30   0
  -8   0   3    3.02    7.17   0
   8   0  -3   -2.07    7.58   0
  -6   0   3    7.43    7.42   0
   6   0  -3    9.22    9.81   0
  -4   0   3    3.34    8.82   0
   4   0  -3   -0.60   11.20   0
   2   0  -3    7.81   11.12   0
  -2   0   3    4.22   11.08   0
   0   0   3    5.16   10.10   0
   0   0  -3    2.10    9.87   0
   2   0   3   -3.47    8.12   0
  -2   0  -3    6.82    7.51   0
  -4   0  -3    4.84    6.00   0
   4   0   3   -0.47    6.44   0
   6   0   3    0.70    6.27   0
   8   0   3   -0.13    6.16   0
  10   0   3   -1.08    5.71   0
  12   0   3   11.33    5.78   0
  14   0   3    7.07    5.68   0
  21  -1  -3   20.69    6.50   0
  21  -1  -3   15.59    5.78   0
  21  -1  -3   17.71    6.12   0
  19  -1  -3   39.14    5.97   0
  19  -1  -3   39.57    6.31   0
  17  -1  -3  187.81    5.98   0
  17  -1  -3  183.10    6.22   0
  15  -1  -3    9.21    5.70   0
  15  -1  -3    7.29    5.01   0
  13  -1  -3   13.93    6.15   0
  13  -1  -3   18.55    5.59   0
  11  -1  -3  287.08    6.90   0
 -11   1   3  289.49    6.63   0
   9  -1  -3 1446.95    9.84   0
  -9   1   3 1501.95   10.44   0
  -7   1   3 4331.07   16.93   0
   7  -1  -3 4353.30   17.32   0
  -5   1   3 3710.61   17.83   0
   5  -1  -3 3696.84   18.13   0
   3  -1  -3 1708.36   14.30   0
  -3   1   3 1713.84   15.43   0
  -1   1   3  126.83   11.43   0
   1  -1  -3  130.34   11.48   0
  -1  -1  -3 1283.59   12.69   0
   1   1   3 1267.45   12.93   0
  -3  -1  -3  689.94    9.14   0
   3   1   3  675.91    9.43   0
   5   1   3 2216.59   12.89   0
  -5  -1  -3 2231.95   12.89   0
   7   1   3  824.62    9.73   0
   9   1   3   97.39    6.41   0
  11   1   3  178.12    7.31   0
  13   1   3   23.72    5.70   0
  15   1   3   10.86    5.72   0
  15   1   3   19.89    6.84   0
  20  -2  -3    7.77    5.78   0
  20  -2  -3   10.43    5.48   0
  18  -2  -3    3.30    5.57   0
  18  -2  -3    6.20    5.17   0
  16  -2  -3    0.06    5.60   0
  16  -2  -3    3.28    5.29   0
  14  -2  -3   27.39    5.75   0
  14  -2  -3   14.38    5.54   0
  12  -2  -3   22.48    5.94   0
  10  -2  -3  196.77    6.92   0
 -10   2   3  198.74    6.62   0
  -8   2   3   18.80    6.86   0
   8  -2  -3   12.92    5.80   0
   6  -2  -3 1063.47   11.42   0
  -6   2   3 1064.76   11.14   0
   4  -2  -3  135.37   10.68   0
  -4   2   3  137.46    8.55   0
  -2   2   3  244.27   11.55   0
   2  -2  -3  238.96   12.07   0
   0  -2  -3  482.82   11.53   0
   0   2   3  493.40   11.59   0
  -2  -2  -3   36.18    7.35   0
   2   2   3   33.70    8.93   0
   4   2   3  369.66    8.99   0
  -4  -2  -3  369.43    8.20   0
  -6  -2  -3    7.03    5.98   0
  -6  -2  -3    5.31    8.18   0
   6   2   3   12.58    7.72   0
   8   2   3   29.02    7.66   0
  10   2   3   32.19    6.93   0
  12   2   3    6.44    5.87   0
  14   2   3    3.28    6.91   0
  14   2   3   11.80    6.46   0
  19  -3  -3   19.49    4.85   0
  19  -3  -3   18.64    5.43   0
  17  -3  -3  158.02    6.17   0
  17  -3  -3  166.53    6.82   0
  15  -3  -3  113.97    6.01   0
  15  -3  -3  115.08    5.57   0
  13  -3  -3   76.78    5.81   0
  11  -3  -3   90.62    6.40   0
   9  -3  -3 1170.14    8.81   0
  -9   3   3 1215.86    9.57   0
   7  -3  -3 1650.83   10.47   0
  -7   3   3 1735.81   10.49   0
  -5   3   3 1698.38   12.62   0
   5  -3  -3 1698.09   11.96   0
  -3   3   3 3194.46   17.13   0
   3  -3  -3 3178.38   17.65   0
   1  -3  -3  423.64   11.40   0
  -1   3   3  421.13   11.18   0
   1   3   3 1634.69   14.53   0
  -1  -3  -3 1637.66   14.52   0
  -3  -3  -3  478.73   10.03   0
   3   3   3  481.65    9.70   0
  -5  -3  -3  965.90   10.86   0
  -5  -3  -3  959.21   12.20   0
   5   3   3  960.75   11.76   0
   7   3   3  484.41    9.57   0
  -7  -3  -3  490.73   10.34   0
   9   3   3   86.66    7.42   0
  11   3   3  186.65    7.46   0
  13   3   3   81.18    6.77   0
  13   3   3   69.46    7.35   0
  15   3   3   23.75    7.29   0
  15   3   3   25.70    6.84   0
  20  -4  -3    4.90    5.81   0
  20  -4  -3    9.42    5.57   0
  18  -4  -3   15.76    5.59   0
  18  -4  -3   14.15    5.37   0
  16  -4  -3    5.20    5.52   0
  16  -4  -3    4.93    5.24   0
  14  -4  -3   17.12    5.60   0
  12  -4  -3  144.10    6.32   0
  10  -4  -3  167.91    5.85   0
   8  -4  -3   47.23    5.64   0
  -8   4   3   45.81    5.52   0
   6  -4  -3    8.08    7.23   0
  -6   4   3    6.57    6.93   0
   4  -4  -3   87.75    7.35   0
  -4   4   3   93.14    6.98   0
  -2   4   3  914.28   11.62   0
   2  -4  -3  909.00   11.97   0
   0  -4  -3  585.18   11.74   0
   0   4   3  585.36   10.42   0
   2   4   3  944.31   12.58   0
  -2  -4  -3  949.47   12.38   0
  -4  -4  -3   20.75    7.31   0
   4   4   3   27.90    9.39   0
   6   4   3   22.56    8.07   0
  -6  -4  -3   23.13    6.61   0
  -6  -4  -3   20.91    7.55   0
   8   4   3   48.81    8.61   0
  -8  -4  -3   49.81    6.95   0
  10   4   3   20.83    8.01   0
  12   4   3   10.30    7.73   0
  14   4   3   17.24    7.92   0
  14   4   3   17.37    7.44   0
  19  -5  -3   17.69    5.49   0
  19  -5  -3   18.16    4.77   0
  17  -5  -3  121.97    5.87   0
  17  -5  -3  120.84    5.85   0
  15  -5  -3   17.02    4.53   0
  13  -5  -3  161.39    5.50   0
  11  -5  -3  684.48    7.91   0
   9  -5  -3  854.93    8.69   0
  -7   5   3  619.38    8.23   0
   7  -5  -3  573.08    8.21   0
   5  -5  -3  404.36    7.33   0
  -5   5   3  426.09    8.20   0
   3  -5  -3 1299.19   11.90   0
  -3   5   3 1327.52   11.49   0
  -1   5   3 1340.19   12.09   0
   1  -5  -3 1320.49   12.52   0
  -1  -5  -3 2652.78   17.51   0
   1   5   3 2694.38   17.25   0
   3   5   3  487.07   10.36   0
  -3  -5  -3  480.78   10.71   0
   5   5   3  220.07    9.96   0
  -5  -5  -3  223.71    8.75   0
  -7  -5  -3   12.95    6.84   0
   7   5   3   16.65    8.81   0
   9   5   3    9.29    8.41   0
  -9  -5  -3    4.01    7.22   0
  11   5   3  234.06    9.19   0
  13   5   3   83.40    8.67   0
  13   5   3   74.20    8.20   0
  15   5   3   23.09    9.19   0
  15   5   3   28.30    8.07   0
  20  -6  -3    1.49    5.74   0
  20  -6  -3    1.19    6.41   0
  18  -6  -3   -3.20    5.68   0
  18  -6  -3    3.80    5.33   0
  16  -6  -3    1.70    5.51   0
  14  -6  -3   57.45    5.50   0
  12  -6  -3  628.45    7.62   0
  10  -6  -3  497.79    7.44   0
   8  -6  -3   -3.36    6.51   0
  -6   6   3   55.17    6.57   0
   6  -6  -3   55.70    6.76   0
   4  -6  -3  113.96    7.47   0
  -4   6   3  109.30    5.94   0
  -2   6   3  289.96    7.83   0
   2  -6  -3  267.70    8.37   0
   0  -6  -3 1190.76   12.49   0
   0   6   3 1244.96   12.59   0
   2   6   3  161.68    9.45   0
  -2  -6  -3  151.69   10.03   0
  -4  -6  -3  372.53    9.94   0
   4   6   3  367.46   11.26   0
   6   6   3  163.00   10.71   0
   8   6   3  176.95   10.23   0
  -8  -6  -3  184.58    7.30   0
 -10  -6  -3   56.73    6.62   0
  10   6   3   55.14    9.18   0
  12   6   3   22.91    9.07   0
  12   6   3   29.67    9.57   0
  14   6   3   15.78    9.90   0
  14   6   3   16.54   10.58   0
  19  -7  -3   23.52    5.95   0
  19  -7  -3   25.45    6.26   0
  17  -7  -3   38.58    4.64   0
  15  -7  -3   25.51    5.50   0
  13  -7  -3  151.74    5.24   0
  11  -7  -3  155.71    6.41   0
   9  -7  -3  529.22    7.33   0
   7  -7  -3  330.71    7.47   0
   5  -7  -3   44.21    6.48   0
  -5   7   3   35.34    6.33   0
  -3   7   3  259.64    7.17   0
   3  -7  -3  249.20    7.42   0
   1  -7  -3   10.34    7.40   0
  -1   7   3   23.92    6.55   0
  -1  -7  -3  617.52   11.17   0
   1   7   3  658.80   10.29   0
  -3  -7  -3  443.22   11.52   0
   3   7   3  460.11   11.16   0
   5   7   3  449.44   13.25   0
  -5  -7  -3  440.78   12.23   0
  -7  -7  -3  275.07    6.83   0
   7   7   3  278.66   13.66   0
   9   7   3  113.50   12.78   0
  -9  -7  -3  106.82    6.80   0
   9   7   3  123.30   11.74   0
  11   7   3  114.41   13.33   0
  11   7   3  116.91   12.17   0
 -11  -7  -3  112.21    6.88   0
  18  -8  -3   12.17    5.73   0
  16  -8  -3   12.40    5.47   0
  14  -8  -3   15.19    4.55   0
  12  -8  -3   74.66    4.90   0
  10  -8  -3   27.95    5.03   0
   8  -8  -3   11.24    6.19   0
   6  -8  -3  336.81    6.52   0
   4  -8  -3    3.91    6.29   0
  -4   8   3    1.21    5.85   0
  -2   8   3  322.33    7.51   0
   2  -8  -3  319.79    8.00   0
   0   8   3  308.40    8.64   0
   0  -8  -3  288.14    8.59   0
  -2  -8  -3  637.35   12.07   0
   2   8   3  711.94   11.15   0
   4   8   3  196.19   11.11   0
  -4  -8  -3  183.63   11.25   0
   6   8   3  109.83   14.45   0
  -8  -8  -3   49.31    6.69   0
 -10  -8  -3   20.83    6.43   0
 -12  -8  -3   15.09    6.62   0
  19  -9  -3   17.98    4.59   0
  17  -9  -3   19.07    4.63   0
  15  -9  -3   28.37    5.79   0
  13  -9  -3  189.13    5.31   0
  11  -9  -3  230.47    6.35   0
   9  -9  -3  387.90    6.02   0
   7  -9  -3  399.50    6.27   0
   5  -9  -3  255.74    6.77   0
   3  -9  -3  167.38    6.60   0
   1  -9  -3   11.72    6.66   0
   1   9   3 1006.59   11.64   0
  -1  -9  -3  911.37   12.32   0
  -3  -9  -3  598.08   12.88   0
  -7  -9  -3   89.71    5.83   0
  -9  -9  -3   29.63    5.51   0
 -11  -9  -3   20.90    5.72   0
 -13  -9  -3   10.27    6.75   0
  18 -10  -3   23.65    5.87   0
  16 -10  -3   20.71    4.63   0
  14 -10  -3   16.86    5.60   0
  12 -10  -3   18.18    5.55   0
  10 -10  -3   34.34    5.80   0
   8 -10  -3  132.46    6.31   0
   6 -10  -3  416.50    6.18   0
   4 -10  -3  203.98    6.96   0
   2 -10  -3   22.33    7.45   0
   0 -10  -3  389.50    9.28   0
  -2 -10  -3  185.50    9.83   0
  -4 -10  -3   18.75   11.58   0
  -8 -10  -3   95.98    5.71   0
 -10 -10  -3   17.19    6.38   0
 -12 -10  -3    9.83    5.71   0
  17 -11  -3   22.09    5.71   0
  15 -11  -3   15.82    4.58   0
  13 -11  -3   64.23    4.67   0
  11 -11  -3   26.39    5.55   0
   9 -11  -3  260.71    5.46   0
   7 -11  -3  860.90    8.12   0
   5 -11  -3  237.71    6.58   0
   3 -11  -3   42.68    6.02   0
   1 -11  -3   98.36    6.76   0
  -1 -11  -3  506.14   11.00   0
  -3 -11  -3  143.17   11.38   0
  -9 -11  -3   31.61    5.63   0
 -11 -11  -3    0.70    5.66   0
  16 -12  -3    5.62    4.62   0
  14 -12  -3   -6.02    5.78   0
  12 -12  -3   55.75    4.78   0
  10 -12  -3   68.54    4.87   0
   8 -12  -3  164.40    5.17   0
   6 -12  -3  618.29    6.73   0
   4 -12  -3  470.49    7.62   0
   2 -12  -3  144.64    6.61   0
   0 -12  -3  130.24    7.75   0
  -2 -12  -3   23.91    8.48   0
  -4 -12  -3   64.11   14.24   0
  -4 -12  -3   66.26   12.99   0
  -8 -12  -3   20.01    5.50   0
 -10 -12  -3    1.40    5.59   0
 -12 -12  -3    1.82    5.81   0
  15 -13  -3   25.06    5.86   0
  13 -13  -3   52.41    5.84   0
  11 -13  -3   15.53    4.49   0
   9 -13  -3   15.21    5.39   0
   7 -13  -3    3.87    4.59   0
   5 -13  -3  -11.40    5.80   0
   3 -13  -3  234.26    6.71   0
   1 -13  -3   53.14    7.23   0
  -1 -13  -3   82.60    7.94   0
  -3 -13  -3  213.94   11.09   0
  -9 -13  -3    4.72    5.54   0
 -11 -13  -3    7.07    5.84   0
  14 -14  -3   19.10    5.72   0
  12 -14  -3   36.12    5.75   0
  10 -14  -3  141.11    4.92   0
   8 -14  -3   12.72    5.52   0
   6 -14  -3   49.71    5.76   0
   4 -14  -3    1.02    5.55   0
   2 -14  -3   70.86    7.11   0
   0 -14  -3  196.99    7.59   0
  -2 -14  -3  296.36   10.49   0
  -8 -14  -3    4.65    5.54   0
 -10 -14  -3   16.49    5.88   0
  13 -15  -3   12.23    5.48   0
  11 -15  -3   20.80    5.45   0
   9 -15  -3   87.29    4.94   0
   7 -15  -3  138.25    5.91   0
   5 -15  -3   73.60    5.88   0
   3 -15  -3   53.17    6.77   0
   1 -15  -3   12.63    5.91   0
  -1 -15  -3   72.85    7.51   0
  -3 -15  -3   60.48    9.50   0
  -3 -15  -3   50.16   10.43   0
  -9 -15  -3    3.39    5.74   0
  12 -16  -3   19.30    4.84   0
  10 -16  -3   42.18    5.77   0
   8 -16  -3   94.19    5.89   0
   6 -16  -3   51.68    5.78   0
   4 -16  -3   27.57    5.70   0
   2 -16  -3   42.67    6.90   0
   0 -16  -3  108.15    7.48   0
   0 -16  -3  110.30    6.81   0
  -2 -16  -3   52.75    9.06   0
  -2 -16  -3   58.65    7.58   0
  -8 -16  -3    8.07    4.75   0
  11 -17  -3    4.73    4.77   0
   9 -17  -3   26.21    5.90   0
   7 -17  -3   24.47    5.64   0
   5 -17  -3    2.46    5.65   0
   3 -17  -3    7.80    5.67   0
   1 -17  -3   34.13    5.69   0
   1 -17  -3   31.28    6.87   0
  -1 -17  -3   46.34    7.51   0
  -1 -17  -3   40.81    8.07   0
  -3 -17  -3   30.71   10.42   0
  -3 -17  -3   28.37   11.17   0
  -7 -17  -3    0.54    4.65   0
  10 -18  -3   29.49    4.68   0
  10 -18  -3   26.74    5.81   0
   8 -18  -3   34.58    4.73   0
   8 -18  -3   28.06    5.75   0
   6 -18  -3   47.20    5.79   0
   6 -18  -3   60.38    6.01   0
   4 -18  -3   96.85    6.14   0
   4 -18  -3   96.56    5.97   0
   2 -18  -3   54.23    7.05   0
   2 -18  -3   48.15    6.62   0
   0 -18  -3   12.03    7.06   0
   0 -18  -3   17.95    6.47   0
  -2 -18  -3   17.77    8.39   0
  -2 -18  -3   17.33    9.71   0
   7 -19  -3   -2.89    5.77   0
   7 -19  -3    1.75    5.95   0
   5 -19  -3    9.07    5.86   0
   5 -19  -3    2.11    5.71   0
   3 -19  -3   -3.76    6.84   0
   3 -19  -3    3.10    5.65   0
   1 -19  -3    4.81    7.10   0
   1 -19  -3    4.94    6.64   0
  -1 -19  -3   13.07    7.65   0
  -1 -19  -3   17.11    8.24   0
  -3 -19  -3   16.85   12.54   0
  -3 -19  -3   15.84   12.89   0
   4 -20  -3   17.31    6.06   0
   4 -20  -3   18.53    6.19   0
   2 -20  -3    8.14    6.89   0
   2 -20  -3   10.17    6.26   0
  -7 -19   4   37.65    5.72   0
  -7 -19   4   35.17    7.62   0
  -5 -19   4   17.32    5.74   0
  -5 -19   4   13.01    7.19   0
  -3 -19   4    7.67    6.02   0
  -3 -19   4    8.63    5.67   0
  -1 -19   4   10.86    5.64   0
  -1 -19   4   12.57    5.96   0
   1 -19   4   12.30    6.13   0
   1 -19   4   20.27    5.80   0
 -10 -18   4    1.88    9.93   0
 -10 -18   4    6.98    5.59   0
  -8 -18   4   22.63    8.18   0
  -8 -18   4   24.20    5.43   0
  -6 -18   4    2.80    5.38   0
  -6 -18   4    2.72    7.17   0
  -4 -18   4   -5.86    6.02   0
  -4 -18   4   -1.41    5.44   0
  -2 -18   4   12.65    5.89   0
  -2 -18   4    6.82    5.53   0
   0 -18   4   13.75    5.86   0
   0 -18   4   13.44    5.51   0
   2 -18   4    8.72    6.02   0
   2 -18   4   15.74    5.75   0
 -11 -17   4    6.55   10.80   0
 -11 -17   4    6.08    5.67   0
  -9 -17   4   30.02    9.20   0
  -9 -17   4   30.84    5.65   0
  -7 -17   4   47.13    7.46   0
  -7 -17   4   39.12    4.53   0
  -5 -17   4   40.18    5.51   0
  -5 -17   4   44.67    7.18   0
  -3 -17   4   76.68    5.39   0
  -3 -17   4   54.43    6.23   0
  -1 -17   4   51.07    6.00   0
  -1 -17   4   49.16    5.59   0
   1 -17   4   43.93    5.65   0
   1 -17   4   56.67    5.89   0
   3 -17   4   23.23    5.77   0
   5 -17   4   14.30    5.70   0
 -12 -16   4    6.98    4.42   0
 -10 -16   4   35.46    9.18   0
 -10 -16   4   26.14    5.46   0
  -8 -16   4   53.27    5.67   0
  -8 -16   4   52.44    8.23   0
  -6 -16   4    3.08    4.33   0
  -6 -16   4    4.98    6.14   0
  -4 -16   4   17.13    5.85   0
  -4 -16   4   32.62    5.42   0
  -2 -16   4   51.84    4.54   0
  -2 -16   4   46.82    5.87   0
   0 -16   4    6.12    4.53   0
   0 -16   4    7.04    5.22   0
   2 -16   4   12.99    4.65   0
   4 -16   4   17.33    4.65   0
   6 -16   4   10.02    4.70   0
 -15 -15   4   30.57    5.68   0
 -13 -15   4   22.05    5.55   0
 -11 -15   4   35.82   10.23   0
 -11 -15   4   33.91    5.59   0
  -9 -15   4   15.53    8.03   0
  -9 -15   4   17.10    4.44   0
  -7 -15   4    7.63    7.12   0
  -7 -15   4    3.71    4.37   0
  -5 -15   4   45.49    5.34   0
  -5 -15   4   55.97    7.29   0
  -3 -15   4  140.83    6.11   0
  -3 -15   4  146.77    5.87   0
  -1 -15   4  206.56    6.45   0
  -1 -15   4  230.99    6.08   0
   1 -15   4  133.87    6.18   0
   3 -15   4   14.81    4.54   0
   5 -15   4   12.98    5.46   0
   7 -15   4   11.75    4.61   0
 -16 -14   4   -2.11    5.92   0
 -14 -14   4    1.28    4.42   0
 -12 -14   4   48.69   10.86   0
 -12 -14   4   50.72    4.75   0
 -10 -14   4   29.91    8.06   0
 -10 -14   4   32.50    5.38   0
  -8 -14   4  101.72    7.50   0
  -8 -14   4  102.91    5.86   0
  -6 -14   4  175.99    7.57   0
  -6 -14   4  177.34    6.07   0
  -4 -14   4   72.81    4.64   0
  -4 -14   4   80.66    6.27   0
  -2 -14   4    0.61    5.77   0
  -2 -14   4    2.05    5.25   0
   0 -14   4   16.61    5.83   0
   0 -14   4    1.60    5.36   0
   2 -14   4  121.71    6.00   0
   4 -14   4   59.70    5.71   0
   6 -14   4   12.36    5.68   0
   8 -14   4    6.62    5.75   0
 -17 -13   4   15.28    5.73   0
 -15 -13   4   20.11    5.47   0
 -13 -13   4   44.96   12.39   0
 -13 -13   4   47.07    5.59   0
 -11 -13   4   62.06    9.52   0
 -11 -13   4   70.94    5.75   0
  -9 -13   4   41.43    4.57   0
  -9 -13   4   51.23    8.27   0
  -7 -13   4   56.22    4.57   0
  -7 -13   4   57.56    7.37   0
  -5 -13   4  132.66    4.80   0
  -5 -13   4  119.19    6.50   0
  -3 -13   4   60.34    5.89   0
  -3 -13   4   57.12    5.55   0
  -1 -13   4   38.48    5.95   0
  -1 -13   4   45.31    5.50   0
   1 -13   4  160.96    6.13   0
   3 -13   4   71.65    4.88   0
   5 -13   4   40.49    5.56   0
   7 -13   4   11.96    4.63   0
   9 -13   4    9.34    4.65   0
 -16 -12   4    9.66    5.42   0
 -14 -12   4    5.71    4.33   0
  12  12  -4   28.00    8.67   0
 -12 -12   4   27.60    9.01   0
 -12 -12   4   30.81    4.43   0
  10  12  -4  130.18    8.01   0
 -10 -12   4  132.90    5.74   0
 -10 -12   4  115.96    8.89   0
   8  12  -4  276.50    7.62   0
  -8 -12   4  280.20    8.71   0
  -8 -12   4  291.65    5.33   0
   6  12  -4  135.80    6.09   0
  -6 -12   4  133.00    6.02   0
  -6 -12   4  140.35    6.89   0
  -4 -12   4  157.32    6.03   0
  -4 -12   4  158.10    6.73   0
   4  12  -4  154.35    6.89   0
  -2 -12   4   23.86    6.03   0
  -2 -12   4   19.99    5.59   0
   0 -12   4   19.38    5.88   0
   0 -12   4    8.80    5.59   0
   2 -12   4  211.88    5.10   0
   4 -12   4  254.12    6.29   0
   6 -12   4   72.50    4.81   0
   8 -12   4    2.66    5.59   0
  10 -12   4    5.62    8.15   0
  10 -12   4   12.27    4.53   0
 -17 -11   4   15.67    5.58   0
 -15 -11   4    3.40    5.24   0
  13  11  -4    5.31    9.20   0
 -13 -11   4    0.50    9.29   0
 -13 -11   4   -5.43    4.34   0
  11  11  -4   93.63    7.96   0
 -11 -11   4   95.03    4.80   0
 -11 -11   4   81.68    9.09   0
   9  11  -4  380.26    8.25   0
  -9 -11   4  370.77   10.01   0
  -9 -11   4  383.63    6.63   0
   7  11  -4  417.76    7.60   0
  -7 -11   4  410.01    8.26   0
  -7 -11   4  440.13    5.94   0
   5  11  -4  268.94    7.31   0
  -5 -11   4  263.54    7.05   0
  -5 -11   4  283.37    6.57   0
   3  11  -4    7.05    5.61   0
  -3 -11   4    9.32    6.46   0
  -3 -11   4   22.14    5.39   0
  -1 -11   4   16.57    5.84   0
  -1 -11   4   22.21    5.72   0
   1 -11   4   25.55    6.02   0
   3 -11   4  108.01    5.99   0
   5 -11   4  199.84    5.22   0
   7 -11   4   59.74    5.70   0
   9 -11   4   16.18    5.64   0
  11 -11   4    6.05   10.57   0
  11 -11   4   15.06    5.75   0
  16  10  -4   15.98   11.47   0
 -16 -10   4   14.77    5.42   0
 -14 -10   4   23.46    8.63   0
 -14 -10   4   18.61    5.31   0
  14  10  -4   17.76    8.91   0
  12  10  -4   70.44    8.56   0
 -12 -10   4   68.06    8.64   0
 -12 -10   4   70.65    5.64   0
  10  10  -4  104.21    7.96   0
 -10 -10   4   95.29    8.66   0
 -10 -10   4  117.40    5.91   0
  -8 -10   4  505.02    9.73   0
   8  10  -4  499.81    8.09   0
  -8 -10   4  540.77    7.16   0
  -6 -10   4  272.18    8.48   0
   6  10  -4  261.77    6.90   0
  -6 -10   4  267.40    5.60   0
  -4 -10   4  141.91    5.92   0
  -4 -10   4  135.33    7.15   0
   4  10  -4  143.59    6.45   0
   2  10  -4  102.05    5.91   0
  -2 -10   4  106.37    5.34   0
  -2 -10   4  104.75    5.07   0
   0 -10   4   96.58    6.18   0
   0 -10   4   98.49    5.98   0
   0  10  -4  111.33    5.67   0
   2 -10   4  358.47    6.98   0
   4 -10   4  104.77    5.92   0
   6 -10   4  119.77    6.03   0
   8 -10   4   85.37    5.89   0
  10 -10   4   19.90    4.64   0
  10 -10   4   15.28    9.93   0
  12 -10   4   -1.47    4.76   0
  19   9  -4    7.15   13.32   0
  19   9  -4   11.05   13.97   0
  17   9  -4   26.34   10.67   0
  15   9  -4    5.89    9.24   0
 -15  -9   4    1.66    4.40   0
  13   9  -4    3.55    7.81   0
 -13  -9   4    5.33    7.39   0
 -13  -9   4    5.11    4.23   0
 -11  -9   4  172.70    5.14   0
  11   9  -4  172.93    8.51   0
 -11  -9   4  164.21    7.94   0
   9   9  -4  300.56    8.48   0
  -9  -9   4  286.12    9.20   0
  -9  -9   4  307.66    5.69   0
  -7  -9   4  423.99    8.48   0
   7   9  -4  434.95    8.58   0
  -7  -9   4  430.89    6.02   0
   5   9  -4  146.39    6.58   0
  -5  -9   4  158.17    7.40   0
  -5  -9   4  151.88    6.39   0
   3   9  -4  123.38    6.29   0
  -3  -9   4  137.23    6.01   0
  -3  -9   4  140.01    6.86   0
   1   9  -4    8.47    5.73   0
  -1  -9   4    4.58    6.28   0
  -1  -9   4    6.79    5.97   0
   1  -9   4  252.12    6.71   0
   1  -9   4  264.04    6.91   0
  -1   9  -4  274.19    6.44   0
   3  -9   4   37.09    6.04   0
   5  -9   4  283.89    5.54   0
   7  -9   4  223.96    6.43   0
   9  -9   4    2.83    9.73   0
   9  -9   4   10.87    5.49   0
  11  -9   4    7.39    5.66   0
  20   8  -4    8.61   10.32   0
  20   8  -4   11.88   11.23   0
  18   8  -4   29.42    9.74   0
  16   8  -4   53.64    8.31   0
 -14  -8   4    4.20    5.13   0
  14   8  -4    6.62    8.16   0
 -14  -8   4    4.94    7.24   0
  12   8  -4   46.89    8.39   0
 -12  -8   4   47.99    7.88   0
 -12  -8   4   37.64    5.71   0
 -10  -8   4  140.63    8.35   0
  10   8  -4  151.21    8.11   0
 -10  -8   4  156.10    6.13   0
   8   8  -4  387.47    8.88   0
  -8  -8   4  389.79    9.45   0
  -8  -8   4  400.13    5.96   0
  -6  -8   4  262.48    7.78   0
  -6  -8   4  257.38    6.68   0
   6   8  -4  258.38    7.01   0
  -4  -8   4  174.75    6.92   0
   4   8  -4  180.38    6.42   0
  -4  -8   4  175.18    6.51   0
   2   8  -4  144.57    6.32   0
  -2  -8   4  139.84    6.09   0
  -2  -8   4  145.00    5.82   0
   0   8  -4  195.41    6.43   0
   0  -8   4  210.92    6.82   0
   0  -8   4  209.33    7.53   0
   2  -8   4  691.30    7.83   0
   2  -8   4  692.87    8.65   0
  -2   8  -4  665.71    7.32   0
   4  -8   4  612.87    6.56   0
   4  -8   4  606.97    9.48   0
   6  -8   4  507.54    6.16   0
   6  -8   4  524.85   10.29   0
   8  -8   4   58.36    5.81   0
   8  -8   4   63.46    9.93   0
  10  -8   4   33.22    5.55   0
  12  -8   4   32.30    5.81   0
  19   7  -4    5.40    8.85   0
  17   7  -4   22.72    8.20   0
  15   7  -4   14.34    8.23   0
 -13  -7   4   63.58    6.89   0
  13   7  -4   70.85    8.63   0
 -13  -7   4   64.35    4.58   0
  11   7  -4  170.40    8.51   0
 -11  -7   4  168.59    5.11   0
 -11  -7   4  160.31    8.07   0
  -9  -7   4   18.83    4.58   0
  -9  -7   4   22.59    6.94   0
   9   7  -4   16.29    7.66   0
  -7  -7   4   26.24    7.19   0
  -7  -7   4   35.59    6.06   0
   7   7  -4   31.23    7.93   0
   5   7  -4  687.98    8.79   0
  -5  -7   4  699.37    7.22   0
  -5  -7   4  687.27    8.74   0
   3   7  -4  135.21    6.56   0
  -3  -7   4  131.88    6.28   0
  -3  -7   4  136.14    7.12   0
   1   7  -4   24.44    5.12   0
  -1  -7   4   29.06    5.49   0
  -1  -7   4   22.79    6.13   0
  -1   7  -4  465.64    7.19   0
   1  -7   4  478.28    7.57   0
   1  -7   4  473.02    7.87   0
   3  -7   4  381.02    6.12   0
   3  -7   4  403.04    9.48   0
  -3   7  -4  388.84    5.66   0
   5  -7   4    4.29    8.21   0
   5  -7   4    9.29    4.87   0
   7  -7   4   27.09    5.65   0
   7  -7   4   25.70    9.67   0
   9  -7   4   17.43    5.72   0
  11  -7   4   20.29    5.54   0
  13  -7   4    2.51    4.69   0
  20   6  -4   14.80    8.31   0
  18   6  -4   43.20    7.39   0
  16   6  -4   73.13    5.76   0
  16   6  -4   62.40    7.72   0
  14   6  -4  123.16    7.79   0
  14   6  -4  122.44    4.96   0
 -14  -6   4  115.23    6.90   0
 -12  -6   4  464.51    9.07   0
  12   6  -4  492.51    6.16   0
  12   6  -4  477.76    9.96   0
 -12  -6   4  478.41    7.22   0
  10   6  -4  236.44    8.73   0
  10   6  -4  238.11    5.60   0
 -10  -6   4  228.49    8.47   0
 -10  -6   4  231.10    5.47   0
   8   6  -4  339.18    6.17   0
   8   6  -4  338.87    9.39   0
  -8  -6   4  335.30    9.76   0
  -8  -6   4  349.03    7.00   0
   6   6  -4  547.61    6.93   0
   6   6  -4  541.61    8.58   0
  -6  -6   4  556.93    7.71   0
  -6  -6   4  525.82    8.88   0
  -4  -6   4 2045.31   12.05   0
  -4  -6   4 2082.69   11.18   0
   4   6  -4 2058.68   11.67   0
   2   6  -4 1159.19    9.45   0
  -2  -6   4 1173.49    9.85   0
  -2  -6   4 1198.35    9.61   0
   0  -6   4  301.48    7.53   0
   0   6  -4  296.33    7.11   0
   0  -6   4  303.89    8.43   0
  -2   6  -4  713.61    6.96   0
   2  -6   4  733.15   10.02   0
   2  -6   4  701.78    8.16   0
   4  -6   4  132.17    6.42   0
   4  -6   4  141.92    9.10   0
  -4   6  -4  139.43    4.97   0
   6  -6   4  145.91    6.30   0
   6  -6   4  159.41   11.88   0
   8  -6   4  110.42    4.92   0
  10  -6   4   75.51    5.77   0
  12  -6   4   50.26    5.83   0
  21   5  -4   -4.62    7.53   0
  19   5  -4   11.91    7.01   0
  19   5  -4   -0.04    5.42   0
  17   5  -4    1.94    5.46   0
  17   5  -4    8.89    7.29   0
  15   5  -4   22.90    7.58   0
  15   5  -4   17.99    5.48   0
  13   5  -4    8.91    7.96   0
  13   5  -4   -1.47    4.72   0
 -13  -5   4    5.28    6.86   0
 -11  -5   4  286.66    5.68   0
 -11  -5   4  269.06    8.30   0
  11   5  -4  283.61    5.67   0
  11   5  -4  271.07    9.06   0
  -9  -5   4   20.66    8.26   0
   9   5  -4   21.93    5.08   0
   9   5  -4   22.95    8.63   0
  -9  -5   4   23.49    6.08   0
  -7  -5   4  268.38    9.37   0
   7   5  -4  274.58    7.91   0
   7   5  -4  279.62    7.20   0
  -7  -5   4  278.62    7.03   0
  -5  -5   4   18.95    5.14   0
   5   5  -4   16.73    7.09   0
  -5  -5   4   14.27    7.38   0
   5   5  -4   19.06    6.50   0
   3   5  -4   66.13    5.82   0
  -3  -5   4   52.83    7.33   0
  -3  -5   4   61.23    6.52   0
  -1  -5   4   28.78    5.77   0
   1   5  -4   22.09    6.61   0
  -1  -5   4   33.56    6.53   0
   1  -5   4  145.50    7.16   0
  -1   5  -4  155.31    5.67   0
   1  -5   4  159.41    7.90   0
   3  -5   4  328.78    7.27   0
  -3   5  -4  335.33    5.92   0
   3  -5   4  334.41   10.12   0
   5  -5   4  299.90    5.92   0
   5  -5   4  313.24   16.25   0
   7  -5   4   17.29    4.67   0
   9  -5   4    5.73    4.67   0
  11  -5   4   29.18    4.71   0
  13  -5   4    6.98    5.75   0
  20   4  -4   20.79    7.34   0
  20   4  -4   18.41    5.60   0
  18   4  -4   63.51    7.24   0
  18   4  -4   69.69    5.69   0
  16   4  -4  152.27    7.70   0
  16   4  -4  169.32    6.03   0
 -14  -4   4   79.11    6.04   0
  14   4  -4   80.69    7.91   0
  14   4  -4   75.75    5.67   0
 -12  -4   4  193.09    6.76   0
  12   4  -4  196.64    7.57   0
  12   4  -4  193.14    6.18   0
  10   4  -4  236.83    8.41   0
 -10  -4   4  219.44    8.46   0
  10   4  -4  238.39    6.80   0
   8   4  -4 1273.16    9.49   0
  -8  -4   4 1256.94   11.35   0
   8   4  -4 1248.98   11.12   0
  -8  -4   4 1288.41    8.67   0
  -6  -4   4 1325.24    9.89   0
  -6  -4   4 1291.91   11.36   0
   6   4  -4 1297.25   11.23   0
   6   4  -4 1303.27    9.07   0
  -4  -4   4  506.05    8.03   0
   4   4  -4  481.83    7.27   0
  -4  -4   4  519.02    8.34   0
   4   4  -4  530.12    8.87   0
  -2  -4   4  635.61    9.62   0
   2   4  -4  626.30    8.83   0
  -2  -4   4  625.27    9.07   0
   2   4  -4  636.94    9.05   0
   0   4  -4 1036.74    8.32   0
   0  -4   4 1016.10    8.66   0
   0  -4   4 1045.12   11.86   0
  -2   4  -4  899.65    8.49   0
   2  -4   4  864.97    7.90   0
   2  -4   4  897.07   13.22   0
  -4   4  -4  215.79    6.65   0
   4  -4   4  213.69    6.92   0
   6  -4   4  497.57    7.11   0
   8  -4   4  129.94    6.21   0
  10  -4   4   86.27    5.87   0
  12  -4   4   85.95    5.84   0
  14  -4   4   12.33    5.97   0
  21   3  -4    4.56    5.69   0
  21   3  -4    8.77    7.24   0
  19   3  -4    6.28    6.06   0
  19   3  -4    3.92    5.53   0
  17   3  -4    0.88    5.31   0
  17   3  -4    7.37    6.86   0
  15   3  -4   21.35    7.32   0
  15   3  -4   21.90    5.44   0
  13   3  -4   10.78    6.55   0
  13   3  -4    5.61    5.56   0
 -13  -3   4    7.36    5.66   0
  11   3  -4   93.01    6.10   0
 -11  -3   4   92.46    6.75   0
  11   3  -4   90.14    7.40   0
   9   3  -4   20.95    5.08   0
  -9  -3   4   14.95    6.54   0
   9   3  -4   11.90    7.36   0
  -7  -3   4   46.56    7.79   0
   7   3  -4   39.12    5.30   0
   7   3  -4   49.59    6.44   0
  -5  -3   4  247.36    8.98   0
  -5  -3   4  256.65    7.62   0
   5   3  -4  238.74    8.73   0
   5   3  -4  251.53    7.72   0
  -3  -3   4  202.24    8.45   0
   3   3  -4  203.31    7.80   0
   3   3  -4  202.25    7.02   0
  -3  -3   4  197.05    7.74   0
   1   3  -4    5.93    6.81   0
   1   3  -4    3.38    5.77   0
  -1  -3   4    1.40    7.89   0
  -1  -3   4    9.55    7.29   0
   1  -3   4  259.97    7.76   0
  -1   3  -4  259.23    6.32   0
  -3   3  -4    1.18    5.06   0
   3  -3   4    2.85    6.57   0
  -5   3  -4   64.29    5.79   0
   5  -3   4   66.19    6.44   0
   7  -3   4  225.33    5.71   0
   9  -3   4   41.81    5.78   0
  11  -3   4    0.14    5.70   0
  13  -3   4    1.35    5.83   0
  20   2  -4   23.16    5.66   0
  20   2  -4   29.72    6.27   0
  18   2  -4  166.19    6.70   0
  18   2  -4  171.52    6.09   0
  16   2  -4  380.76    6.69   0
  16   2  -4  355.80    7.67   0
 -14  -2   4   72.64    6.10   0
  14   2  -4   73.60    6.60   0
  14   2  -4   76.51    5.47   0
 -12  -2   4  144.19    6.70   0
  12   2  -4  140.91    7.32   0
  12   2  -4  142.92    5.16   0
  10   2  -4   36.09    7.21   0
 -10  -2   4   32.85    6.56   0
  10   2  -4   32.59    6.32   0
  -8  -2   4  726.10    9.54   0
   8   2  -4  747.43    9.89   0
   8   2  -4  749.38    7.50   0
  -6  -2   4 2281.15   13.89   0
   6   2  -4 2337.52   14.00   0
   6   2  -4 2286.17   12.38   0
   4   2  -4  806.90    9.61   0
   4   2  -4  816.68   10.12   0
  -4  -2   4  803.92    9.55   0
   2   2  -4  501.35    9.31   0
  -2  -2   4  559.61    9.58   0
   2   2  -4  561.54    9.43   0
   0   2  -4 1252.17   10.34   0
   0  -2   4 1272.77    9.64   0
   0   2  -4 1292.30   14.59   0
  -2   2  -4 1370.67    9.11   0
   2  -2   4 1392.82   10.17   0
  -4   2  -4  413.50    7.07   0
   4  -2   4  404.73    7.53   0
   6  -2   4  631.52    7.93   0
   8  -2   4   52.94    6.05   0
  10  -2   4   42.40    5.81   0
  12  -2   4  118.02    6.40   0
  14  -2   4   34.75    6.93   0
  21   1  -4   -3.05    7.32   0
  21   1  -4    3.78    5.68   0
  19   1  -4   15.85    6.95   0
  19   1  -4   17.48    5.31   0
  17   1  -4    7.77    5.98   0
  17   1  -4   10.75    5.41   0
  15   1  -4    6.68    6.16   0
  15   1  -4    3.80    5.38   0
 -13  -1   4   69.30    6.13   0
  13   1  -4   69.30    7.64   0
  13   1  -4   74.25    5.85   0
  11   1  -4   11.86    6.56   0
  11   1  -4   11.43    4.91   0
 -11  -1   4    6.24    5.90   0
  -9  -1   4 2430.45   11.93   0
   9   1  -4 2439.57   13.04   0
   9   1  -4 2488.93   11.11   0
   7   1  -4 1395.96   11.76   0
  -7  -1   4 1386.83   11.47   0
   7   1  -4 1413.45   10.39   0
  -5  -1   4  143.56    9.05   0
   5   1  -4  148.17    9.38   0
   5   1  -4  155.04    6.73   0
   3   1  -4    3.60    7.75   0
   3   1  -4    5.61    8.90   0
  -3  -1   4   -1.04    8.79   0
  -1  -1   4   89.13    6.82   0
   1   1  -4  100.62    8.61   0
   1   1  -4   95.51    8.25   0
  -1   1  -4  512.87   14.15   0
  -1   1  -4  494.79    8.26   0
   1  -1   4  519.89    8.75   0
  -3   1  -4    2.05    5.93   0
   3  -1   4    1.03    6.46   0
  -5   1  -4   71.26    5.95   0
   5  -1   4   70.28    6.57   0
   7  -1   4   23.18    6.17   0
   9  -1   4    9.80    5.78   0
  11  -1   4   10.90    5.85   0
  13  -1   4   -0.83    5.91   0
  20   0  -4   30.32    5.57   0
  20   0  -4   36.17    6.07   0
  18   0  -4   74.23    6.12   0
  18   0  -4   73.42    5.55   0
  16   0  -4  182.18    5.98   0
  16   0  -4  176.24    6.53   0
  14   0  -4  139.30    5.68   0
  14   0  -4  130.84    6.58   0
 -12   0   4  367.43    7.38   0
  12   0  -4  364.90    6.80   0
  12   0  -4  348.03    6.64   0
  10   0  -4 1183.45    9.91   0
 -10   0   4 1206.15    9.62   0
  10   0  -4 1187.96    8.39   0
  -8   0   4 6057.33   18.44   0
   8   0  -4 5956.83   18.71   0
   6   0  -4 3332.99   15.83   0
  -6   0   4 3349.21   14.71   0
   4   0  -4  936.05   11.79   0
  -4   0   4  924.55   11.48   0
  -2   0   4 1191.39   10.73   0
   2   0  -4 1180.02   11.95   0
   0   0  -4  182.97    6.92   0
   0   0   4  177.90    8.22   0
  -2   0  -4   60.68    6.49   0
   2   0   4   63.65    7.00   0
  -4   0  -4  250.53    6.62   0
   4   0   4  236.03    7.30   0
   6   0   4  829.11    8.73   0
  -6   0  -4  823.26    8.30   0
   8   0   4   43.25    6.00   0
  10   0   4    0.42    6.68   0
  12   0   4   67.51    7.01   0
  14   0   4   35.27    6.34   0
  21  -1  -4    2.63    5.50   0
  21  -1  -4   12.57    6.03   0
  19  -1  -4   13.65    5.55   0
  19  -1  -4   18.46    5.83   0
  17  -1  -4    3.52    5.31   0
  17  -1  -4   -4.86    5.82   0
  15  -1  -4    6.21    5.98   0
  15  -1  -4    3.59    5.39   0
  13  -1  -4   74.78    6.60   0
 -13   1   4   70.07    4.82   0
  13  -1  -4   61.92    5.71   0
 -11   1   4   10.98    5.04   0
  11  -1  -4   15.85    6.52   0
   9  -1  -4 2410.38   11.80   0
  -9   1   4 2476.62   11.65   0
  -7   1   4 1390.15   10.10   0
   7  -1  -4 1415.05   10.46   0
   5  -1  -4  163.64    9.24   0
  -5   1   4  154.58    7.36   0
   3  -1  -4    0.37    9.43   0
  -3   1   4   -0.61    7.54   0
   1  -1  -4  106.36    8.75   0
  -1   1   4   96.94    8.73   0
  -1  -1  -4  497.09    8.69   0
   1   1   4  495.12    8.99   0
  -3  -1  -4    3.73    5.94   0
   3   1   4    4.06    6.94   0
  -5  -1  -4   72.13    6.16   0
   5   1   4   68.70    6.97   0
   7   1   4   36.58    6.04   0
   9   1   4    8.34    5.98   0
  11   1   4   -4.58    5.88   0
  13   1   4    6.81    6.74   0
  20  -2  -4   19.42    6.08   0
  20  -2  -4   30.19    5.46   0
  18  -2  -4  177.48    6.01   0
  18  -2  -4  163.48    6.27   0
  16  -2  -4  335.53    7.03   0
  16  -2  -4  377.05    6.55   0
  14  -2  -4   76.88    6.19   0
  14  -2  -4   82.81    4.72   0
  12  -2  -4  128.49    5.49   0
 -12   2   4  144.31    5.31   0
 -10   2   4   33.44    6.51   0
  10  -2  -4   28.93    6.84   0
  -8   2   4  736.07    8.79   0
   8  -2  -4  739.03    9.18   0
  -6   2   4 2364.08   12.89   0
   6  -2  -4 2310.04   13.26   0
   4  -2  -4  821.42    9.70   0
  -4   2   4  805.24   10.66   0
  -2   2   4  565.04   10.26   0
   2  -2  -4  558.03   10.54   0
   0  -2  -4 1263.94   11.51   0
   0   2   4 1245.68   10.40   0
   2   2   4 1337.17   11.03   0
  -2  -2  -4 1376.89   10.94   0
  -4  -2  -4  393.62    7.61   0
   4   2   4  404.23    9.36   0
  -6  -2  -4  631.85    8.13   0
   6   2   4  636.50    9.33   0
  -6  -2  -4  651.18   15.01   0
   8   2   4   53.51    6.39   0
  10   2   4   34.29    6.14   0
  12   2   4  113.96    7.71   0
  14   2   4   25.62    6.43   0
  21  -3  -4   -0.85    5.55   0
  21  -3  -4    3.64    6.13   0
  19  -3  -4    1.58    5.85   0
  19  -3  -4    5.97    5.44   0
  17  -3  -4    1.64    5.48   0
  17  -3  -4    5.57    5.15   0
  15  -3  -4   24.84    5.91   0
  13  -3  -4   12.77    5.83   0
  11  -3  -4  100.66    6.90   0
 -11   3   4   93.17    6.45   0
  -9   3   4   18.48    5.23   0
   9  -3  -4   30.67    6.66   0
   7  -3  -4   51.83    5.89   0
  -7   3   4   52.46    5.80   0
  -5   3   4  257.54    8.23   0
   5  -3  -4  246.93    7.43   0
   3  -3  -4  192.94    9.16   0
  -3   3   4  197.60    8.64   0
   1  -3  -4    5.72    7.99   0
  -1   3   4   14.46    7.72   0
   1   3   4  256.79    8.59   0
  -1  -3  -4  254.32    8.44   0
  -3  -3  -4    7.25    7.80   0
   3   3   4   -2.00    7.54   0
   5   3   4   74.88    7.03   0
  -5  -3  -4   74.95    7.05   0
  -5  -3  -4   73.91    8.77   0
   7   3   4  229.91    8.32   0
  -7  -3  -4  230.32    9.95   0
   9   3   4   41.94    7.36   0
  11   3   4    6.07    6.69   0
  13   3   4    2.44    6.88   0
  20  -4  -4   -0.71    6.03   0
  20  -4  -4   13.34    5.41   0
  18  -4  -4   50.41    4.88   0
  18  -4  -4   58.18    5.52   0
  16  -4  -4  151.60    6.05   0
  14  -4  -4   68.57    6.10   0
  12  -4  -4  184.52    5.74   0
  10  -4  -4  222.34    6.01   0
 -10   4   4  252.84    6.80   0
  -8   4   4 1295.51    9.94   0
   8  -4  -4 1254.28    9.17   0
  -6   4   4 1325.32    9.26   0
   6  -4  -4 1305.31   10.44   0
  -4   4   4  514.17    7.81   0
   4  -4  -4  524.11    8.16   0
   2  -4  -4  613.65    9.82   0
  -2   4   4  647.49    9.72   0
   0   4   4 1019.65   11.21   0
   0  -4  -4 1009.22   10.85   0
   2   4   4  882.85   11.40   0
  -2  -4  -4  861.73   11.19   0
  -4  -4  -4  218.29    8.00   0
   4   4   4  208.97    8.83   0
  -6  -4  -4  516.54    8.84   0
  -6  -4  -4  523.09    9.98   0
   6   4   4  516.51    9.83   0
  -8  -4  -4  132.43    8.70   0
   8   4   4  137.87    7.67   0
  10   4   4   79.44    8.13   0
  12   4   4   89.42    8.09   0
  14   4   4   18.92    7.60   0
  14   4   4   10.31    8.25   0
  21  -5  -4    7.62    6.07   0
  21  -5  -4    0.57    5.55   0
  19  -5  -4    7.88    5.77   0
  19  -5  -4    3.13    5.21   0
  17  -5  -4   15.63    4.73   0
  15  -5  -4   13.93    4.45   0
  13  -5  -4   12.83    4.85   0
  11  -5  -4  261.46    5.92   0
 -11   5   4  295.10    6.70   0
  -9   5   4   27.85    5.16   0
   9  -5  -4   18.12    6.58   0
  -7   5   4  287.57    6.35   0
   7  -5  -4  281.64    6.58   0
  -5   5   4   15.28    6.75   0
   5  -5  -4   18.80    5.87   0
  -3   5   4   57.69    7.26   0
   3  -5  -4   62.51    7.67   0
   1  -5  -4   20.00    7.72   0
  -1   5   4   25.91    7.29   0
   1   5   4  153.26    8.10   0
  -1  -5  -4  141.74    8.14   0
   3   5   4  330.74    9.49   0
  -3  -5  -4  321.19    8.78   0
   5   5   4  301.23   10.38   0
  -5  -5  -4  301.19    9.11   0
  -7  -5  -4   19.73    6.49   0
   7   5   4   15.69    8.38   0
   9   5   4    4.35    7.12   0
  -9  -5  -4   -0.12    7.09   0
  11   5   4   30.84    7.97   0
  13   5   4    3.81    8.05   0
  13   5   4    4.76    8.81   0
  20  -6  -4    4.97    6.39   0
  20  -6  -4    6.84    5.92   0
  18  -6  -4   38.08    5.73   0
  16  -6  -4   43.86    4.64   0
  14  -6  -4  124.16    6.03   0
  12  -6  -4  491.47    6.47   0
  10  -6  -4  231.26    6.84   0
 -10   6   4  257.37    6.52   0
   8  -6  -4  335.28    7.46   0
  -8   6   4  356.49    6.28   0
  -6   6   4  562.13    8.04   0
   6  -6  -4  552.94    8.32   0
   4  -6  -4 2122.95   12.17   0
  -4   6   4 2101.00   11.75   0
   2  -6  -4 1200.44   11.10   0
  -2   6   4 1201.98   10.34   0
   0   6   4  300.30    8.30   0
   0  -6  -4  281.79    8.66   0
  -2  -6  -4  705.05   10.73   0
   2   6   4  707.78   10.90   0
  -4  -6  -4  136.13    8.11   0
   4   6   4  132.71    8.75   0
  -6  -6  -4  155.18    8.12   0
   6   6   4  157.53    9.31   0
  -6  -6  -4  147.91    7.33   0
   8   6   4  119.85    8.93   0
  -8  -6  -4  115.89    7.31   0
  10   6   4   83.22    8.70   0
 -10  -6  -4   84.84    7.66   0
  12   6   4   57.11    9.45   0
  12   6   4   52.05    8.71   0
  19  -7  -4    4.21    5.71   0
  17  -7  -4   20.67    5.41   0
  15  -7  -4   12.89    5.60   0
  13  -7  -4   67.44    5.94   0
  11  -7  -4  158.08    5.75   0
   9  -7  -4   14.59    5.14   0
  -9   7   4   20.59    5.85   0
   7  -7  -4   26.58    6.72   0
  -7   7   4   29.07    5.01   0
  -5   7   4  724.86    7.34   0
   5  -7  -4  683.58    7.56   0
  -3   7   4  133.82    6.73   0
   3  -7  -4  133.43    7.07   0
   1  -7  -4   23.16    7.47   0
  -1   7   4   21.06    7.96   0
   1   7   4  473.91    9.49   0
  -1  -7  -4  447.83    9.92   0
  -3  -7  -4  377.88   10.34   0
   3   7   4  403.25   10.32   0
  -5  -7  -4    1.79    8.33   0
   5   7   4    5.21    9.21   0
   7   7   4   22.77    9.15   0
  -7  -7  -4   26.09    6.30   0
   9   7   4   13.80    9.55   0
  -9  -7  -4   15.47    6.41   0
  11   7   4   13.99   10.08   0
  11   7   4   25.04   10.45   0
 -11  -7  -4    7.72    7.30   0
  13   7   4   10.33   12.38   0
  13   7   4    1.91   11.51   0
  20  -8  -4   12.12    5.92   0
  18  -8  -4   36.54    5.76   0
  16  -8  -4   61.77    5.62   0
  14  -8  -4   12.63    5.62   0
  12  -8  -4   51.99    4.88   0
  10  -8  -4  154.36    5.49   0
   8  -8  -4  387.39    7.45   0
  -8   8   4  402.28    6.28   0
  -6   8   4  274.94    6.96   0
   6  -8  -4  258.18    6.26   0
  -4   8   4  187.26    6.58   0
   4  -8  -4  186.14    5.86   0
  -2   8   4  144.93    7.05   0
   2  -8  -4  138.43    7.27   0
   0  -8  -4  194.59    8.92   0
   0   8   4  213.00    8.23   0
   2   8   4  703.47   11.14   0
  -2  -8  -4  650.93   11.72   0
   4   8   4  620.41   11.89   0
  -4  -8  -4  601.58   11.73   0
   6   8   4  526.76   13.47   0
   8   8   4   71.55   11.45   0
  -8  -8  -4   66.82    6.62   0
 -10  -8  -4   43.00    6.60   0
 -12  -8  -4   32.68    7.77   0
  19  -9  -4   18.52    4.67   0
  17  -9  -4   27.77    5.54   0
  15  -9  -4   11.66    5.44   0
  13  -9  -4   -1.11    4.60   0
  11  -9  -4  153.72    6.23   0
   9  -9  -4  304.48    6.95   0
   7  -9  -4  441.07    7.18   0
   5  -9  -4  143.37    6.88   0
  -5   9   4  167.38    6.55   0
  -3   9   4  142.71    6.64   0
   3  -9  -4  137.85    7.22   0
   1  -9  -4   14.15    8.01   0
  -1   9   4    9.49    6.14   0
   1   9   4  271.23    8.41   0
  -1  -9  -4  242.56   10.06   0
  -3  -9  -4   40.88    8.64   0
   3   9   4   38.97    7.98   0
  -5  -9  -4  282.56   11.39   0
   5   9   4  298.31   12.16   0
  -7  -9  -4  230.50    6.62   0
  -9  -9  -4    7.93    6.30   0
 -11  -9  -4    4.16    6.46   0
  18 -10  -4   20.47    4.58   0
  16 -10  -4   17.17    5.76   0
  14 -10  -4   15.56    4.57   0
  12 -10  -4   61.56    4.93   0
  10 -10  -4  102.84    5.05   0
   8 -10  -4  519.68    6.75   0
   6 -10  -4  274.08    6.92   0
  -4  10   4  144.21    6.44   0
   4 -10  -4  135.20    6.99   0
   2 -10  -4  110.03    6.96   0
  -2  10   4  114.07    7.15   0
   0 -10  -4   98.74    8.18   0
   0  10   4  108.10    7.22   0
  -2 -10  -4  337.73   10.79   0
   2  10   4  384.46    9.47   0
  -4 -10  -4  108.04   10.01   0
   4  10   4  115.47   10.21   0
  -8 -10  -4   89.75    5.91   0
 -10 -10  -4   13.75    6.54   0
 -12 -10  -4    5.97    6.80   0
  17 -11  -4   15.98    4.65   0
  15 -11  -4    3.87    4.55   0
  13 -11  -4    0.46    5.62   0
  11 -11  -4   97.06    4.96   0
   9 -11  -4  389.60    6.87   0
   7 -11  -4  408.54    7.07   0
   5 -11  -4  269.18    6.95   0
   3 -11  -4   14.58    6.04   0
   1 -11  -4   16.04    7.43   0
  -1 -11  -4   28.91    7.73   0
  -3 -11  -4   96.21   10.18   0
  -9 -11  -4   14.86    5.47   0
 -11 -11  -4    2.02    6.69   0
  16 -12  -4   12.88    5.72   0
  14 -12  -4   -2.62    5.51   0
  12 -12  -4   32.96    5.65   0
  10 -12  -4  111.53    5.91   0
   8 -12  -4  290.07    6.58   0
   6 -12  -4  130.67    5.43   0
   4 -12  -4  154.94    6.81   0
   2 -12  -4   22.57    7.38   0
   0 -12  -4   14.99    7.19   0
  -2 -12  -4  184.83    9.30   0
  -4 -12  -4  259.12   13.30   0
  -8 -12  -4    1.41    6.53   0
 -10 -12  -4    3.46    5.84   0
  17 -13  -4    4.89    4.83   0
  15 -13  -4   16.18    4.71   0
  13 -13  -4   40.57    5.72   0
  11 -13  -4   68.47    4.69   0
   9 -13  -4   43.10    5.56   0
   7 -13  -4   55.38    4.86   0
   5 -13  -4  119.64    6.26   0
   3 -13  -4   69.19    7.14   0
   1 -13  -4   36.77    7.14   0
  -1 -13  -4  149.39    8.91   0
  -3 -13  -4   71.76    9.80   0
  -9 -13  -4    3.88    6.58   0
  16 -14  -4    1.00    5.91   0
  14 -14  -4    0.57    4.55   0
  12 -14  -4   55.15    4.74   0
  10 -14  -4   32.40    4.57   0
   8 -14  -4  100.97    4.94   0
   6 -14  -4  170.03    6.43   0
   4 -14  -4   74.86    6.10   0
   2 -14  -4   -3.44    7.01   0
   0 -14  -4    9.93    7.19   0
  -2 -14  -4  116.36    8.80   0
  -8 -14  -4   10.12    5.65   0
  15 -15  -4   25.72    5.82   0
  13 -15  -4   28.10    5.72   0
  11 -15  -4   37.34    4.78   0
   9 -15  -4    4.46    5.72   0
   7 -15  -4    3.52    5.63   0
   5 -15  -4   56.42    6.02   0
   3 -15  -4  129.87    7.14   0
   1 -15  -4  201.38    7.15   0
  -1 -15  -4  129.47    8.73   0
  -3 -15  -4   10.16    9.48   0
  -3 -15  -4   16.02   10.35   0
  12 -16  -4    9.18    5.67   0
  10 -16  -4   26.82    4.69   0
   8 -16  -4   49.64    4.88   0
   6 -16  -4    0.46    5.62   0
   4 -16  -4   23.39    6.68   0
   2 -16  -4   33.35    6.23   0
   0 -16  -4    6.94    7.13   0
  -2 -16  -4   22.10    8.65   0
  -2 -16  -4   23.36    8.91   0
  11 -17  -4   11.06    5.82   0
   9 -17  -4   29.33    5.91   0
   7 -17  -4   49.55    5.90   0
   5 -17  -4   36.13    6.98   0
   3 -17  -4   49.63    7.15   0
   1 -17  -4   50.98    7.27   0
  -1 -17  -4   48.47    7.68   0
  -1 -17  -4   49.50    8.44   0
  -3 -17  -4   27.85   13.40   0
  -3 -17  -4   26.75   13.56   0
  10 -18  -4    0.87    5.88   0
   8 -18  -4   20.46    5.89   0
   6 -18  -4    7.03    5.83   0
   4 -18  -4    1.41    5.91   0
   2 -18  -4   10.12    6.90   0
   0 -18  -4    5.71    7.30   0
   0 -18  -4    8.66    7.56   0
  -2 -18  -4    9.19    9.18   0
  -2 -18  -4    5.74   10.03   0
   7 -19  -4   39.12    6.07   0
   5 -19  -4    7.18    7.05   0
   3 -19  -4    9.15    5.95   0
   3 -19  -4   12.07    7.15   0
   1 -19  -4    4.12    6.73   0
   1 -19  -4    8.44    7.45   0
  -1 -19  -4    5.91    9.19   0
  -1 -19  -4   10.00    8.62   0
  -5 -19   5    1.87    7.17   0
  -5 -19   5   -1.59    5.59   0
  -3 -19   5   17.74    5.77   0
  -3 -19   5   17.61    6.33   0
 -10 -18   5   17.11    8.21   0
 -10 -18   5   17.25    4.70   0
  -8 -18   5   46.46    6.75   0
  -8 -18   5   40.31    5.69   0
  -6 -18   5   46.65    5.53   0
  -6 -18   5   31.27    6.31   0
  -4 -18   5   13.94    6.16   0
  -4 -18   5   24.46    5.67   0
  -2 -18   5   11.61    5.54   0
  -2 -18   5   25.72    6.13   0
   0 -18   5   16.43    6.11   0
   0 -18   5   23.62    5.59   0
 -11 -17   5   -7.01    8.19   0
 -11 -17   5   -1.29    4.52   0
  -9 -17   5   12.72    7.18   0
  -9 -17   5   15.30    5.49   0
  -7 -17   5   27.57    4.55   0
  -7 -17   5   24.63    6.35   0
  -5 -17   5   21.90    5.38   0
  -5 -17   5   22.11    6.11   0
  -3 -17   5   29.88    6.00   0
  -3 -17   5   34.25    4.65   0
  -1 -17   5    8.44    5.82   0
  -1 -17   5   -1.06    5.56   0
   1 -17   5    0.83    4.76   0
   1 -17   5   -5.13    5.52   0
   3 -17   5   -3.21    5.70   0
   3 -17   5   11.53    4.77   0
 -12 -16   5   15.23    8.62   0
 -12 -16   5   20.47    4.52   0
 -10 -16   5   29.24    8.15   0
 -10 -16   5   32.69    5.42   0
  -8 -16   5   38.84    7.48   0
  -8 -16   5   29.61    4.45   0
  -6 -16   5   53.38    6.25   0
  -6 -16   5   55.85    5.55   0
  -4 -16   5   93.33    6.33   0
  -4 -16   5   87.68    4.67   0
  -2 -16   5   33.97    5.07   0
  -2 -16   5   42.51    5.54   0
   0 -16   5   28.87    4.90   0
   0 -16   5   26.71    5.55   0
   2 -16   5   35.65    5.66   0
   2 -16   5   31.20    4.97   0
   4 -16   5    2.46    5.87   0
   4 -16   5    7.56    5.68   0
 -15 -15   5    3.85    4.60   0
 -13 -15   5   15.52    9.16   0
 -13 -15   5   26.67    5.62   0
 -11 -15   5   24.34    5.45   0
 -11 -15   5   34.06    8.22   0
  -9 -15   5   38.12    7.26   0
  -9 -15   5   42.84    4.60   0
  -7 -15   5   58.00    7.18   0
  -7 -15   5   49.60    5.32   0
  -5 -15   5   32.91    5.52   0
  -5 -15   5   29.63    6.99   0
  -3 -15   5   52.35    6.08   0
  -3 -15   5   43.73    4.51   0
  -1 -15   5    8.91    5.76   0
  -1 -15   5    6.02    4.35   0
   1 -15   5    0.97    4.60   0
   1 -15   5   10.33    5.29   0
   3 -15   5   26.98    5.61   0
   3 -15   5   37.58    5.68   0
   5 -15   5   16.01    6.54   0
   5 -15   5   18.24    5.68   0
 -16 -14   5   22.69    4.77   0
 -14 -14   5   21.32    9.69   0
 -14 -14   5   42.57    5.60   0
 -12 -14   5    4.89    5.46   0
 -12 -14   5    2.23    7.73   0
 -10 -14   5   26.06    7.31   0
 -10 -14   5   40.43    5.45   0
  10  14  -5   29.70    6.47   0
  -8 -14   5    9.63    7.01   0
  -8 -14   5   10.93    4.40   0
   8  14  -5    2.18    6.26   0
  -6 -14   5  149.74    5.90   0
  -6 -14   5  134.68    6.76   0
  -4 -14   5  182.10    6.06   0
  -4 -14   5  190.41    6.48   0
  -2 -14   5  135.33    5.98   0
  -2 -14   5  119.44    6.04   0
   0 -14   5   99.70    5.09   0
   0 -14   5   98.67    5.76   0
   2 -14   5   30.51    5.34   0
   2 -14   5   23.73    4.49   0
   4 -14   5   10.56    5.53   0
   4 -14   5    9.74    5.54   0
   6 -14   5   39.04    5.82   0
   6 -14   5   36.29    6.81   0
 -17 -13   5   10.32    5.72   0
 -15 -13   5    6.15    9.63   0
 -15 -13   5    8.56    4.45   0
  13  13  -5    1.96    7.20   0
 -13 -13   5   -3.64    8.38   0
 -13 -13   5    2.62    5.41   0
  11  13  -5    3.82    6.84   0
 -11 -13   5   -1.47    7.66   0
 -11 -13   5   21.61    5.45   0
  -9 -13   5   20.73    7.24   0
   9  13  -5   25.03    6.45   0
  -9 -13   5   22.09    5.34   0
   7  13  -5  132.91    6.84   0
  -7 -13   5  137.03    4.71   0
  -7 -13   5  138.01    6.72   0
   5  13  -5   18.44    5.44   0
  -5 -13   5   22.25    6.07   0
  -5 -13   5   21.25    5.27   0
  -3 -13   5   58.72    5.02   0
  -3 -13   5   60.61    5.43   0
  -1 -13   5   71.98    5.93   0
  -1 -13   5   68.32    5.53   0
   1 -13   5   81.61    5.81   0
   1 -13   5   77.56    5.65   0
   3 -13   5  103.83    4.91   0
   3 -13   5  107.77    5.92   0
   5 -13   5   16.32    5.72   0
   5 -13   5   24.74    7.25   0
   7 -13   5   26.51    7.46   0
   7 -13   5   25.17    4.79   0
 -18 -12   5    7.32    4.55   0
  16  12  -5   14.48   10.39   0
 -16 -12   5    9.91    5.29   0
  14  12  -5   11.75    7.91   0
 -14 -12   5   14.16    4.32   0
 -14 -12   5    7.39    8.17   0
  12  12  -5  124.90    7.84   0
 -12 -12   5  122.27    5.68   0
 -12 -12   5  100.15    8.32   0
 -10 -12   5  277.40    6.20   0
  10  12  -5  280.75    7.68   0
 -10 -12   5  280.71    8.34   0
   8  12  -5   89.45    5.92   0
  -8 -12   5   85.87    5.58   0
  -8 -12   5   85.59    6.69   0
   6  12  -5   71.07    5.88   0
  -6 -12   5   72.48    4.67   0
  -6 -12   5   77.14    6.23   0
   4  12  -5   56.34    5.59   0
  -4 -12   5   62.57    6.24   0
  -4 -12   5   57.96    4.65   0
  -2 -12   5   10.29    6.04   0
  -2 -12   5    9.19    5.52   0
   2  12  -5    6.35    5.38   0
   0 -12   5   16.14    5.70   0
   0 -12   5   24.62    5.58   0
   2 -12   5  122.00    6.07   0
   2 -12   5  118.52    5.98   0
   4 -12   5   51.54    6.44   0
   4 -12   5   50.87    4.73   0
   6 -12   5   24.18    4.68   0
   6 -12   5   40.90    7.30   0
   8 -12   5   10.63    4.72   0
   8 -12   5    7.92    8.63   0
  17  11  -5   30.54   10.30   0
 -17 -11   5   30.62    5.54   0
  15  11  -5    8.68    8.26   0
 -15 -11   5   16.62    7.95   0
 -15 -11   5    9.04    5.43   0
  13  11  -5   12.02    7.31   0
 -13 -11   5    9.86    5.36   0
 -13 -11   5   16.82    7.62   0
  11  11  -5  179.00    8.17   0
 -11 -11   5  161.05    7.84   0
 -11 -11   5  167.67    5.02   0
  -9 -11   5  320.64    8.55   0
   9  11  -5  329.14    7.20   0
  -9 -11   5  325.91    5.50   0
   7  11  -5  299.59    7.72   0
  -7 -11   5  308.51    5.46   0
  -7 -11   5  292.98    7.47   0
   5  11  -5  162.17    6.26   0
  -5 -11   5  165.15    6.84   0
  -5 -11   5  165.47    5.90   0
   3  11  -5  183.02    5.26   0
  -3 -11   5  200.03    6.59   0
  -3 -11   5  192.89    6.02   0
   1  11  -5   10.45    5.41   0
  -1 -11   5   14.84    4.81   0
  -1 -11   5   10.26    5.49   0
   1 -11   5   10.21    6.35   0
   1 -11   5   18.74    5.62   0
   3 -11   5  141.97    6.22   0
   3 -11   5  144.29    6.95   0
   5 -11   5  113.87    6.97   0
   5 -11   5  115.19    6.00   0
   7 -11   5   38.85    7.90   0
   7 -11   5   45.90    5.88   0
   9 -11   5    4.67    4.56   0
   9 -11   5    0.79   11.87   0
  18  10  -5    7.45    9.22   0
 -16 -10   5   12.77    7.84   0
  16  10  -5   11.36    8.34   0
 -16 -10   5    5.64    5.24   0
  14  10  -5    0.25    7.41   0
 -14 -10   5    6.18    7.21   0
 -14 -10   5    1.62    4.27   0
 -12 -10   5   16.50    4.51   0
  12  10  -5   18.09    7.58   0
 -12 -10   5   21.37    7.10   0
  10  10  -5  173.47    7.45   0
 -10 -10   5  170.41    7.98   0
 -10 -10   5  182.76    5.80   0
   8  10  -5  162.50    6.55   0
  -8 -10   5  163.78    5.96   0
  -8 -10   5  154.18    7.06   0
  -6 -10   5   55.85    4.87   0
  -6 -10   5   70.42    6.69   0
   6  10  -5   70.08    6.84   0
   4  10  -5   40.24    5.70   0
  -4 -10   5   37.45    6.16   0
  -4 -10   5   33.71    5.54   0
   2  10  -5    4.88    5.22   0
  -2 -10   5    7.04    6.23   0
  -2 -10   5    7.88    5.62   0
   0  10  -5    3.38    5.57   0
   0 -10   5   13.52    6.03   0
   0 -10   5   11.94    5.60   0
   2 -10   5  141.06    6.20   0
   2 -10   5  141.49    5.14   0
   4 -10   5  192.50    5.37   0
   4 -10   5  203.37    7.41   0
   6 -10   5   96.59    4.83   0
   6 -10   5  103.16    8.38   0
   8 -10   5    9.41    4.47   0
   8 -10   5    8.12   10.80   0
  10 -10   5    0.87    5.51   0
  19   9  -5   20.13    9.87   0
  17   9  -5   77.73    9.15   0
 -15  -9   5   43.20    6.64   0
  15   9  -5   44.10    8.01   0
 -15  -9   5   45.83    5.48   0
 -13  -9   5   14.63    7.44   0
  13   9  -5   18.88    7.17   0
 -13  -9   5   17.46    4.43   0
 -11  -9   5   54.90    5.60   0
  11   9  -5   57.89    7.23   0
 -11  -9   5   55.12    7.54   0
  -9  -9   5  403.62    8.21   0
   9   9  -5  412.18    8.32   0
  -9  -9   5  412.74    6.72   0
   7   9  -5  802.86    8.34   0
  -7  -9   5  807.94    6.91   0
  -7  -9   5  776.83    8.80   0
   5   9  -5  382.69    7.05   0
  -5  -9   5  390.57    7.71   0
  -5  -9   5  388.01    6.65   0
   3   9  -5  637.95    7.46   0
  -3  -9   5  661.59    8.21   0
  -3  -9   5  645.94    7.72   0
   1   9  -5  156.51    6.20   0
  -1  -9   5  158.39    6.22   0
  -1  -9   5  161.24    6.71   0
  -1   9  -5   30.04    4.72   0
   1  -9   5   28.82    5.14   0
   1  -9   5   31.06    6.53   0
   3  -9   5  115.34    6.24   0
   3  -9   5  115.30    7.05   0
   5  -9   5  108.68    5.97   0
   5  -9   5  114.38    8.41   0
   7  -9   5  109.29    4.85   0
   7  -9   5  111.49   10.90   0
   9  -9   5   19.88    5.47   0
  11  -9   5   13.40    4.59   0
  20   8  -5    3.99    8.33   0
  18   8  -5   20.31    8.37   0
  16   8  -5   16.32    8.01   0
 -16  -8   5   17.13    6.68   0
  14   8  -5   25.00    7.27   0
 -14  -8   5   20.06    6.70   0
 -14  -8   5   28.51    5.55   0
  12   8  -5    6.06    7.22   0
 -12  -8   5   -1.41    5.46   0
 -12  -8   5    5.20    6.98   0
 -10  -8   5  159.97    5.12   0
 -10  -8   5  138.67    7.27   0
  10   8  -5  147.47    6.72   0
  -8  -8   5  229.25    7.72   0
   8   8  -5  230.00    7.07   0
  -8  -8   5  233.02    5.28   0
   6   8  -5  134.74    6.62   0
  -6  -8   5  122.35    5.97   0
  -6  -8   5  116.06    6.02   0
   4   8  -5   53.33    4.97   0
  -4  -8   5   53.03    5.54   0
  -4  -8   5   39.70    5.87   0
   2   8  -5   35.14    5.88   0
  -2  -8   5   29.75    5.91   0
  -2  -8   5   45.36    6.47   0
   0   8  -5   62.88    5.84   0
   0  -8   5   66.47    5.87   0
   0  -8   5   56.35    5.23   0
  -2   8  -5   24.27    5.74   0
   2  -8   5   15.70    7.47   0
   2  -8   5    8.16    5.05   0
   4  -8   5   74.14    8.45   0
   4  -8   5   68.20    4.95   0
   6  -8   5  208.62   10.76   0
   6  -8   5  170.25    5.23   0
   8  -8   5   20.57    5.57   0
  10  -8   5    7.90    4.66   0
  19   7  -5   21.87    8.17   0
  17   7  -5   69.38    4.60   0
  17   7  -5   77.62    8.33   0
 -15  -7   5   35.33    6.52   0
  15   7  -5   34.92    7.30   0
  15   7  -5   38.79    5.38   0
 -13  -7   5   73.44    7.04   0
  13   7  -5   81.16    7.72   0
  13   7  -5   71.27    5.92   0
 -13  -7   5   78.34    4.78   0
  11   7  -5  224.61    6.58   0
  11   7  -5  225.18    8.17   0
 -11  -7   5  201.37    8.01   0
 -11  -7   5  223.58    5.38   0
  -9  -7   5   95.78    7.20   0
   9   7  -5   93.96    6.12   0
   9   7  -5   95.81    6.85   0
  -9  -7   5   96.60    5.12   0
   7   7  -5  402.43    7.67   0
  -7  -7   5  403.17    8.20   0
  -7  -7   5  398.16    7.17   0
   5   7  -5  777.76    8.53   0
  -5  -7   5  776.79    9.03   0
  -5  -7   5  798.78    7.99   0
   3   7  -5  999.98    8.06   0
  -3  -7   5 1020.94    8.74   0
  -3  -7   5 1002.39    9.42   0
   1   7  -5  145.76    5.37   0
  -1  -7   5  136.48    6.90   0
  -1  -7   5  142.68    7.17   0
  -1   7  -5  184.86    6.23   0
   1  -7   5  187.39    5.62   0
   1  -7   5  179.61    7.72   0
  -3   7  -5  530.63    6.20   0
   3  -7   5  540.10   10.65   0
   3  -7   5  544.30    7.40   0
   5  -7   5  321.40    5.74   0
   5  -7   5  316.45   12.31   0
   7  -7   5  128.56    5.95   0
   9  -7   5   25.04    5.71   0
  11  -7   5   43.15    6.00   0
  20   6  -5    7.12    7.30   0
  18   6  -5   40.58    5.57   0
  18   6  -5   44.50    7.27   0
 -16  -6   5   59.27    6.70   0
  16   6  -5   59.21    7.51   0
  16   6  -5   63.36    5.46   0
 -14  -6   5    5.23    6.52   0
  14   6  -5   -1.07    4.47   0
  14   6  -5    2.99    7.28   0
  12   6  -5   10.08    4.75   0
 -12  -6   5    0.72    6.89   0
 -12  -6   5   -3.33    4.60   0
  12   6  -5    5.51    7.52   0
 -10  -6   5   55.51    7.98   0
  10   6  -5   53.11    5.81   0
  10   6  -5   52.56    6.89   0
 -10  -6   5   46.98    5.68   0
  -8  -6   5   75.86    7.25   0
   8   6  -5   76.25    6.93   0
   8   6  -5   86.93    6.24   0
  -8  -6   5   77.81    6.00   0
  -6  -6   5 1397.37    9.73   0
   6   6  -5 1349.06   10.02   0
   6   6  -5 1401.75    9.76   0
  -6  -6   5 1350.21   10.20   0
   4   6  -5 1471.05   10.21   0
  -4  -6   5 1483.37   10.45   0
  -4  -6   5 1527.13    9.25   0
   2   6  -5   16.99    6.34   0
  -2  -6   5   13.23    6.89   0
  -2  -6   5   22.04    5.97   0
   0   6  -5    9.87    4.81   0
   0  -6   5    9.86    6.55   0
   0  -6   5    8.49    6.65   0
  -2   6  -5   10.14    4.79   0
   2  -6   5    7.81    6.23   0
   2  -6   5    9.19    7.47   0
   4  -6   5   83.88    5.19   0
  -4   6  -5   77.65    4.83   0
   6  -6   5    1.71    5.64   0
   8  -6   5   38.52    4.82   0
  10  -6   5   27.63    5.68   0
  12  -6   5    6.09    6.08   0
  21   5  -5   10.47    7.69   0
  21   5  -5    9.74    5.68   0
  19   5  -5   10.90    7.41   0
  19   5  -5    6.09    5.41   0
  17   5  -5  163.72    6.06   0
  17   5  -5  176.26    7.26   0
  15   5  -5  423.88    6.51   0
 -15  -5   5  392.73    7.83   0
  15   5  -5  418.66    8.77   0
 -13  -5   5  359.01    7.43   0
  13   5  -5  371.41    5.84   0
  13   5  -5  366.01    8.13   0
  11   5  -5  131.37    7.44   0
  11   5  -5  145.68    6.17   0
 -11  -5   5  140.06    7.07   0
  -9  -5   5   43.37    6.73   0
   9   5  -5   35.69    6.66   0
   9   5  -5   54.08    5.96   0
  -9  -5   5   44.61    6.04   0
   7   5  -5 1448.31    8.96   0
  -7  -5   5 1431.12   10.78   0
   7   5  -5 1431.21   10.50   0
  -7  -5   5 1470.20    9.71   0
  -5  -5   5 1415.79    9.01   0
  -5  -5   5 1393.29   10.44   0
   5   5  -5 1362.15    9.35   0
   5   5  -5 1409.59    9.79   0
   3   5  -5  604.34    7.43   0
  -3  -5   5  611.70    7.89   0
  -3  -5   5  614.68    8.65   0
   1   5  -5  598.08    7.94   0
  -1  -5   5  593.35    8.38   0
  -1  -5   5  612.96    9.42   0
  -1   5  -5  656.76    7.74   0
   1  -5   5  655.02    7.14   0
   1  -5   5  689.36   10.64   0
  -3   5  -5   50.42    5.78   0
   3  -5   5   58.34    6.24   0
   5  -5   5   87.67    6.09   0
  -5   5  -5   88.53    5.64   0
   7  -5   5  283.62    6.38   0
   9  -5   5   17.33    5.64   0
  11  -5   5   18.18    5.83   0
  20   4  -5   -1.72    7.26   0
  20   4  -5   13.80    5.43   0
  18   4  -5    1.28    7.25   0
  18   4  -5    0.86    5.43   0
 -16  -4   5   16.91    5.50   0
  16   4  -5    6.74    6.37   0
  16   4  -5   15.05    5.31   0
  14   4  -5   11.31    6.63   0
 -14  -4   5   15.65    6.65   0
  14   4  -5   13.47    5.66   0
  12   4  -5   10.02    6.75   0
 -12  -4   5   -0.09    6.10   0
  12   4  -5    2.71    5.61   0
  10   4  -5    9.98    6.69   0
  10   4  -5    1.87    4.80   0
 -10  -4   5    4.19    6.49   0
   8   4  -5   72.66    5.47   0
  -8  -4   5   72.64    7.06   0
   8   4  -5   69.05    6.86   0
  -6  -4   5  236.02    6.65   0
   6   4  -5  220.55    7.70   0
   6   4  -5  243.70    5.93   0
  -6  -4   5  236.84    6.79   0
   4   4  -5  478.25    8.31   0
   4   4  -5  486.07    7.74   0
  -4  -4   5  500.06    7.65   0
  -4  -4   5  474.95    8.44   0
  -2  -4   5  229.80    8.14   0
   2   4  -5  210.51    6.10   0
   2   4  -5  214.35    7.43   0
  -2  -4   5  216.85    6.52   0
   0   4  -5   25.36    5.29   0
   0  -4   5   29.38    5.79   0
  -2   4  -5    1.89    5.99   0
   2  -4   5   11.62    5.37   0
  -4   4  -5  181.96    6.07   0
   4  -4   5  176.93    5.49   0
   6  -4   5   81.54    6.02   0
   8  -4   5    4.97    5.59   0
  10  -4   5    4.68    4.68   0
  12  -4   5    8.69    5.79   0
  21   3  -5   19.09    7.54   0
  21   3  -5   38.59    5.70   0
  19   3  -5   41.10    7.28   0
  19   3  -5   37.88    5.70   0
  17   3  -5  190.50    7.03   0
  17   3  -5  196.40    5.03   0
  15   3  -5  128.41    6.88   0
 -15  -3   5  119.72    6.18   0
  15   3  -5  123.97    5.78   0
  13   3  -5  219.95    7.39   0
 -13  -3   5  219.11    7.23   0
  13   3  -5  217.00    6.36   0
  11   3  -5  400.92    8.21   0
 -11  -3   5  376.35    7.84   0
  11   3  -5  398.66    6.03   0
  -9  -3   5  243.68    7.44   0
   9   3  -5  244.72    5.85   0
   9   3  -5  263.12    7.61   0
  -7  -3   5  800.96    9.39   0
   7   3  -5  810.94    7.47   0
   7   3  -5  800.36    8.46   0
   5   3  -5   84.26    6.16   0
   5   3  -5   90.05    6.37   0
  -5  -3   5   88.71    6.18   0
   3   3  -5  335.08    7.93   0
  -3  -3   5  353.40    7.19   0
   3   3  -5  363.42    8.68   0
   1   3  -5  899.23    9.03   0
   1   3  -5  929.31   11.26   0
  -1  -3   5  907.13    9.16   0
  -1   3  -5 1341.03    9.70   0
   1  -3   5 1342.90    9.19   0
  -3   3  -5  519.38    7.10   0
   3  -3   5  515.35    7.61   0
  -5   3  -5  227.35    6.18   0
   5  -3   5  216.02    5.60   0
   7  -3   5  291.48    6.64   0
   9  -3   5   45.94    5.99   0
  11  -3   5   27.22    5.84   0
  13  -3   5   13.77    6.13   0
  20   2  -5   18.85    7.17   0
  20   2  -5   16.54    4.53   0
  18   2  -5   12.80    6.14   0
  18   2  -5    7.82    4.31   0
 -16  -2   5   24.01    5.60   0
  16   2  -5   16.37    6.44   0
  16   2  -5   22.70    5.37   0
  14   2  -5   27.50    6.77   0
  14   2  -5   30.11    5.75   0
 -14  -2   5   33.73    5.95   0
  12   2  -5   53.67    7.26   0
 -12  -2   5   57.03    6.58   0
  12   2  -5   40.19    5.91   0
 -10  -2   5  648.17    8.41   0
  10   2  -5  663.04    7.85   0
  10   2  -5  677.36    7.87   0
   8   2  -5   21.43    7.33   0
  -8  -2   5   34.98    7.08   0
   8   2  -5   21.85    6.18   0
  -6  -2   5   54.22    7.50   0
   6   2  -5   44.80    6.45   0
   6   2  -5   48.06    6.25   0
   4   2  -5    8.21    7.39   0
   4   2  -5    1.38    6.13   0
  -4  -2   5   11.62    7.46   0
   2   2  -5    4.73    5.86   0
  -2  -2   5    3.84    5.97   0
   2   2  -5   10.04    7.64   0
   0   2  -5    4.56    5.37   0
   0  -2   5   -1.93    5.59   0
   0   2  -5    0.50    7.64   0
  -2   2  -5   -2.00    6.32   0
   2  -2   5    9.15    6.73   0
  -4   2  -5   40.44    5.78   0
   4  -2   5   34.38    6.62   0
   6  -2   5   68.46    6.31   0
  -6   2  -5   74.22    5.79   0
   8  -2   5    4.81    5.84   0
  10  -2   5    7.14    5.72   0
  12  -2   5    1.19    5.84   0
  21   1  -5   45.46    5.67   0
  21   1  -5   50.26    7.19   0
  19   1  -5   45.05    6.22   0
  19   1  -5   38.80    5.56   0
  17   1  -5  148.71    6.59   0
  17   1  -5  154.31    5.93   0
  15   1  -5   75.42    6.38   0
 -15  -1   5   76.48    5.74   0
  15   1  -5   68.85    5.65   0
 -13  -1   5  234.10    6.88   0
  13   1  -5  231.38    7.55   0
  13   1  -5  237.22    5.43   0
  11   1  -5  628.77    8.74   0
 -11  -1   5  627.78    8.23   0
  11   1  -5  630.10    6.78   0
   9   1  -5  133.24    6.05   0
  -9  -1   5  131.50    5.77   0
   9   1  -5  136.66    6.58   0
  -7  -1   5 1335.98   10.64   0
   7   1  -5 1325.53   10.83   0
   7   1  -5 1371.62    9.75   0
  -5  -1   5  934.16    8.98   0
   5   1  -5  936.16   10.08   0
   5   1  -5  976.95    9.49   0
   3   1  -5  114.49    7.70   0
   3   1  -5  104.00    6.91   0
  -3  -1   5  110.01    7.73   0
   1   1  -5   68.03    8.74   0
  -1  -1   5   68.01    6.22   0
   1   1  -5   71.25    7.06   0
  -1   1  -5 1195.20   16.18   0
  -1   1  -5 1169.88    8.54   0
   1  -1   5 1160.31    9.75   0
  -3   1  -5  921.67    8.46   0
   3  -1   5  920.19    8.88   0
  -5   1  -5  419.89    6.91   0
   5  -1   5  435.50    7.48   0
   7  -1   5  264.23    6.71   0
   9  -1   5    1.52    5.88   0
  11  -1   5   53.38    6.13   0
  13  -1   5   39.17    6.30   0
  20   0  -5   -2.63    5.36   0
  20   0  -5   -3.53    6.23   0
  18   0  -5   -8.61    5.44   0
  18   0  -5   -1.29    6.21   0
  16   0  -5   -0.45    5.30   0
  16   0  -5   -8.74    5.90   0
 -16   0   5    2.16    4.48   0
 -14   0   5    4.95    5.72   0
  14   0  -5    5.20    6.23   0
  14   0  -5   -2.01    5.63   0
  12   0  -5   -3.79    6.78   0
  12   0  -5   -2.65    5.81   0
 -12   0   5   -9.11    4.90   0
  10   0  -5    2.59    5.87   0
 -10   0   5    4.87    6.73   0
   8   0  -5    6.26    7.19   0
  -8   0   5    6.27    5.59   0
  -6   0   5   -2.31    6.13   0
   6   0  -5   -0.71    6.35   0
  -4   0   5    0.34    7.55   0
   4   0  -5    3.63    6.26   0
   2   0  -5    0.84    7.22   0
  -2   0   5    3.83    7.30   0
   0   0  -5    3.25    6.60   0
   0   0   5   -1.09    7.06   0
  -2   0  -5    9.28    5.61   0
  -2   0  -5    2.93   12.08   0
   2   0   5   -0.50    5.44   0
  -4   0  -5    1.52    5.79   0
   4   0   5    5.74    6.52   0
  -6   0  -5   -2.94    5.66   0
   6   0   5   -0.19    6.32   0
   8   0   5    7.23    6.76   0
  10   0   5   -8.70    5.85   0
  12   0   5    3.42    6.04   0
  21  -1  -5   35.33    6.22   0
  21  -1  -5   40.72    5.75   0
  19  -1  -5   39.96    5.54   0
  19  -1  -5   33.86    5.92   0
  17  -1  -5  136.66    6.46   0
  17  -1  -5  141.63    5.95   0
 -15   1   5   79.31    5.88   0
  15  -1  -5   81.97    6.41   0
  15  -1  -5   86.38    4.83   0
  13  -1  -5  224.21    5.84   0
 -13   1   5  230.35    5.56   0
  13  -1  -5  230.12    6.26   0
  11  -1  -5  627.74    8.61   0
 -11   1   5  651.57    7.27   0
  -9   1   5  118.02    6.10   0
   9  -1  -5  139.40    7.58   0
   7  -1  -5 1210.74    9.59   0
  -7   1   5 1347.10    9.58   0
  -5   1   5  954.92    9.84   0
   5  -1  -5  954.22    9.07   0
  -3   1   5  113.17    7.78   0
   3  -1  -5  105.67    7.86   0
   1  -1  -5   66.63    7.27   0
  -1   1   5   80.55    7.38   0
  -1  -1  -5 1170.04    9.57   0
   1   1   5 1164.68    8.91   0
  -3  -1  -5  937.09    8.95   0
   3   1   5  934.06    9.52   0
   5   1   5  422.01    7.71   0
  -5  -1  -5  417.74    7.16   0
   7   1   5  277.72    7.09   0
   9   1   5   10.17    5.99   0
  11   1   5   54.14    6.08   0
  13   1   5   32.53    6.35   0
  20  -2  -5   15.76    6.10   0
  20  -2  -5   11.58    5.48   0
  18  -2  -5    8.52    5.24   0
  18  -2  -5    2.04    5.86   0
  16  -2  -5   18.12    5.41   0
  16  -2  -5   26.45    4.87   0
 -14   2   5   18.43    5.50   0
  14  -2  -5   31.56    5.07   0
 -12   2   5   55.23    6.10   0
  12  -2  -5   45.99    5.39   0
 -10   2   5  690.10    8.41   0
  10  -2  -5  662.59    7.87   0
  -8   2   5   21.37    5.70   0
   8  -2  -5   24.69    6.11   0
  -6   2   5   49.96    7.44   0
   6  -2  -5   59.31    7.65   0
  -4   2   5   10.78    7.26   0
   4  -2  -5   18.59    7.68   0
  -2   2   5    6.20    7.26   0
   2  -2  -5   11.30    7.30   0
   0  -2  -5    4.76    6.71   0
   0   2   5    3.53    6.84   0
  -2  -2  -5    3.82    6.24   0
   2   2   5    4.50    6.90   0
   4   2   5   31.83    6.92   0
  -4  -2  -5   28.19    7.02   0
  -6  -2  -5   79.78    6.72   0
   6   2   5   82.54    6.69   0
   8   2   5    2.80    6.01   0
  10   2   5   -1.29    6.84   0
  12   2   5   -6.29    6.13   0
  21  -3  -5   23.68    5.66   0
  21  -3  -5   20.08    6.06   0
  19  -3  -5   29.00    5.58   0
  19  -3  -5   26.21    5.94   0
  17  -3  -5  171.53    6.34   0
  17  -3  -5  184.09    5.13   0
  15  -3  -5  115.53    5.09   0
 -13   3   5  227.91    6.30   0
  13  -3  -5  214.74    5.55   0
 -11   3   5  409.33    6.42   0
  11  -3  -5  394.87    6.69   0
  -9   3   5  261.56    7.43   0
   9  -3  -5  251.51    6.56   0
  -7   3   5  855.83    9.17   0
   7  -3  -5  800.14    8.56   0
   5  -3  -5   90.13    6.39   0
  -5   3   5   95.43    7.25   0
  -3   3   5  352.78    8.32   0
   3  -3  -5  339.63    7.29   0
  -1   3   5  919.52    9.64   0
   1  -3  -5  925.79    9.72   0
   1   3   5 1350.46   10.79   0
  -1  -3  -5 1334.36   10.33   0
   3   3   5  532.71    9.50   0
  -3  -3  -5  516.86    8.80   0
  -5  -3  -5  214.45    6.49   0
   5   3   5  222.49    8.21   0
  -5  -3  -5  226.11   10.68   0
   7   3   5  280.14    7.24   0
  -7  -3  -5  275.00    7.36   0
   9   3   5   42.67    7.06   0
  11   3   5   21.66    7.13   0
  13   3   5   19.23    7.44   0
  20  -4  -5    3.30    5.83   0
  20  -4  -5    1.37    5.42   0
  18  -4  -5    8.34    4.52   0
  18  -4  -5    9.80    5.26   0
  16  -4  -5   15.13    5.35   0
 -14   4   5   10.43    5.67   0
  14  -4  -5    7.21    6.16   0
 -12   4   5    9.80    5.86   0
  12  -4  -5    9.18    5.30   0
 -10   4   5   -0.88    6.18   0
  10  -4  -5    9.18    5.32   0
   8  -4  -5   80.74    6.09   0
  -8   4   5   80.70    6.90   0
  -6   4   5  248.82    7.46   0
   6  -4  -5  240.38    7.87   0
   4  -4  -5  487.38    8.74   0
  -4   4   5  486.05    8.29   0
  -2   4   5  206.90    7.46   0
   2  -4  -5  220.94    7.83   0
   0   4   5   34.85    6.88   0
   0  -4  -5   20.07    7.32   0
   2   4   5   10.17    6.98   0
  -2  -4  -5   10.29    7.59   0
  -4  -4  -5  178.22    6.92   0
   4   4   5  181.11    8.37   0
  -6  -4  -5   82.32    5.75   0
  -6  -4  -5   81.18    8.69   0
   6   4   5   87.18    7.60   0
   8   4   5   -4.53    7.21   0
  10   4   5    4.92    7.18   0
  12   4   5   -0.56    8.22   0
  21  -5  -5    3.45    6.17   0
  21  -5  -5   10.36    5.52   0
  19  -5  -5    6.62    4.52   0
  19  -5  -5    5.87    4.58   0
  17  -5  -5  137.45    6.22   0
  15  -5  -5  382.86    5.81   0
 -13   5   5  383.28    6.79   0
  13  -5  -5  337.20    6.11   0
 -11   5   5  151.98    5.26   0
  11  -5  -5  143.40    5.64   0
  -9   5   5   45.94    5.19   0
   9  -5  -5   46.28    6.72   0
   7  -5  -5 1432.83   10.60   0
  -7   5   5 1487.02   10.09   0
  -5   5   5 1434.70   10.30   0
   5  -5  -5 1391.47   10.76   0
   3  -5  -5  614.99    8.74   0
  -3   5   5  597.90    8.32   0
   1  -5  -5  590.79    9.07   0
  -1   5   5  590.74    9.03   0
   1   5   5  672.30    9.40   0
  -1  -5  -5  659.12    9.16   0
   3   5   5   65.76    8.01   0
  -3  -5  -5   60.27    6.40   0
   5   5   5   85.83    7.84   0
  -5  -5  -5   87.64    6.92   0
   7   5   5  291.60    9.43   0
  -7  -5  -5  297.76    9.69   0
  -7  -5  -5  293.77    7.81   0
  -9  -5  -5   20.75    8.78   0
   9   5   5   16.01    7.90   0
  11   5   5   20.13    8.17   0
  20  -6  -5    3.65    5.52   0
  20  -6  -5    8.65    5.96   0
  18  -6  -5   45.54    5.84   0
  16  -6  -5   66.26    6.02   0
  14  -6  -5    0.38    4.76   0
  12  -6  -5   -0.46    5.11   0
 -12   6   5    2.86    4.67   0
 -10   6   5   43.68    6.01   0
  10  -6  -5   45.66    6.47   0
  -8   6   5   75.39    6.46   0
   8  -6  -5   86.31    5.90   0
   6  -6  -5 1368.15   10.62   0
  -6   6   5 1426.41   10.14   0
   4  -6  -5 1492.28   10.74   0
  -4   6   5 1506.84   10.31   0
   2  -6  -5   13.65    7.14   0
  -2   6   5   21.72    6.13   0
   0  -6  -5    7.15    7.20   0
   0   6   5    7.72    7.86   0
  -2  -6  -5    9.35    7.55   0
   2   6   5   10.05    7.78   0
  -4  -6  -5   76.66    7.24   0
   4   6   5   82.89    8.90   0
  -6  -6  -5    2.74    6.56   0
   6   6   5    2.51    8.41   0
  -6  -6  -5    2.59    7.30   0
   8   6   5   44.90    8.05   0
  -8  -6  -5   45.11    8.08   0
  10   6   5   35.52    9.02   0
 -10  -6  -5   27.05    8.41   0
  12   6   5    7.36    8.32   0
  19  -7  -5   34.21    5.66   0
  17  -7  -5   81.20    5.74   0
  15  -7  -5   38.96    5.69   0
  13  -7  -5   81.37    5.15   0
  11  -7  -5  217.89    5.86   0
 -11   7   5  237.25    6.60   0
  -9   7   5  114.87    5.29   0
   9  -7  -5   99.59    5.47   0
  -7   7   5  433.57    7.47   0
   7  -7  -5  414.02    6.90   0
   5  -7  -5  804.23    8.75   0
  -5   7   5  803.27    7.47   0
   3  -7  -5  993.46    9.59   0
  -3   7   5  991.66    9.12   0
  -1   7   5  142.05    7.98   0
   1  -7  -5  129.67    8.71   0
  -1  -7  -5  178.63    8.43   0
   1   7   5  182.43    7.42   0
  -3  -7  -5  522.79    9.42   0
   3   7   5  532.97   10.67   0
  -5  -7  -5  303.70    9.05   0
   5   7   5  314.17   10.04   0
   7   7   5  123.92    8.83   0
  -7  -7  -5  125.72    7.80   0
   9   7   5   31.35    8.92   0
  -9  -7  -5   27.70    7.37   0
  11   7   5   29.70    9.98   0
  20  -8  -5    1.53    6.02   0
  18  -8  -5   16.56    5.79   0
  16  -8  -5   17.26    5.79   0
  14  -8  -5   22.00    5.74   0
  12  -8  -5    7.89    5.82   0
  10  -8  -5  141.06    5.74   0
 -10   8   5  155.96    5.43   0
  -8   8   5  233.77    5.55   0
   8  -8  -5  215.68    6.94   0
  -6   8   5  126.69    6.28   0
   6  -8  -5  124.09    6.85   0
  -4   8   5   56.87    6.34   0
   4  -8  -5   55.33    6.90   0
   2  -8  -5   34.38    8.20   0
  -2   8   5   33.15    7.30   0
   0   8   5   63.24    6.35   0
   0  -8  -5   45.33    7.92   0
   2   8   5   15.13    7.38   0
  -2  -8  -5   17.00    7.65   0
  -4  -8  -5   71.55    7.93   0
   4   8   5   71.94    8.60   0
  -6  -8  -5  197.92    9.02   0
   6   8   5  195.93    9.83   0
  -8  -8  -5   21.97    6.48   0
   8   8   5   19.04    9.49   0
  10   8   5    2.88   10.59   0
 -10  -8  -5   14.00    7.30   0
  19  -9  -5   20.55    4.73   0
  17  -9  -5   63.58    4.75   0
  15  -9  -5   35.01    4.86   0
  13  -9  -5   -2.43    5.80   0
  11  -9  -5   48.35    6.03   0
  -9   9   5  440.19    6.94   0
   9  -9  -5  393.08    7.43   0
  -7   9   5  848.74    7.98   0
   7  -9  -5  816.18    8.25   0
   5  -9  -5  391.05    7.75   0
  -5   9   5  413.89    7.29   0
  -3   9   5  667.46    8.13   0
   3  -9  -5  636.00    8.75   0
   1  -9  -5  142.56    7.20   0
  -1   9   5  153.29    7.52   0
   1   9   5   28.57    7.09   0
  -1  -9  -5   30.41    8.53   0
  -3  -9  -5  110.30    8.61   0
   3   9   5  118.30    8.40   0
  -5  -9  -5  109.26    8.67   0
   5   9   5  118.98    9.81   0
   7   9   5  113.31   11.09   0
  -7  -9  -5  108.54    6.91   0
  -9  -9  -5   23.24    6.67   0
 -11  -9  -5    2.84    7.78   0
  18 -10  -5   14.06    4.73   0
  16 -10  -5   14.03    5.79   0
  14 -10  -5    5.23    5.62   0
  12 -10  -5   34.81    5.80   0
  10 -10  -5  163.99    6.47   0
  -8  10   5  155.95    5.15   0
   8 -10  -5  151.69    6.44   0
  -6  10   5   60.16    5.62   0
   6 -10  -5   62.08    6.30   0
  -4  10   5   45.97    5.96   0
   4 -10  -5   26.11    6.74   0
   2 -10  -5    0.16    6.29   0
  -2  10   5   10.49    6.80   0
   0  10   5    7.38    6.80   0
   0 -10  -5    1.10    7.67   0
   2  10   5  147.91    8.47   0
  -2 -10  -5  122.04    8.80   0
   4  10   5  212.26    9.54   0
  -4 -10  -5  196.82    9.58   0
   6  10   5  102.10   11.32   0
  -8 -10  -5    1.77    5.56   0
 -10 -10  -5    5.39    6.62   0
  17 -11  -5   22.98    5.93   0
  15 -11  -5   13.24    4.55   0
  13 -11  -5   15.89    5.64   0
  11 -11  -5  169.92    6.09   0
   9 -11  -5  314.23    6.00   0
   7 -11  -5  298.28    5.90   0
  -5  11   5  170.35    6.28   0
   5 -11  -5  162.50    6.89   0
  -3  11   5  191.65    7.34   0
   3 -11  -5  188.18    7.16   0
   1 -11  -5   16.40    6.53   0
  -1  11   5    7.85    6.65   0
   1  11   5   15.87    7.05   0
  -1 -11  -5   16.42    7.44   0
  -3 -11  -5  143.71    8.70   0
   3  11   5  158.08    9.07   0
  -5 -11  -5  110.14   11.56   0
  -7 -11  -5   31.72    6.56   0
  -9 -11  -5    3.75    6.55   0
  18 -12  -5    1.25    5.95   0
  16 -12  -5   12.28    4.73   0
  14 -12  -5   -1.97    4.70   0
  12 -12  -5  122.65    6.02   0
  10 -12  -5  286.70    6.44   0
   8 -12  -5   90.76    6.28   0
   6 -12  -5   72.17    6.22   0
   4 -12  -5   54.90    7.23   0
   2 -12  -5   -0.13    7.07   0
   0 -12  -5   26.38    7.36   0
  -2 -12  -5  110.35    9.17   0
  -4 -12  -5   44.66   10.39   0
  -8 -12  -5    3.09    5.77   0
  17 -13  -5    1.75    5.89   0
  15 -13  -5    8.38    4.72   0
  13 -13  -5   -2.48    5.61   0
  11 -13  -5   -4.90    5.52   0
   9 -13  -5   25.16    5.86   0
   7 -13  -5  131.69    6.28   0
   5 -13  -5   12.58    6.07   0
   3 -13  -5   58.54    6.46   0
   1 -13  -5   59.49    7.48   0
  -1 -13  -5   62.32    8.29   0
  -3 -13  -5   92.99   10.00   0
  -7 -13  -5   20.48    5.88   0
  16 -14  -5   16.80    4.92   0
  14 -14  -5   23.90    4.84   0
  12 -14  -5    3.58    4.53   0
  10 -14  -5   29.91    5.58   0
   8 -14  -5    6.87    5.71   0
   6 -14  -5  131.80    6.36   0
   4 -14  -5  173.24    6.51   0
   2 -14  -5  123.65    6.71   0
   0 -14  -5   91.69    8.22   0
  -2 -14  -5   24.38    8.65   0
  15 -15  -5    6.29    5.88   0
  13 -15  -5   30.53    5.82   0
  11 -15  -5   33.34    4.62   0
   9 -15  -5   26.29    4.87   0
   7 -15  -5   41.71    6.08   0
   5 -15  -5   32.63    6.05   0
   3 -15  -5   36.30    7.12   0
   1 -15  -5    5.40    7.08   0
  -1 -15  -5    2.99    8.64   0
  -3 -15  -5   31.91   11.45   0
  12 -16  -5   17.73    5.93   0
  10 -16  -5   19.48    5.96   0
   8 -16  -5   32.11    4.76   0
   6 -16  -5   43.22    6.07   0
   4 -16  -5   81.16    6.39   0
   2 -16  -5   32.10    7.07   0
   0 -16  -5   24.15    7.34   0
  -2 -16  -5   24.76    9.59   0
  11 -17  -5    9.30    5.12   0
   9 -17  -5   14.04    4.90   0
   7 -17  -5   32.51    6.05   0
   5 -17  -5   23.07    5.92   0
   3 -17  -5   16.28    6.29   0
   1 -17  -5   -0.43    7.13   0
  -1 -17  -5    5.36    8.90   0
  10 -18  -5   25.92    6.12   0
   8 -18  -5   52.11    6.21   0
   6 -18  -5   30.83    6.31   0
   4 -18  -5   17.91    6.08   0
   2 -18  -5   12.55    7.46   0
   0 -18  -5   19.45    8.51   0
   5 -19  -5   -1.47    7.21   0
   3 -19  -5    7.52    7.48   0
  -8 -18   6    5.21    4.59   0
  -8 -18   6    3.67    7.25   0
  -6 -18   6    2.79    6.34   0
  -6 -18   6   13.88    5.48   0
  -4 -18   6    5.42    5.69   0
  -4 -18   6   17.53    6.09   0
  -2 -18   6    8.41    6.04   0
  -2 -18   6    2.97    5.73   0
 -11 -17   6   10.19    7.68   0
 -11 -17   6   23.49    5.72   0
  -9 -17   6   34.95    7.33   0
  -9 -17   6   25.09    5.42   0
  -7 -17   6   35.60    4.60   0
  -7 -17   6   37.28    7.29   0
  -5 -17   6   27.64    6.05   0
  -5 -17   6   26.41    5.46   0
  -3 -17   6   34.89    5.10   0
  -3 -17   6   33.37    5.67   0
  -1 -17   6   18.42    6.00   0
  -1 -17   6    4.61    5.62   0
   1 -17   6   -1.28    4.74   0
   1 -17   6   -2.81    5.76   0
 -12 -16   6    2.70    8.06   0
 -12 -16   6   -2.45    5.59   0
 -10 -16   6    5.46    7.29   0
 -10 -16   6   13.68    5.52   0
  -8 -16   6   34.16    5.52   0
  -8 -16   6   30.74    6.27   0
  -6 -16   6   36.53    4.67   0
  -6 -16   6   49.44    6.22   0
  -4 -16   6   21.90    5.34   0
  -4 -16   6   15.59    5.99   0
  -2 -16   6   34.88    5.95   0
  -2 -16   6   15.42    5.49   0
   0 -16   6    9.94    5.93   0
   0 -16   6   10.93    5.61   0
   2 -16   6   -1.02    5.90   0
   2 -16   6   15.03    5.80   0
 -15 -15   6    5.06    8.63   0
 -15 -15   6   -0.70    4.62   0
 -13 -15   6    1.29    8.06   0
 -13 -15   6    3.10    4.43   0
 -11 -15   6   11.80    7.28   0
 -11 -15   6    8.41    5.39   0
  11  15  -6   12.34    6.48   0
  -9 -15   6   63.66    5.66   0
  -9 -15   6   55.16    6.49   0
   9  15  -6   53.91    5.69   0
  -7 -15   6   99.39    5.62   0
  -7 -15   6   85.61    6.35   0
   7  15  -6   76.66    5.94   0
  -5 -15   6  126.79    6.30   0
  -5 -15   6  136.90    5.65   0
  -3 -15   6   51.41    5.67   0
  -3 -15   6   49.56    5.97   0
  -1 -15   6    6.07    4.75   0
  -1 -15   6    2.24    5.37   0
   1 -15   6    4.14    6.38   0
   1 -15   6   14.22    4.74   0
   3 -15   6   11.42    5.60   0
   3 -15   6   28.96    4.85   0
 -16 -14   6   23.32    9.97   0
 -16 -14   6   27.82    5.71   0
 -14 -14   6   17.80    7.90   0
  14  14  -6   20.65    7.50   0
 -14 -14   6   12.71    5.59   0
  12  14  -6    4.57    7.17   0
 -12 -14   6    4.18    7.19   0
 -12 -14   6    7.32    4.35   0
  10  14  -6   13.72    6.33   0
 -10 -14   6    3.95    7.10   0
 -10 -14   6   11.67    5.40   0
   8  14  -6   31.53    5.62   0
  -8 -14   6   28.19    6.28   0
  -8 -14   6   36.66    5.27   0
   6  14  -6   58.84    5.65   0
  -6 -14   6   48.50    6.14   0
  -6 -14   6   56.49    4.63   0
  -4 -14   6   96.92    5.24   0
  -4 -14   6   87.61    5.65   0
   4  14  -6   82.08    5.88   0
  -2 -14   6  146.22    6.14   0
  -2 -14   6  141.71    5.92   0
   0 -14   6   17.05    5.56   0
   0 -14   6   15.40    4.62   0
   2 -14   6   13.77    5.63   0
   2 -14   6    7.04    6.26   0
   4 -14   6   11.12    4.77   0
   4 -14   6   23.62    6.63   0
  17  13  -6   14.81    9.03   0
 -17 -13   6   17.18    9.64   0
 -17 -13   6    6.19    4.69   0
  15  13  -6   19.23    7.56   0
 -15 -13   6   17.47    8.32   0
 -15 -13   6   16.03    4.64   0
 -13 -13   6    9.19    4.45   0
 -13 -13   6    5.18    6.96   0
  13  13  -6    6.18    6.51   0
  11  13  -6    4.57    6.28   0
 -11 -13   6    9.65    7.06   0
 -11 -13   6    3.31    5.41   0
   9  13  -6   26.46    5.56   0
  -9 -13   6   27.45    4.29   0
  -9 -13   6   24.77    6.18   0
   7  13  -6   97.59    5.89   0
  -7 -13   6  100.59    5.43   0
  -7 -13   6   92.24    6.59   0
   5  13  -6  142.13    6.08   0
  -5 -13   6  149.93    5.91   0
  -5 -13   6  143.44    6.50   0
   3  13  -6  107.12    5.94   0
  -3 -13   6  120.33    6.44   0
  -3 -13   6  105.45    5.75   0
  -1 -13   6   35.88    5.85   0
  -1 -13   6   33.98    5.66   0
   1 -13   6   23.89    5.56   0
   1 -13   6   30.23    5.49   0
   3 -13   6   16.06    5.86   0
   3 -13   6   21.95    6.43   0
   5 -13   6   21.42    7.26   0
   5 -13   6   14.00    4.79   0
  18  12  -6    7.23    9.73   0
 -16 -12   6   34.39    7.75   0
  16  12  -6   37.99    8.39   0
 -16 -12   6   40.67    4.58   0
 -14 -12   6   27.96    6.89   0
  14  12  -6   36.00    6.72   0
 -14 -12   6   37.13    4.65   0
  12  12  -6    8.75    6.49   0
 -12 -12   6   -1.69    7.21   0
 -12 -12   6   22.82    5.33   0
 -10 -12   6    9.33    6.18   0
  10  12  -6    8.74    5.50   0
 -10 -12   6    2.73    4.36   0
   8  12  -6   55.98    5.83   0
  -8 -12   6   70.38    6.42   0
  -8 -12   6   66.29    5.42   0
   6  12  -6   55.70    5.70   0
  -6 -12   6   74.60    4.58   0
  -6 -12   6   74.22    6.38   0
   4  12  -6   73.11    5.60   0
  -4 -12   6   67.98    6.13   0
  -4 -12   6   64.76    5.59   0
   2  12  -6  311.91    5.48   0
  -2 -12   6  298.13    5.66   0
  -2 -12   6  306.86    6.54   0
   0 -12   6  111.15    5.91   0
   0 -12   6  101.43    4.80   0
   0  12  -6  104.86    4.71   0
   2 -12   6   27.69    5.74   0
   2 -12   6   27.07    6.26   0
   4 -12   6    0.09    7.10   0
   4 -12   6   18.09    5.82   0
   6 -12   6    2.22    4.75   0
   6 -12   6   13.76    8.08   0
 -17 -11   6   14.34    8.20   0
  17  11  -6   10.99    7.76   0
  15  11  -6   18.59    6.79   0
 -15 -11   6   19.45    7.53   0
 -15 -11   6   22.47    5.66   0
  13  11  -6   70.31    6.81   0
 -13 -11   6   74.01    5.55   0
 -13 -11   6   64.15    6.98   0
  11  11  -6   89.34    6.95   0
 -11 -11   6   75.12    7.50   0
 -11 -11   6   86.39    4.70   0
  -9 -11   6   14.95    6.28   0
   9  11  -6    4.16    5.79   0
  -9 -11   6    8.89    5.28   0
   7  11  -6   28.25    5.53   0
  -7 -11   6   21.53    6.20   0
  -7 -11   6   30.36    4.29   0
   5  11  -6  126.18    5.98   0
  -5 -11   6  122.11    6.44   0
  -5 -11   6  127.90    5.81   0
   3  11  -6  104.26    5.72   0
  -3 -11   6   99.15    5.05   0
  -3 -11   6   86.16    5.50   0
   1  11  -6   85.31    5.41   0
  -1 -11   6   82.69    5.81   0
  -1 -11   6   97.69    6.01   0
   1 -11   6  158.04    5.16   0
   1 -11   6  165.87    6.01   0
  -1  11  -6  176.14    5.80   0
   3 -11   6   53.32    5.74   0
   3 -11   6   51.19    7.35   0
   5 -11   6   13.79    5.79   0
   5 -11   6   20.13    7.89   0
   7 -11   6    4.61    4.60   0
 -18 -10   6   20.23    7.46   0
  18  10  -6   24.55    7.95   0
  16  10  -6   88.49    8.05   0
 -16 -10   6   70.97    6.94   0
 -14 -10   6   29.27    6.73   0
  14  10  -6   39.74    6.95   0
 -14 -10   6   41.10    5.52   0
 -12 -10   6   42.90    5.54   0
  12  10  -6   44.71    6.00   0
 -12 -10   6   31.02    6.23   0
 -10 -10   6  152.15    7.87   0
  10  10  -6  146.98    6.37   0
 -10 -10   6  142.97    4.92   0
   8  10  -6  243.95    6.67   0
  -8 -10   6  278.86    5.26   0
  -8 -10   6  271.66    7.24   0
   6  10  -6  131.61    6.19   0
  -6 -10   6  135.05    6.82   0
  -6 -10   6  133.38    5.82   0
   4  10  -6   72.95    4.85   0
  -4 -10   6   70.79    5.81   0
  -4 -10   6   57.10    5.29   0
   2  10  -6  204.48    6.13   0
  -2 -10   6  208.51    6.93   0
  -2 -10   6  209.33    5.55   0
   0  10  -6   17.30    5.56   0
   0 -10   6   16.03    5.43   0
   0 -10   6   15.30    4.98   0
   2 -10   6   19.76    4.75   0
   2 -10   6   30.81    6.42   0
  -2  10  -6   26.52    5.42   0
   4 -10   6  114.04    4.96   0
   4 -10   6  101.66    8.53   0
   6 -10   6   44.59    4.79   0
   8 -10   6    7.83    4.60   0
  19   9  -6    1.57    8.20   0
  17   9  -6   30.36    7.17   0
 -17  -9   6   24.00    6.54   0
  15   9  -6   25.09    7.05   0
 -15  -9   6   24.07    6.50   0
  13   9  -6    6.90    6.91   0
 -13  -9   6    6.22    6.82   0
 -13  -9   6    5.96    5.43   0
  11   9  -6   36.09    7.13   0
 -11  -9   6   36.57    6.42   0
 -11  -9   6   41.29    4.59   0
  -9  -9   6   86.89    6.85   0
   9   9  -6   85.89    6.28   0
  -9  -9   6   80.20    5.65   0
  -7  -9   6    2.45    4.75   0
   7   9  -6    2.11    4.92   0
  -7  -9   6   14.61    6.58   0
   5   9  -6   45.80    5.73   0
  -5  -9   6   48.73    6.18   0
  -5  -9   6   51.70    5.43   0
   3   9  -6  161.87    6.05   0
  -3  -9   6  144.10    6.48   0
  -3  -9   6  152.61    6.16   0
   1   9  -6  142.87    6.12   0
  -1  -9   6  152.13    6.68   0
  -1  -9   6  143.74    6.20   0
  -1   9  -6  255.59    6.15   0
   1  -9   6  257.20    7.32   0
   1  -9   6  239.71    5.47   0
  -3   9  -6   87.10    4.67   0
   3  -9   6   82.29    5.97   0
   3  -9   6   80.76    8.07   0
   5  -9   6   26.67    4.80   0
   7  -9   6    6.43    5.64   0
   9  -9   6    8.80    5.79   0
  20   8  -6   16.80    8.28   0
 -18  -8   6    6.23    7.30   0
  18   8  -6   18.59    7.06   0
 -16  -8   6   65.55    6.70   0
  16   8  -6   68.40    4.62   0
  16   8  -6   62.76    7.25   0
 -14  -8   6   87.12    6.97   0
  14   8  -6  101.64    7.49   0
  14   8  -6   83.21    5.80   0
  12   8  -6  131.24    7.50   0
 -12  -8   6  134.04    7.48   0
  12   8  -6  139.90    6.04   0
 -12  -8   6  122.40    4.88   0
 -10  -8   6   52.19    4.72   0
 -10  -8   6   49.91    6.62   0
  10   8  -6   52.91    6.48   0
  -8  -8   6   78.05    6.94   0
   8   8  -6   76.36    6.41   0
  -8  -8   6   70.72    4.83   0
  -6  -8   6  579.99    7.99   0
  -6  -8   6  592.59    7.33   0
   6   8  -6  566.47    7.52   0
   4   8  -6  346.23    5.84   0
  -4  -8   6  337.44    7.41   0
  -4  -8   6  341.67    6.93   0
   2   8  -6   70.86    5.00   0
  -2  -8   6   71.64    5.52   0
  -2  -8   6   74.57    6.44   0
   0   8  -6   64.55    4.98   0
   0  -8   6   54.10    6.40   0
   0  -8   6   72.29    6.68   0
  -2   8  -6  285.90    5.42   0
   2  -8   6  279.76    6.70   0
   2  -8   6  275.72    8.67   0
   4  -8   6   86.55    6.11   0
   6  -8   6   90.31    5.98   0
   8  -8   6   74.05    4.93   0
  10  -8   6    3.70    5.83   0
  19   7  -6   21.26    8.16   0
  19   7  -6   12.20    5.59   0
  17   7  -6   46.20    7.41   0
  17   7  -6   62.56    5.48   0
 -17  -7   6   45.93    6.63   0
 -15  -7   6   21.41    6.50   0
  15   7  -6   16.71    6.19   0
  15   7  -6   17.10    4.46   0
  13   7  -6    6.52    6.23   0
  13   7  -6   -0.02    5.61   0
 -13  -7   6   -2.33    6.07   0
 -11  -7   6   22.22    6.68   0
  11   7  -6   18.26    6.44   0
  11   7  -6   27.07    5.75   0
 -11  -7   6   20.28    4.56   0
  -9  -7   6  166.51    7.37   0
   9   7  -6  165.08    5.33   0
   9   7  -6  161.16    7.02   0
  -9  -7   6  169.80    6.18   0
   7   7  -6  278.50    7.01   0
  -7  -7   6  273.51    6.31   0
   7   7  -6  275.84    6.41   0
  -7  -7   6  270.53    7.79   0
   5   7  -6  115.03    6.35   0
  -5  -7   6  106.30    6.77   0
  -5  -7   6  102.77    4.86   0
   3   7  -6  138.33    6.30   0
  -3  -7   6  130.15    6.97   0
  -3  -7   6  138.84    6.21   0
  -1  -7   6   39.86    5.43   0
  -1  -7   6   45.89    6.72   0
   1   7  -6   46.21    4.99   0
  -1   7  -6   68.11    5.89   0
   1  -7   6   58.09    7.50   0
   1  -7   6   54.63    5.30   0
  -3   7  -6   51.26    5.63   0
   3  -7   6   54.27    4.89   0
   5  -7   6   67.01    5.92   0
   7  -7   6   47.90    4.84   0
   9  -7   6   -3.29    4.87   0
  20   6  -6   18.57    5.74   0
  20   6  -6   20.28    7.45   0
 -18  -6   6   81.52    6.19   0
  18   6  -6   99.74    5.73   0
  18   6  -6   84.18    6.67   0
 -16  -6   6  290.65    6.97   0
  16   6  -6  308.06    5.29   0
  16   6  -6  298.06    7.59   0
  14   6  -6  114.24    5.83   0
 -14  -6   6   94.13    7.16   0
  14   6  -6  114.92    7.82   0
  12   6  -6   64.35    6.81   0
  12   6  -6   72.05    4.88   0
 -12  -6   6   56.01    6.58   0
 -10  -6   6   91.35    7.06   0
  10   6  -6   88.97    6.94   0
  10   6  -6   86.15    6.16   0
 -10  -6   6   93.62    4.85   0
  -8  -6   6  517.19    8.78   0
  -8  -6   6  533.73    7.20   0
   8   6  -6  513.87    8.46   0
   8   6  -6  527.70    6.45   0
  -6  -6   6 1297.61    9.07   0
   6   6  -6 1305.13    9.57   0
  -6  -6   6 1375.05    9.26   0
   6   6  -6 1314.22    9.29   0
   4   6  -6  508.00    6.76   0
  -4  -6   6  508.49    8.13   0
  -4  -6   6  530.05    7.55   0
   2   6  -6  224.94    6.59   0
  -2  -6   6  215.62    7.08   0
  -2  -6   6  229.66    6.70   0
   0   6  -6    5.80    5.86   0
   0  -6   6    7.04    5.10   0
   0  -6   6    5.90    7.49   0
  -2   6  -6   47.96    4.70   0
   2  -6   6   34.33    6.46   0
  -4   6  -6  117.28    5.64   0
   4  -6   6  119.20    5.99   0
   6  -6   6  126.82    5.25   0
   8  -6   6   82.32    5.84   0
  10  -6   6   32.93    6.12   0
  21   5  -6   13.23    5.74   0
  21   5  -6   17.85    6.45   0
  19   5  -6    3.62    5.41   0
  19   5  -6    5.53    6.15   0
  17   5  -6   41.03    4.62   0
 -17  -5   6   29.00    5.86   0
  17   5  -6   43.41    7.48   0
  15   5  -6   68.53    5.67   0
 -15  -5   6   54.76    6.88   0
  15   5  -6   76.44    6.65   0
 -13  -5   6    2.23    6.14   0
  13   5  -6    7.82    6.64   0
  13   5  -6   -0.93    4.70   0
  11   5  -6   62.31    6.97   0
 -11  -5   6   48.20    6.95   0
  11   5  -6   64.08    5.98   0
  -9  -5   6    3.12    6.73   0
   9   5  -6   11.06    6.61   0
   9   5  -6    3.48    4.83   0
  -7  -5   6  266.51    6.66   0
   7   5  -6  269.12    6.43   0
   7   5  -6  282.94    5.83   0
   5   5  -6  381.92    6.68   0
   5   5  -6  381.94    6.96   0
  -5  -5   6  388.93    6.90   0
  -5  -5   6  394.65    6.09   0
   3   5  -6   14.57    6.35   0
   3   5  -6    6.39    6.18   0
  -3  -5   6   17.89    5.56   0
   1   5  -6    9.02    5.90   0
  -1  -5   6    8.13    6.60   0
  -1   5  -6   38.57    5.18   0
   1  -5   6   41.92    5.40   0
  -3   5  -6   15.38    5.85   0
   3  -5   6   18.15    4.97   0
   5  -5   6    2.68    4.91   0
  -5   5  -6   11.77    5.18   0
   7  -5   6   49.33    4.62   0
   9  -5   6   10.10    5.73   0
  11  -5   6    1.26    4.99   0
  20   4  -6   18.09    7.23   0
  20   4  -6   19.09    5.62   0
  18   4  -6   80.23    7.47   0
 -18  -4   6   75.76    5.96   0
  18   4  -6   93.21    5.81   0
  16   4  -6  327.07    7.54   0
 -16  -4   6  319.85    7.68   0
  16   4  -6  322.09    6.30   0
 -14  -4   6   78.43    6.89   0
  14   4  -6   79.85    5.80   0
  14   4  -6   67.66    6.66   0
 -12  -4   6  158.74    7.10   0
  12   4  -6  152.85    5.30   0
  12   4  -6  163.81    7.37   0
  10   4  -6  142.86    6.12   0
 -10  -4   6  137.16    7.06   0
  10   4  -6  148.43    7.35   0
  -8  -4   6  148.98    7.40   0
   8   4  -6  141.13    7.32   0
   8   4  -6  139.39    5.46   0
  -6  -4   6  953.84    9.49   0
   6   4  -6  975.17    8.56   0
   6   4  -6  989.27    8.71   0
   4   4  -6  821.21    8.87   0
   4   4  -6  852.72    8.88   0
  -4  -4   6  827.95    9.15   0
  -2  -4   6  929.73    8.06   0
   2   4  -6  924.98    7.77   0
   2   4  -6  949.21   10.35   0
   0   4  -6  276.06    6.76   0
   0  -4   6  285.43    7.19   0
  -2   4  -6  153.30    6.42   0
   2  -4   6  150.72    5.72   0
  -4   4  -6  113.15    4.72   0
   4  -4   6  135.90    6.31   0
   6  -4   6  264.20    5.67   0
   8  -4   6   93.72    6.13   0
  10  -4   6   16.10    5.77   0
  21   3  -6   11.02    7.19   0
  21   3  -6   -4.38    4.58   0
  19   3  -6    7.69    6.15   0
  19   3  -6    2.25    5.40   0
  17   3  -6  103.63    6.62   0
 -17  -3   6   89.65    5.82   0
  17   3  -6   90.81    5.52   0
 -15  -3   6   45.23    5.74   0
  15   3  -6   56.32    6.54   0
  15   3  -6   55.69    4.61   0
  13   3  -6   43.42    6.91   0
 -13  -3   6   34.81    6.24   0
  13   3  -6   33.61    4.73   0
 -11  -3   6   28.20    6.65   0
  11   3  -6   18.70    5.78   0
  11   3  -6   27.68    7.13   0
  -9  -3   6    3.52    6.95   0
   9   3  -6    9.06    6.84   0
   9   3  -6   -0.72    4.91   0
  -7  -3   6   11.82    7.30   0
   7   3  -6   -0.62    5.89   0
   7   3  -6    2.85    5.97   0
   5   3  -6   93.82    7.46   0
   5   3  -6   91.94    6.05   0
  -5  -3   6   92.23    7.49   0
   3   3  -6  265.30    7.43   0
   3   3  -6  277.99    8.44   0
  -3  -3   6  262.22    7.74   0
   1   3  -6    0.48    5.20   0
   1   3  -6   13.85    6.76   0
  -1  -3   6   13.36    6.68   0
  -1   3  -6   14.31    5.81   0
   1  -3   6   29.99    6.55   0
  -3   3  -6    6.94    4.41   0
   3  -3   6    7.11    5.11   0
  -5   3  -6   10.87    4.40   0
   5  -3   6    7.13    5.98   0
   7  -3   6   11.54    5.91   0
   9  -3   6    1.21    5.86   0
  11  -3   6    8.84    6.17   0
  22   2  -6   10.70    6.40   0
  22   2  -6   16.64    4.74   0
  20   2  -6   16.36    6.24   0
  20   2  -6   25.84    4.54   0
 -18  -2   6   19.10    5.63   0
  18   2  -6   18.53    7.26   0
  18   2  -6   30.19    5.48   0
  16   2  -6   91.34    6.52   0
 -16  -2   6   91.27    5.90   0
  16   2  -6   83.05    5.68   0
  14   2  -6    6.31    6.65   0
 -14  -2   6    8.99    5.97   0
  14   2  -6   -2.19    5.57   0
  12   2  -6  432.68    8.20   0
 -12  -2   6  423.53    7.76   0
  12   2  -6  422.54    5.94   0
  10   2  -6  650.13    7.63   0
 -10  -2   6  636.44    8.54   0
  10   2  -6  651.49    8.73   0
  -8  -2   6  123.66    7.43   0
   8   2  -6  117.65    6.45   0
   8   2  -6  119.75    6.50   0
  -6  -2   6 1372.93    9.47   0
   6   2  -6 1342.67   10.49   0
   6   2  -6 1392.07    9.65   0
   4   2  -6 1100.46    8.97   0
   4   2  -6 1139.54    9.83   0
  -4  -2   6 1127.23    9.87   0
   2   2  -6  414.78    8.80   0
   2   2  -6  414.37    8.12   0
  -2  -2   6  398.14    8.12   0
   0   2  -6  339.86    7.29   0
   0  -2   6  331.19    6.52   0
   0   2  -6  339.05   10.15   0
  -2   2  -6  852.52    7.99   0
   2  -2   6  841.39    8.34   0
  -4   2  -6  304.21    6.62   0
   4  -2   6  294.96    6.17   0
  -6   2  -6  290.30    6.32   0
   6  -2   6  297.21    6.68   0
   8  -2   6  134.96    6.47   0
  10  -2   6   10.03    6.08   0
  21   1  -6   11.05    6.34   0
  21   1  -6    1.89    5.71   0
  19   1  -6   12.17    6.28   0
  19   1  -6    2.79    5.38   0
  17   1  -6   10.86    6.25   0
 -17  -1   6    8.73    5.43   0
  17   1  -6   -1.86    4.20   0
  15   1  -6   26.79    6.28   0
 -15  -1   6   24.16    4.62   0
  15   1  -6   36.17    5.35   0
  13   1  -6  352.51    7.91   0
  13   1  -6  369.40    6.89   0
 -13  -1   6  361.84    7.07   0
 -11  -1   6  114.11    6.77   0
  11   1  -6  110.72    7.27   0
  11   1  -6  114.04    5.12   0
   9   1  -6  169.64    7.81   0
   9   1  -6  177.65    5.42   0
  -9  -1   6  174.05    7.58   0
  -7  -1   6   18.65    6.15   0
   7   1  -6   19.10    7.57   0
   7   1  -6   24.19    5.23   0
  -5  -1   6   -2.18    5.80   0
   5   1  -6   -2.40    7.16   0
   5   1  -6    7.25    5.91   0
   3   1  -6   22.09    6.37   0
   3   1  -6   29.61    7.27   0
  -3  -1   6   14.92    6.07   0
   1   1  -6    4.97    6.85   0
   1   1  -6    5.47    5.35   0
  -1  -1   6   -1.06    7.09   0
  -1   1  -6   -5.56    5.06   0
   1  -1   6    0.66    6.51   0
  -1   1  -6    2.65   10.18   0
  -3   1  -6   15.14    5.62   0
   3  -1   6   14.86    6.20   0
  -5   1  -6   -3.14    4.57   0
   5  -1   6    1.92    6.21   0
   7  -1   6    1.92    5.74   0
   9  -1   6   -9.27    5.99   0
  11  -1   6   -2.42    6.09   0
  22   0  -6    7.93    6.36   0
  22   0  -6   10.37    5.77   0
  20   0  -6   18.74    6.02   0
  20   0  -6    7.40    5.39   0
  18   0  -6    4.85    5.09   0
  18   0  -6   16.77    5.37   0
 -16   0   6   60.65    5.86   0
  16   0  -6   66.45    5.24   0
  16   0  -6   66.30    5.46   0
 -14   0   6  273.07    6.65   0
  14   0  -6  258.58    7.17   0
  14   0  -6  284.30    6.45   0
  12   0  -6 1774.62   10.86   0
  12   0  -6 1806.61    9.79   0
 -12   0   6 1763.68   10.37   0
 -10   0   6 1032.12    9.37   0
  10   0  -6 1029.79    8.74   0
   8   0  -6  905.84    9.85   0
  -8   0   6  899.30    9.58   0
  -6   0   6 1800.27   10.30   0
   6   0  -6 1815.06   11.43   0
  -4   0   6    6.48    7.39   0
   4   0  -6    7.78    7.48   0
   2   0  -6   52.02    5.82   0
  -2   0   6   41.71    7.26   0
   0   0  -6  391.49    6.49   0
   0   0   6  366.46    7.87   0
   0   0  -6  407.09    9.63   0
  -2   0  -6 1542.95   10.03   0
   2   0   6 1585.18    9.79   0
  -2   0  -6 1625.60   24.14   0
  -4   0  -6  535.96    7.45   0
   4   0   6  543.58    8.11   0
  -6   0  -6  133.30    5.92   0
   6   0   6  128.71    6.62   0
   8   0   6   68.25    6.24   0
  10   0   6   27.81    6.08   0
  21  -1  -6   -0.85    6.18   0
  21  -1  -6    1.20    5.69   0
  19  -1  -6    5.01    4.89   0
  19  -1  -6    6.37    4.40   0
 -17   1   6   10.70    5.41   0
  17  -1  -6    7.90    5.96   0
  17  -1  -6    7.05    5.25   0
  15  -1  -6   20.36    6.46   0
 -15   1   6   24.36    4.74   0
  15  -1  -6   18.65    5.54   0
  13  -1  -6  365.98    7.45   0
 -13   1   6  362.04    6.98   0
  11  -1  -6  116.66    7.35   0
 -11   1   6  114.84    6.84   0
   9  -1  -6  181.18    6.65   0
  -9   1   6  169.63    6.00   0
   7  -1  -6   23.94    7.55   0
  -7   1   6   30.86    7.27   0
   5  -1  -6    1.93    6.21   0
  -5   1   6    1.14    6.02   0
  -3   1   6   16.20    6.00   0
   3  -1  -6   17.51    7.40   0
  -1   1   6    4.40    5.55   0
   1  -1  -6    7.28    5.55   0
  -1  -1  -6   -0.01    6.32   0
   1   1   6    4.45    7.01   0
  -3  -1  -6   15.99    6.05   0
   3   1   6   14.97    6.62   0
  -5  -1  -6    1.05    5.45   0
   5   1   6    9.04    6.05   0
  -7  -1  -6   -0.70    6.31   0
   7   1   6    6.24    6.01   0
   9   1   6    7.47    6.92   0
  11   1   6    1.39    6.23   0
  22  -2  -6   17.06    6.39   0
  22  -2  -6   11.90    5.76   0
  20  -2  -6   20.21    6.20   0
  20  -2  -6   23.05    4.59   0
  18  -2  -6   27.50    6.01   0
  18  -2  -6   25.34    5.56   0
 -16   2   6   80.74    5.93   0
  16  -2  -6   83.50    6.22   0
  16  -2  -6   84.32    5.61   0
  14  -2  -6    8.94    5.22   0
 -14   2   6    1.11    4.57   0
  12  -2  -6  413.93    6.71   0
 -12   2   6  432.15    6.35   0
  10  -2  -6  647.23    8.64   0
 -10   2   6  668.41    8.15   0
   8  -2  -6  113.93    7.67   0
  -8   2   6  107.65    7.24   0
   6  -2  -6 1355.90    9.62   0
  -6   2   6 1353.77   10.33   0
  -4   2   6 1136.59    9.97   0
   4  -2  -6 1104.08    9.17   0
  -2   2   6  398.87    7.98   0
   2  -2  -6  393.40    8.03   0
   0   2   6  339.60    7.85   0
   0  -2  -6  341.47    7.55   0
  -2  -2  -6  833.74    8.69   0
   2   2   6  844.27    9.28   0
  -4  -2  -6  309.20    6.85   0
   4   2   6  318.39    7.57   0
  -6  -2  -6  286.82    6.50   0
   6   2   6  284.29    7.25   0
   8   2   6  150.30    7.47   0
  10   2   6    5.60    7.00   0
  21  -3  -6    9.37    6.04   0
  21  -3  -6   -5.32    5.60   0
  19  -3  -6   22.40    5.85   0
  19  -3  -6    4.50    5.39   0
  17  -3  -6   92.57    6.08   0
  17  -3  -6   86.54    5.83   0
 -15   3   6   47.53    4.83   0
  15  -3  -6   51.89    6.18   0
 -13   3   6   33.99    5.96   0
  13  -3  -6   34.20    6.72   0
  11  -3  -6   35.55    5.49   0
 -11   3   6   23.22    5.03   0
  -9   3   6    1.01    5.25   0
   9  -3  -6    4.88    5.73   0
   7  -3  -6    1.55    5.99   0
  -7   3   6   -0.01    6.80   0
  -5   3   6   95.45    7.26   0
   5  -3  -6  102.97    6.35   0
  -3   3   6  264.82    7.49   0
   3  -3  -6  256.76    6.81   0
  -1   3   6   20.90    6.69   0
   1  -3  -6    4.88    6.45   0
   1   3   6   11.41    6.97   0
  -1  -3  -6    2.70    6.54   0
  -3  -3  -6    5.76    5.78   0
   3   3   6   -5.09    6.64   0
  -5  -3  -6   13.49    6.44   0
  -5  -3  -6    7.79   10.82   0
   5   3   6    6.73    6.39   0
  -7  -3  -6   -1.56    6.31   0
   7   3   6    4.99    6.95   0
   9   3   6   -4.49    6.79   0
  11   3   6    0.54    7.31   0
  20  -4  -6   16.42    5.94   0
  20  -4  -6   23.68    5.45   0
  18  -4  -6   71.82    6.04   0
 -16   4   6  333.06    6.40   0
  16  -4  -6  304.22    6.68   0
 -14   4   6   83.16    5.90   0
  14  -4  -6   81.02    5.36   0
 -12   4   6  165.66    6.53   0
  12  -4  -6  161.44    6.95   0
  10  -4  -6  140.77    7.06   0
 -10   4   6  139.91    6.59   0
  -8   4   6  143.65    6.96   0
   8  -4  -6  140.54    6.27   0
   6  -4  -6  987.23    8.61   0
  -6   4   6  974.06    9.13   0
  -4   4   6  838.21    8.89   0
   4  -4  -6  844.38    9.33   0
  -2   4   6  937.41    9.12   0
   2  -4  -6  929.33    9.26   0
   0   4   6  266.33    7.79   0
   0  -4  -6  275.87    7.63   0
   2   4   6  148.19    6.88   0
  -2  -4  -6  143.72    6.47   0
   4   4   6  125.72    7.58   0
  -4  -4  -6  123.44    6.09   0
  -6  -4  -6  272.82   11.53   0
  -6  -4  -6  275.57    7.35   0
   6   4   6  261.40    7.22   0
   8   4   6   79.73    7.34   0
  10   4   6    9.37    7.38   0
  21  -5  -6    8.39    5.94   0
  21  -5  -6    8.95    5.79   0
  19  -5  -6    5.58    4.73   0
  17  -5  -6   32.25    5.78   0
  15  -5  -6   55.76    6.15   0
 -15   5   6   57.47    4.82   0
 -13   5   6    4.04    4.97   0
  13  -5  -6   -6.18    5.09   0
 -11   5   6   48.11    6.42   0
  11  -5  -6   55.20    5.61   0
   9  -5  -6   11.58    6.80   0
  -9   5   6    8.29    6.26   0
  -7   5   6  271.25    6.27   0
   7  -5  -6  267.90    6.64   0
   5  -5  -6  383.49    8.28   0
  -5   5   6  398.73    7.77   0
   3  -5  -6   16.68    6.79   0
  -3   5   6   11.75    6.50   0
  -1   5   6   11.28    6.77   0
   1  -5  -6   11.96    6.93   0
   1   5   6   38.51    6.63   0
  -1  -5  -6   36.64    6.49   0
   3   5   6   20.50    6.76   0
  -3  -5  -6   29.13    6.84   0
   5   5   6   -2.25    7.14   0
  -5  -5  -6    2.36    6.36   0
   7   5   6   48.14    7.18   0
  -7  -5  -6   54.09    9.37   0
  -7  -5  -6   41.75    6.58   0
   9   5   6    2.57    7.14   0
  11   5   6   -5.24    8.22   0
  20  -6  -6   29.42    4.90   0
  18  -6  -6   73.81    5.88   0
  16  -6  -6  290.43    6.76   0
 -14   6   6  114.05    5.89   0
  14  -6  -6  105.48    6.33   0
 -12   6   6   76.99    6.03   0
  12  -6  -6   58.37    6.50   0
 -10   6   6   88.29    6.51   0
  10  -6  -6   80.85    5.62   0
   8  -6  -6  524.06    7.25   0
  -8   6   6  545.31    6.74   0
   6  -6  -6 1306.84    9.93   0
  -6   6   6 1360.53    9.71   0
  -4   6   6  506.80    7.90   0
   4  -6  -6  469.71    8.37   0
  -2   6   6  219.94    7.39   0
   2  -6  -6  202.39    7.77   0
   0   6   6    4.68    6.20   0
   0  -6  -6    9.25    7.35   0
  -2  -6  -6   33.82    7.29   0
   2   6   6   44.09    7.69   0
  -4  -6  -6  115.86    6.80   0
   4   6   6  124.24    7.49   0
  -6  -6  -6  128.51    7.01   0
  -6  -6  -6  129.06    7.99   0
   6   6   6  127.68    7.72   0
   8   6   6   78.06    7.57   0
  -8  -6  -6   83.62    9.24   0
  10   6   6   14.80    8.29   0
  19  -7  -6    9.30    5.75   0
  17  -7  -6   50.45    4.57   0
  15  -7  -6   13.82    5.98   0
 -13   7   6    0.87    4.60   0
  13  -7  -6    4.35    4.91   0
 -11   7   6   20.07    5.95   0
  11  -7  -6   26.67    6.42   0
  -9   7   6  171.49    6.37   0
   9  -7  -6  166.53    7.07   0
   7  -7  -6  282.70    7.41   0
  -7   7   6  266.01    6.82   0
   5  -7  -6  103.01    6.97   0
  -5   7   6  110.43    6.61   0
   3  -7  -6  137.91    7.47   0
  -3   7   6  140.92    6.87   0
   1  -7  -6   44.78    7.00   0
  -1   7   6   51.38    7.08   0
  -1  -7  -6   65.50    7.64   0
   1   7   6   64.38    6.60   0
  -3  -7  -6   51.49    6.90   0
   3   7   6   40.34    7.25   0
  -5  -7  -6   70.89    6.92   0
   5   7   6   60.26    7.65   0
   7   7   6   56.76    8.37   0
  -7  -7  -6   52.46    7.58   0
   9   7   6    9.22    8.19   0
  -9  -7  -6    1.89    8.29   0
  20  -8  -6   18.32    4.89   0
  18  -8  -6   15.56    4.65   0
  16  -8  -6   70.68    4.81   0
  14  -8  -6   84.87    5.11   0
 -12   8   6  150.84    5.03   0
  12  -8  -6  132.70    5.30   0
 -10   8   6   51.44    4.85   0
  10  -8  -6   56.46    5.31   0
  -8   8   6   71.64    6.13   0
   8  -8  -6   69.10    6.64   0
   6  -8  -6  554.68    7.19   0
  -6   8   6  586.22    7.51   0
   4  -8  -6  332.87    7.85   0
  -4   8   6  350.59    7.30   0
  -2   8   6   83.96    7.22   0
   2  -8  -6   77.12    7.90   0
   0   8   6   65.42    7.47   0
   0  -8  -6   65.76    7.80   0
  -2  -8  -6  270.85    8.15   0
   2   8   6  262.78    8.05   0
  -4  -8  -6   88.74    7.73   0
   4   8   6   83.95    7.31   0
  -6  -8  -6   88.20    7.69   0
   6   8   6   90.91    8.41   0
   8   8   6   89.55    9.20   0
  -8  -8  -6   73.67    7.85   0
  10   8   6    3.33   10.19   0
 -10  -8  -6    2.59    8.52   0
  19  -9  -6    2.09    5.69   0
  17  -9  -6   20.96    5.88   0
  15  -9  -6   31.97    5.82   0
  13  -9  -6    3.62    4.83   0
 -11   9   6   35.68    5.79   0
  11  -9  -6   46.62    5.04   0
  -9   9   6   95.43    6.01   0
   9  -9  -6   79.94    6.37   0
   7  -9  -6    9.54    5.08   0
  -7   9   6    5.12    4.40   0
  -5   9   6   45.72    6.10   0
   5  -9  -6   51.96    6.78   0
   3  -9  -6  148.82    8.08   0
  -3   9   6  154.68    7.40   0
   1  -9  -6  136.63    7.03   0
  -1   9   6  152.72    7.52   0
   1   9   6  268.83    7.79   0
  -1  -9  -6  240.56    8.05   0
   3   9   6   78.18    7.17   0
  -3  -9  -6   80.12    7.90   0
   5   9   6   29.19    8.57   0
  -5  -9  -6   13.94    7.38   0
  -7  -9  -6    7.78    7.41   0
   7   9   6   12.22    8.77   0
   9   9   6   -0.24   11.27   0
  -9  -9  -6    0.47    6.69   0
  18 -10  -6   16.15    4.85   0
  16 -10  -6   80.31    6.17   0
  14 -10  -6   30.09    5.89   0
  12 -10  -6   41.23    4.79   0
  10 -10  -6  152.62    6.27   0
 -10  10   6  153.76    5.89   0
  -8  10   6  294.59    5.50   0
   8 -10  -6  288.18    5.96   0
   6 -10  -6  130.68    5.61   0
  -6  10   6  146.92    6.27   0
   4 -10  -6   67.78    6.80   0
  -4  10   6   75.38    6.09   0
   2 -10  -6  202.93    7.96   0
  -2  10   6  216.71    7.37   0
   0 -10  -6   21.34    7.21   0
   0  10   6   10.02    6.45   0
  -2 -10  -6   29.24    7.10   0
   2  10   6   34.70    7.69   0
  -4 -10  -6  104.20    8.76   0
   4  10   6   99.09    8.11   0
  -6 -10  -6   40.99    8.87   0
   6  10   6   45.94    9.39   0
  -8 -10  -6   10.46    6.60   0
  17 -11  -6   15.71    5.87   0
  15 -11  -6   18.59    5.81   0
  13 -11  -6   69.28    5.97   0
  11 -11  -6   88.71    5.94   0
  -9  11   6   10.51    5.46   0
   9 -11  -6    8.00    4.81   0
  -7  11   6   18.67    4.59   0
   7 -11  -6   23.58    6.36   0
  -5  11   6  133.16    5.98   0
   5 -11  -6  123.73    6.59   0
   3 -11  -6   93.10    6.54   0
  -3  11   6   99.60    6.10   0
  -1  11   6   98.14    5.99   0
   1 -11  -6   87.14    7.50   0
   1  11   6  161.78    7.59   0
  -1 -11  -6  148.56    7.81   0
  -3 -11  -6   46.45    8.05   0
   3  11   6   48.67    7.66   0
  -5 -11  -6   13.85    9.36   0
   5  11   6   16.49    9.00   0
  -7 -11  -6    5.74    6.63   0
  18 -12  -6    3.00    4.94   0
  16 -12  -6   35.33    4.88   0
  14 -12  -6   41.36    5.81   0
  12 -12  -6    7.97    4.67   0
  10 -12  -6   19.06    5.79   0
   8 -12  -6   67.06    6.21   0
  -6  12   6   60.93    5.81   0
   6 -12  -6   59.84    6.27   0
   4 -12  -6   64.47    6.45   0
  -4  12   6   81.72    6.85   0
   2 -12  -6  290.61    8.27   0
  -2  12   6  330.42    7.82   0
   0  12   6  118.04    6.99   0
   0 -12  -6   98.80    7.45   0
  -2 -12  -6   20.13    7.17   0
   2  12   6   22.59    7.50   0
  -4 -12  -6    8.28    8.86   0
   4  12   6    8.13    8.71   0
  17 -13  -6    9.74    4.97   0
  15 -13  -6   22.88    4.72   0
  13 -13  -6    5.42    4.65   0
  11 -13  -6   -4.18    4.68   0
   9 -13  -6   24.91    4.94   0
   7 -13  -6   85.24    6.27   0
   5 -13  -6  145.18    7.50   0
   3 -13  -6   96.17    6.74   0
  -1  13   6   28.99    6.64   0
   1 -13  -6   20.35    7.43   0
  -1 -13  -6   27.75    7.86   0
  -3 -13  -6   15.40    9.30   0
  16 -14  -6   20.00    4.91   0
  14 -14  -6   22.50    6.00   0
  12 -14  -6    2.12    4.79   0
  10 -14  -6    7.92    5.73   0
   8 -14  -6   38.03    5.14   0
   6 -14  -6   49.84    6.20   0
   4 -14  -6   94.79    6.49   0
   2 -14  -6  127.65    6.80   0
   0 -14  -6    6.56    7.99   0
  -2 -14  -6    9.59    7.95   0
  15 -15  -6   17.86    5.87   0
  13 -15  -6    7.97    5.91   0
  11 -15  -6   21.12    5.78   0
   9 -15  -6   50.52    5.15   0
   7 -15  -6   76.11    6.27   0
   5 -15  -6  115.46    6.60   0
   3 -15  -6   44.15    7.16   0
   1 -15  -6   -0.81    7.14   0
  -1 -15  -6    4.68    8.72   0
  -3 -15  -6   13.20   11.29   0
  12 -16  -6   12.59    5.94   0
  10 -16  -6   -4.74    5.82   0
   8 -16  -6   30.01    5.96   0
   6 -16  -6   43.27    6.28   0
   4 -16  -6   11.31    6.10   0
   2 -16  -6   15.26    7.27   0
   0 -16  -6    3.70    7.19   0
  -2 -16  -6    2.29   10.36   0
  11 -17  -6   16.03    6.11   0
   9 -17  -6   30.43    6.17   0
   7 -17  -6   40.70    6.15   0
   5 -17  -6   24.86    6.22   0
   3 -17  -6   35.96    7.25   0
   1 -17  -6    9.52    8.30   0
  -1 -17  -6    4.60    9.01   0
   8 -18  -6   -4.05    6.06   0
   6 -18  -6    9.12    6.23   0
   4 -18  -6   14.49    7.36   0
   2 -18  -6   16.78    7.53   0
  -9 -17   7    6.97    4.76   0
  -9 -17   7   13.03    7.29   0
  -7 -17   7    8.57    4.61   0
  -7 -17   7   14.26    6.29   0
  -5 -17   7   -1.63    6.29   0
  -5 -17   7   -2.13    5.56   0
  -3 -17   7    4.81    6.15   0
  -3 -17   7   14.01    5.66   0
 -12 -16   7    0.50    5.49   0
 -12 -16   7    5.51    7.46   0
  12  16  -7    8.92    5.75   0
 -10 -16   7   16.40    7.42   0
 -10 -16   7   17.66    5.53   0
  10  16  -7   23.08    5.73   0
  -8 -16   7   28.17    5.61   0
  -8 -16   7   34.62    6.33   0
   8  16  -7   34.87    5.78   0
  -6 -16   7   20.12    6.21   0
  -6 -16   7   20.65    5.61   0
  -4 -16   7   25.15    5.91   0
  -4 -16   7   37.31    5.65   0
  -2 -16   7   23.46    5.97   0
  -2 -16   7   18.71    5.56   0
   0 -16   7    5.49    5.89   0
   0 -16   7    4.16    5.55   0
  13  15  -7   24.27    6.75   0
 -13 -15   7   36.28    7.36   0
 -13 -15   7   28.72    5.49   0
  11  15  -7    3.10    5.58   0
 -11 -15   7    4.80    7.19   0
 -11 -15   7   14.13    5.44   0
   9  15  -7    8.86    5.58   0
  -9 -15   7    1.13    4.26   0
  -9 -15   7    9.80    7.26   0
   7  15  -7   19.42    5.45   0
  -7 -15   7   21.08    6.09   0
  -7 -15   7   18.12    4.46   0
  -5 -15   7   13.93    5.88   0
  -5 -15   7   -1.73    5.41   0
   5  15  -7   -1.64    5.59   0
  -3 -15   7   15.26    5.97   0
  -3 -15   7   19.42    5.37   0
  -1 -15   7   34.47    6.00   0
  -1 -15   7   28.20    6.50   0
   1 -15   7    3.62    4.83   0
   1 -15   7    6.61    6.50   0
  14  14  -7    3.41    6.65   0
 -14 -14   7    8.33    7.15   0
 -14 -14   7    2.23    5.55   0
  12  14  -7   12.20    6.47   0
 -12 -14   7   12.56    7.25   0
 -12 -14   7   19.38    4.31   0
  10  14  -7   63.16    5.75   0
 -10 -14   7   63.72    7.24   0
 -10 -14   7   71.19    5.76   0
   8  14  -7   68.27    5.80   0
  -8 -14   7   64.99    4.68   0
  -8 -14   7   56.62    6.30   0
   6  14  -7   98.27    5.91   0
  -6 -14   7   84.36    6.27   0
  -6 -14   7   92.05    4.83   0
   4  14  -7   84.87    5.71   0
  -4 -14   7   83.27    5.77   0
  -4 -14   7   85.57    6.24   0
  -2 -14   7   14.65    5.83   0
  -2 -14   7    5.73    6.34   0
   0 -14   7   11.17    4.68   0
   0 -14   7    8.43    5.34   0
   2 -14   7   20.18    5.85   0
   2 -14   7   23.73    6.72   0
  17  13  -7    1.30    8.58   0
 -17 -13   7    0.37    8.04   0
 -17 -13   7    9.66    5.55   0
  15  13  -7   17.02    7.60   0
 -15 -13   7   16.91    4.55   0
 -15 -13   7   14.21    7.07   0
  13  13  -7   22.33    6.72   0
 -13 -13   7    9.85    7.08   0
 -13 -13   7   16.28    5.27   0
  11  13  -7   -4.04    5.66   0
 -11 -13   7    7.70    7.03   0
 -11 -13   7    0.92    5.22   0
   9  13  -7   23.96    5.54   0
  -9 -13   7   -0.39    6.04   0
  -9 -13   7   -0.77    4.29   0
   7  13  -7   83.70    4.83   0
  -7 -13   7   79.54    6.52   0
  -7 -13   7   78.65    4.52   0
   5  13  -7  136.07    5.88   0
  -5 -13   7  133.47    6.27   0
  -5 -13   7  141.48    5.83   0
   3  13  -7  103.62    5.80   0
  -3 -13   7  117.98    6.17   0
  -3 -13   7  123.50    5.81   0
   1  13  -7   63.89    5.53   0
  -1 -13   7   58.71    5.97   0
  -1 -13   7   54.46    5.57   0
   1 -13   7    9.27    5.64   0
   1 -13   7    2.83    5.53   0
   3 -13   7   11.76    5.94   0
   3 -13   7   23.85    7.24   0
  16  12  -7   80.15    8.12   0
 -16 -12   7   75.63    7.30   0
 -16 -12   7   84.03    5.00   0
  14  12  -7   94.58    6.57   0
 -14 -12   7   86.89    6.57   0
 -14 -12   7   88.77    5.82   0
  12  12  -7   25.77    5.75   0
 -12 -12   7   16.42    6.13   0
 -12 -12   7   21.52    5.45   0
 -10 -12   7   19.40    6.10   0
  10  12  -7    6.21    5.57   0
 -10 -12   7   17.13    5.25   0
   8  12  -7   50.31    5.69   0
  -8 -12   7   56.00    6.08   0
  -8 -12   7   49.42    5.46   0
   6  12  -7   76.80    5.78   0
  -6 -12   7   79.90    6.36   0
  -6 -12   7   74.80    5.55   0
   4  12  -7   68.54    5.74   0
  -4 -12   7   58.60    6.20   0
  -4 -12   7   72.65    5.61   0
   2  12  -7   24.87    5.34   0
  -2 -12   7   31.20    5.85   0
  -2 -12   7   30.35    5.41   0
   0 -12   7   21.85    4.67   0
   0 -12   7   19.76    5.55   0
   0  12  -7   24.77    4.42   0
   2 -12   7   28.37    5.72   0
   2 -12   7   17.25    6.36   0
   4 -12   7    7.85    5.93   0
   4 -12   7    5.65    7.89   0
  17  11  -7   15.14    7.98   0
 -17 -11   7   18.48    7.69   0
 -15 -11   7  107.64    7.43   0
  15  11  -7  103.37    7.34   0
 -15 -11   7  118.40    4.81   0
  13  11  -7   86.58    7.16   0
 -13 -11   7   84.53    7.37   0
 -13 -11   7   98.65    5.74   0
 -11 -11   7   56.11    6.40   0
  11  11  -7   54.48    5.94   0
 -11 -11   7   53.86    5.41   0
  -9 -11   7   13.90    6.34   0
   9  11  -7    8.98    5.69   0
  -9 -11   7   13.24    4.26   0
   7  11  -7   14.00    4.51   0
  -7 -11   7    6.92    6.03   0
  -7 -11   7   10.06    4.21   0
   5  11  -7   30.43    5.53   0
  -5 -11   7   42.51    6.15   0
  -5 -11   7   39.55    5.38   0
   3  11  -7  163.76    5.93   0
  -3 -11   7  166.61    6.29   0
  -3 -11   7  173.26    6.05   0
   1  11  -7  165.83    5.03   0
  -1 -11   7  173.95    5.29   0
  -1 -11   7  170.18    6.99   0
   1 -11   7   31.99    4.90   0
   1 -11   7   33.14    6.51   0
  -1  11  -7   31.82    5.57   0
   3 -11   7   11.19    4.82   0
   3 -11   7   12.49    7.83   0
   5 -11   7    7.37    4.72   0
  18  10  -7    5.78    7.09   0
 -18 -10   7   11.64    7.47   0
 -16 -10   7   28.19    6.90   0
  16  10  -7   34.63    6.13   0
  14  10  -7   43.56    6.07   0
 -14 -10   7   39.85    7.04   0
 -14 -10   7   48.72    4.59   0
  12  10  -7   77.62    6.15   0
 -12 -10   7   80.62    6.47   0
 -12 -10   7   84.53    4.65   0
 -10 -10   7    6.79    6.13   0
  10  10  -7   12.61    5.77   0
 -10 -10   7   15.58    4.45   0
   8  10  -7    8.02    5.55   0
  -8 -10   7    2.46    4.31   0
  -8 -10   7    5.83    6.19   0
   6  10  -7   62.78    5.84   0
  -6 -10   7   72.45    5.03   0
  -6 -10   7   60.35    5.51   0
   4  10  -7  102.27    4.91   0
  -4 -10   7  118.81    6.31   0
  -4 -10   7  116.57    5.76   0
   2  10  -7  160.03    5.09   0
  -2 -10   7  152.79    6.39   0
  -2 -10   7  164.68    6.10   0
   0  10  -7  121.72    4.95   0
   0 -10   7  131.27    5.27   0
   0 -10   7  128.81    6.78   0
   2 -10   7   25.12    5.87   0
   2 -10   7   11.87    6.40   0
  -2  10  -7   18.49    5.40   0
   4 -10   7    7.70    4.74   0
   6 -10   7    1.68    4.85   0
 -19  -9   7    4.47    6.67   0
  19   9  -7    2.31    7.20   0
  17   9  -7    7.69    7.19   0
 -17  -9   7   21.59    6.56   0
 -15  -9   7   84.88    7.14   0
  15   9  -7   99.10    6.56   0
 -13  -9   7   90.89    5.79   0
  13   9  -7  104.67    6.36   0
 -13  -9   7   99.64    6.49   0
 -11  -9   7  102.41    6.65   0
  11   9  -7  109.70    6.44   0
 -11  -9   7   97.72    5.61   0
  -9  -9   7   34.34    6.42   0
   9   9  -7   20.03    5.80   0
  -9  -9   7   34.24    5.51   0
  -7  -9   7   61.58    6.43   0
   7   9  -7   74.77    5.82   0
  -7  -9   7   67.42    5.54   0
   5   9  -7   64.68    5.00   0
  -5  -9   7   76.02    5.32   0
  -5  -9   7   82.01    5.68   0
   3   9  -7   87.65    5.80   0
  -3  -9   7   80.03    5.12   0
  -3  -9   7   99.89    6.56   0
   1   9  -7  195.62    6.16   0
  -1  -9   7  196.14    6.58   0
  -1  -9   7  205.25    7.22   0
   1  -9   7  130.28    6.24   0
  -1   9  -7  138.51    4.89   0
   1  -9   7  129.45    7.05   0
   3  -9   7  134.34    5.15   0
  -3   9  -7  121.58    4.94   0
   5  -9   7   36.13    4.89   0
   7  -9   7   26.18    5.77   0
 -20  -8   7    1.81    6.78   0
  20   8  -7    2.31    7.34   0
 -18  -8   7    3.80    5.58   0
  18   8  -7    9.29    7.09   0
  18   8  -7   -1.86    5.47   0
 -16  -8   7   35.66    6.66   0
  16   8  -7   46.19    7.39   0
  16   8  -7   30.26    5.73   0
  14   8  -7   36.43    6.31   0
  14   8  -7   38.19    4.57   0
 -14  -8   7   39.64    7.09   0
  12   8  -7   95.62    6.50   0
 -12  -8   7   87.26    7.42   0
  12   8  -7   96.84    5.81   0
 -10  -8   7   17.20    4.52   0
 -10  -8   7   15.22    6.58   0
  10   8  -7   29.61    6.12   0
  10   8  -7   28.39    5.59   0
  -8  -8   7   12.33    6.29   0
   8   8  -7   26.94    5.83   0
  -8  -8   7   24.54    4.38   0
   6   8  -7   11.26    5.82   0
  -6  -8   7   10.68    6.47   0
  -6  -8   7    0.47    5.53   0
   4   8  -7   94.93    5.08   0
  -4  -8   7  109.57    5.45   0
  -4  -8   7  100.09    5.90   0
   2   8  -7  110.52    5.03   0
  -2  -8   7   89.81    6.48   0
  -2  -8   7  119.79    5.96   0
   0   8  -7  178.31    6.19   0
   0  -8   7  170.88    6.62   0
   0  -8   7  191.15    8.00   0
  -2   8  -7   81.47    5.65   0
   2  -8   7   72.76    5.06   0
   4  -8   7    3.49    4.64   0
  -4   8  -7   -8.21    4.40   0
   6  -8   7   15.39    5.71   0
   8  -8   7    8.22    5.83   0
 -19  -7   7    4.56    6.44   0
  19   7  -7    2.68    4.44   0
  19   7  -7   13.50    7.17   0
  17   7  -7   26.08    5.50   0
  17   7  -7   35.26    6.15   0
 -17  -7   7   24.36    6.56   0
 -15  -7   7  163.39    6.27   0
  15   7  -7  198.35    6.07   0
  15   7  -7  195.74    7.78   0
  13   7  -7   44.29    6.32   0
  13   7  -7   37.88    4.65   0
 -13  -7   7   39.78    6.19   0
 -11  -7   7    6.55    6.36   0
  11   7  -7    7.12    6.14   0
  11   7  -7    8.06    5.63   0
  -9  -7   7   16.45    6.60   0
   9   7  -7   35.91    6.25   0
   9   7  -7   20.77    4.78   0
  -9  -7   7   34.07    5.34   0
   7   7  -7  467.39    7.27   0
  -7  -7   7  454.21    7.63   0
  -7  -7   7  474.54    6.78   0
   7   7  -7  465.04    7.07   0
   5   7  -7  332.09    7.06   0
  -5  -7   7  311.79    6.39   0
  -5  -7   7  348.05    6.78   0
   3   7  -7   55.01    5.96   0
  -3  -7   7   41.96    6.48   0
  -3  -7   7   54.92    6.68   0
   1   7  -7  263.23    5.43   0
  -1  -7   7  256.22    5.75   0
  -1   7  -7  286.10    5.50   0
   1  -7   7  276.46    6.80   0
  -3   7  -7  139.88    4.83   0
   3  -7   7  143.51    5.11   0
   5  -7   7   74.00    5.97   0
   7  -7   7   99.55    5.20   0
 -20  -6   7    4.16    5.67   0
  20   6  -7   -0.23    4.71   0
  20   6  -7    5.42    7.18   0
 -18  -6   7    1.83    5.67   0
  18   6  -7    5.39    5.33   0
  18   6  -7   12.72    7.16   0
 -16  -6   7   27.62    5.76   0
  16   6  -7   35.11    4.57   0
  16   6  -7   36.48    7.48   0
 -14  -6   7   65.01    6.12   0
  14   6  -7   75.97    6.63   0
  14   6  -7   66.80    4.68   0
 -12  -6   7   29.00    6.28   0
  12   6  -7   36.13    6.51   0
  12   6  -7   29.27    4.52   0
 -10  -6   7   12.31    6.01   0
  10   6  -7    2.44    5.24   0
  10   6  -7   25.46    5.63   0
  -8  -6   7   37.09    6.56   0
   8   6  -7   35.62    5.14   0
   8   6  -7   36.22    5.68   0
   6   6  -7   49.34    6.38   0
   6   6  -7   55.25    6.09   0
  -6  -6   7   45.39    6.69   0
   4   6  -7    0.58    5.05   0
  -4  -6   7   12.48    6.62   0
   2   6  -7   13.15    5.90   0
  -2  -6   7   -1.21    6.43   0
   0   6  -7   -1.37    5.77   0
   0  -6   7   16.73    6.22   0
  -2   6  -7   31.40    4.65   0
   2  -6   7   20.63    6.01   0
  -4   6  -7   11.93    5.41   0
   4  -6   7   16.26    5.65   0
   6  -6   7   34.28    5.99   0
   8  -6   7    9.55    4.93   0
  21   5  -7   26.06    4.77   0
  21   5  -7   20.27    6.73   0
 -19  -5   7   63.44    5.87   0
  19   5  -7   77.54    5.58   0
  19   5  -7   75.17    7.72   0
 -17  -5   7  134.59    6.20   0
  17   5  -7  152.35    4.89   0
  17   5  -7  137.42    6.92   0
 -15  -5   7   41.86    5.90   0
  15   5  -7   38.04    5.67   0
  15   5  -7   44.12    6.45   0
  13   5  -7   11.19    6.41   0
  13   5  -7   22.01    5.37   0
 -13  -5   7   12.15    6.08   0
 -11  -5   7  381.73    7.83   0
  11   5  -7  392.28    7.91   0
  11   5  -7  420.64    6.82   0
  -9  -5   7  448.34    7.86   0
   9   5  -7  444.38    7.67   0
   9   5  -7  463.52    6.97   0
  -7  -5   7  389.80    7.62   0
   7   5  -7  376.51    7.31   0
   7   5  -7  382.55    7.07   0
   5   5  -7 1048.73    8.69   0
   5   5  -7 1128.64    9.79   0
  -5  -5   7 1093.37    8.09   0
   3   5  -7  534.09    6.70   0
  -3  -5   7  544.62    8.08   0
   1   5  -7    0.68    4.89   0
  -1  -5   7   -2.28    6.52   0
  -1   5  -7   15.85    5.66   0
   1  -5   7    6.99    6.24   0
  -3   5  -7  173.64    5.85   0
   3  -5   7  176.86    6.25   0
   5  -5   7  135.66    5.08   0
  -5   5  -7  134.10    4.89   0
   7  -5   7  126.14    6.32   0
   9  -5   7   45.05    6.37   0
 -20  -4   7   -0.88    5.60   0
  20   4  -7    5.80    5.50   0
  20   4  -7   -4.13    6.37   0
  18   4  -7    4.03    5.38   0
 -18  -4   7   -4.15    5.51   0
  18   4  -7   -9.18    6.25   0
  16   4  -7    3.90    5.48   0
 -16  -4   7    8.16    5.65   0
  16   4  -7    2.37    6.31   0
 -14  -4   7    3.71    5.66   0
  14   4  -7    8.41    4.51   0
  14   4  -7    5.66    6.51   0
  12   4  -7   -1.68    4.61   0
  12   4  -7    9.34    5.36   0
 -12  -4   7   15.31    6.25   0
 -10  -4   7   26.89    6.48   0
  10   4  -7   27.08    6.80   0
  10   4  -7   30.77    5.87   0
  -8  -4   7    0.17    6.83   0
   8   4  -7    5.59    5.54   0
   8   4  -7    1.65    5.57   0
  -6  -4   7   94.10    7.15   0
   6   4  -7   75.33    5.68   0
   6   4  -7   77.10    6.14   0
   4   4  -7    4.44    6.24   0
   4   4  -7    8.26    5.96   0
  -4  -4   7   10.11    5.37   0
   2   4  -7   33.26    6.19   0
   2   4  -7   28.51    7.85   0
  -2  -4   7   21.35    5.57   0
   0   4  -7  200.54    5.51   0
   0  -4   7  207.46    5.76   0
  -2   4  -7   45.26    5.51   0
   2  -4   7   41.32    6.08   0
  -4   4  -7    8.55    4.57   0
   4  -4   7    4.26    5.72   0
   6  -4   7   39.32    5.94   0
  -6   4  -7   29.91    4.50   0
   8  -4   7    5.56    4.95   0
  21   3  -7   15.83    7.26   0
  21   3  -7   16.97    5.54   0
  19   3  -7   36.70    6.41   0
 -19  -3   7   44.11    5.77   0
  19   3  -7   38.71    5.58   0
  17   3  -7  123.55    6.79   0
 -17  -3   7  130.51    6.07   0
  17   3  -7  125.33    4.85   0
  15   3  -7   75.88    5.62   0
 -15  -3   7   75.70    5.87   0
  15   3  -7   83.95    6.48   0
 -13  -3   7   17.28    6.26   0
  13   3  -7   24.59    4.53   0
  13   3  -7   18.73    6.43   0
 -11  -3   7  335.14    6.27   0
  11   3  -7  336.55    5.69   0
  11   3  -7  317.42    6.47   0
  -9  -3   7  129.76    5.80   0
   9   3  -7  133.82    6.95   0
   9   3  -7  130.90    5.97   0
  -7  -3   7  781.74    7.83   0
   7   3  -7  792.94    8.80   0
   7   3  -7  811.02    8.09   0
   5   3  -7 1747.09    9.49   0
   5   3  -7 1808.09   10.93   0
  -5  -3   7 1714.99   10.38   0
   3   3  -7  597.50    6.91   0
   3   3  -7  614.13    8.27   0
  -3  -3   7  596.26    8.13   0
   1   3  -7  136.70    6.50   0
   1   3  -7  141.70    7.40   0
  -1  -3   7  133.08    5.70   0
  -1   3  -7    9.45    5.94   0
   1  -3   7   18.48    6.38   0
  -3   3  -7  123.14    5.77   0
   3  -3   7  122.80    6.18   0
  -5   3  -7  196.38    5.23   0
   5  -3   7  202.85    6.28   0
   7  -3   7  104.33    6.23   0
   9  -3   7   26.50    6.13   0
  22   2  -7   -0.48    6.39   0
  22   2  -7    3.94    5.66   0
  20   2  -7   14.19    6.12   0
 -20  -2   7    3.02    5.51   0
  20   2  -7    5.48    4.32   0
  18   2  -7   10.18    5.26   0
  18   2  -7   19.14    7.13   0
 -18  -2   7    6.98    5.53   0
  16   2  -7   18.92    6.34   0
  16   2  -7   21.15    4.49   0
 -16  -2   7   13.58    5.71   0
  14   2  -7    8.85    5.31   0
  14   2  -7   10.29    5.52   0
 -14  -2   7   15.79    6.00   0
  12   2  -7   29.21    5.62   0
 -12  -2   7   28.33    6.18   0
  12   2  -7   20.64    6.42   0
 -10  -2   7   67.21    5.57   0
  10   2  -7   73.62    6.98   0
  10   2  -7   72.53    5.86   0
   8   2  -7    9.77    7.01   0
  -8  -2   7   -5.35    6.93   0
   8   2  -7    3.27    5.60   0
  -6  -2   7   69.27    7.15   0
   6   2  -7   58.66    5.88   0
   6   2  -7   60.32    6.14   0
   4   2  -7   23.59    6.73   0
   4   2  -7   29.32    5.98   0
  -4  -2   7   29.79    5.62   0
   2   2  -7   -3.07    5.29   0
   2   2  -7    8.17    6.76   0
  -2  -2   7    9.04    6.59   0
   0   2  -7    7.03    6.17   0
   0   2  -7    4.18    8.23   0
   0  -2   7    8.52    6.69   0
  -2   2  -7   11.17    5.81   0
   2  -2   7   21.49    6.06   0
  -4   2  -7    7.93    5.41   0
   4  -2   7   10.92    5.83   0
  -6   2  -7    8.45    5.36   0
   6  -2   7    9.35    6.00   0
   8  -2   7    5.06    5.87   0
  10  -2   7    3.98    6.19   0
  21   1  -7   14.19    6.17   0
  21   1  -7   21.12    5.60   0
  19   1  -7    2.83    6.00   0
 -19  -1   7   -4.59    5.44   0
  19   1  -7    4.85    4.35   0
  17   1  -7  108.68    6.41   0
 -17  -1   7  113.10    5.07   0
  17   1  -7  134.62    5.84   0
  15   1  -7  355.04    7.58   0
  15   1  -7  406.58    6.54   0
 -15  -1   7  349.46    6.94   0
  13   1  -7  234.04    6.09   0
 -13  -1   7  236.77    6.60   0
  13   1  -7  242.12    5.50   0
  11   1  -7  893.19    8.92   0
 -11  -1   7  869.24    7.76   0
  11   1  -7  926.94    7.24   0
   9   1  -7  371.31    6.88   0
  -9  -1   7  379.18    7.66   0
   9   1  -7  385.96    6.81   0
  -7  -1   7  259.16    7.58   0
   7   1  -7  283.42    6.59   0
   7   1  -7  278.62    6.64   0
  -5  -1   7  539.82    7.20   0
   5   1  -7  542.43    8.24   0
   5   1  -7  555.07    7.87   0
   3   1  -7  390.13    7.70   0
   3   1  -7  371.62    7.48   0
  -3  -1   7  370.55    6.73   0
   1   1  -7  371.50    7.13   0
   1   1  -7  391.55    9.30   0
  -1  -1   7  360.14    6.37   0
  -1   1  -7  239.49    6.58   0
   1  -1   7  239.54    6.90   0
  -1   1  -7  248.28   11.41   0
  -3   1  -7  146.95    6.04   0
   3  -1   7  147.11    6.52   0
  -5   1  -7   50.09    5.55   0
   5  -1   7   54.48    6.03   0
   7  -1   7  106.02    6.31   0
   9  -1   7   32.56    6.11   0
  22   0  -7   -5.15    5.68   0
  22   0  -7   -1.76    5.13   0
  20   0  -7    3.16    6.10   0
  20   0  -7    9.11    5.44   0
  18   0  -7    5.01    6.21   0
 -18   0   7    3.09    5.56   0
  18   0  -7    7.41    5.25   0
  16   0  -7   -5.41    6.26   0
 -16   0   7    2.29    5.68   0
  16   0  -7    3.99    4.56   0
  14   0  -7   -6.59    6.38   0
 -14   0   7    5.58    4.77   0
  14   0  -7   -0.56    4.64   0
  12   0  -7    0.24    6.64   0
 -12   0   7   -5.19    6.24   0
  12   0  -7   -0.08    5.97   0
  10   0  -7    2.52    7.05   0
 -10   0   7   -1.84    6.58   0
  10   0  -7    3.31    4.75   0
  -8   0   7    3.68    6.82   0
   8   0  -7   -2.13    7.05   0
  -6   0   7    2.29    5.60   0
   6   0  -7    3.42    7.03   0
  -4   0   7    6.04    5.65   0
   4   0  -7   -4.57    7.02   0
   2   0  -7    3.39    6.73   0
   2   0  -7    2.69    6.75   0
  -2   0   7   -0.49    6.72   0
   0   0  -7   17.61    5.78   0
   0   0   7    4.43    6.36   0
   0   0  -7    6.20    7.99   0
  -2   0  -7    1.85    5.69   0
   2   0   7    6.96    6.29   0
  -4   0  -7    9.77    5.42   0
   4   0   7   -2.78    5.99   0
  -6   0  -7    6.39    5.42   0
   6   0   7    8.07    5.94   0
   8   0   7   13.58    5.94   0
  10   0   7    1.34    6.21   0
  21  -1  -7   19.90    6.15   0
  21  -1  -7   19.72    5.67   0
 -19   1   7   -1.90    5.37   0
  19  -1  -7   -1.46    4.90   0
  19  -1  -7    3.42    5.43   0
 -17   1   7  106.86    5.91   0
  17  -1  -7  116.85    5.45   0
  17  -1  -7  120.39    5.72   0
 -15   1   7  362.70    6.79   0
  15  -1  -7  354.46    6.30   0
  15  -1  -7  378.34    6.70   0
  13  -1  -7  233.73    6.25   0
 -13   1   7  234.74    6.76   0
 -11   1   7  881.50    7.45   0
  11  -1  -7  881.08    8.94   0
   9  -1  -7  375.56    7.75   0
  -9   1   7  368.14    7.40   0
  -7   1   7  267.29    6.34   0
   7  -1  -7  250.59    7.65   0
  -5   1   7  531.11    7.26   0
   5  -1  -7  527.88    7.48   0
  -3   1   7  363.81    7.66   0
   3  -1  -7  366.34    7.82   0
  -1   1   7  389.23    7.67   0
   1  -1  -7  368.34    7.41   0
  -1  -1  -7  241.85    5.79   0
   1   1   7  231.75    6.93   0
  -1  -1  -7  251.12   10.12   0
  -3  -1  -7  131.25    5.92   0
   3   1   7  134.32    6.74   0
  -5  -1  -7   38.63    5.69   0
   5   1   7   51.15    5.94   0
   7   1   7  109.01    6.57   0
  -7  -1  -7  108.09    6.67   0
   9   1   7   31.79    6.10   0
  22  -2  -7    6.97    5.15   0
  22  -2  -7  -15.09    5.92   0
  20  -2  -7   15.78    5.94   0
  20  -2  -7    9.40    5.53   0
  18  -2  -7   16.05    4.86   0
 -18   2   7    9.53    5.59   0
  18  -2  -7    3.10    4.32   0
  16  -2  -7   16.95    4.96   0
 -16   2   7   16.36    5.22   0
  16  -2  -7   17.10    5.63   0
  14  -2  -7   11.06    6.38   0
 -14   2   7   15.56    4.84   0
  12  -2  -7   15.52    5.68   0
 -12   2   7   21.75    5.22   0
 -10   2   7   63.01    5.42   0
  10  -2  -7   71.51    5.75   0
   8  -2  -7   -0.11    6.97   0
  -8   2   7   10.00    5.42   0
  -6   2   7   72.59    5.89   0
   6  -2  -7   65.05    7.48   0
  -4   2   7   24.33    6.93   0
   4  -2  -7   30.16    7.28   0
  -2   2   7    4.66    6.49   0
   2  -2  -7   -0.41    6.49   0
   0   2   7    9.71    5.31   0
   0  -2  -7    2.24    6.14   0
  -2  -2  -7    4.05    5.79   0
   2   2   7    9.41    6.25   0
  -4  -2  -7   -5.21    5.61   0
   4   2   7    4.24    7.15   0
  -6  -2  -7   10.07    5.47   0
   6   2   7    7.23    7.03   0
   8   2   7   16.96    7.04   0
  10   2   7    4.10    7.32   0
  21  -3  -7   21.70    6.17   0
  21  -3  -7   12.43    5.67   0
  19  -3  -7   32.93    5.96   0
  19  -3  -7   40.36    4.55   0
  17  -3  -7  119.26    5.30   0
 -17   3   7  130.48    4.87   0
  15  -3  -7   58.15    6.21   0
 -15   3   7   68.62    4.74   0
  13  -3  -7   15.86    6.65   0
 -13   3   7   31.23    6.05   0
  11  -3  -7  346.90    7.85   0
 -11   3   7  331.24    7.10   0
  -9   3   7  124.86    6.73   0
   9  -3  -7  116.57    5.96   0
   7  -3  -7  791.31    7.99   0
  -7   3   7  787.55    7.57   0
  -5   3   7 1753.90   10.65   0
   5  -3  -7 1770.68   11.04   0
  -3   3   7  612.73    8.17   0
   3  -3  -7  618.96    8.31   0
  -1   3   7  146.73    6.97   0
   1  -3  -7  137.57    6.90   0
   1   3   7   14.39    6.65   0
  -1  -3  -7    7.56    6.16   0
   3   3   7  120.37    7.69   0
  -3  -3  -7  111.77    6.20   0
  -5  -3  -7  192.98    6.41   0
   5   3   7  193.05    6.89   0
   7   3   7  105.69    6.35   0
  -7  -3  -7  108.23    6.01   0
   9   3   7   21.57    7.38   0
  20  -4  -7    2.31    5.99   0
  20  -4  -7    2.91    5.31   0
  18  -4  -7   12.08    5.75   0
 -18   4   7    3.60    4.44   0
 -16   4   7    7.93    5.48   0
  16  -4  -7   19.39    5.90   0
 -14   4   7    7.54    4.63   0
  14  -4  -7   17.24    6.24   0
  12  -4  -7   -1.58    5.43   0
 -12   4   7    7.71    4.96   0
  10  -4  -7   17.40    7.03   0
 -10   4   7   23.86    5.32   0
  -8   4   7    8.79    6.43   0
   8  -4  -7    7.15    6.92   0
  -6   4   7   73.77    6.81   0
   6  -4  -7   82.40    5.94   0
  -4   4   7   -1.05    6.37   0
   4  -4  -7   10.09    6.77   0
  -2   4   7   27.74    6.88   0
   2  -4  -7   24.31    5.54   0
   0   4   7  215.55    7.23   0
   0  -4  -7  197.40    7.02   0
   2   4   7   38.05    6.35   0
  -2  -4  -7   47.62    5.92   0
   4   4   7   11.61    6.10   0
  -4  -4  -7   -2.17    5.54   0
   6   4   7   29.99    7.00   0
  -6  -4  -7   34.72    5.64   0
   8   4   7   11.77    7.20   0
  21  -5  -7   29.01    5.10   0
  21  -5  -7   30.69    4.66   0
  19  -5  -7   78.89    4.96   0
 -17   5   7  151.47    5.94   0
  17  -5  -7  152.38    6.31   0
 -15   5   7   53.91    5.72   0
  15  -5  -7   47.64    6.21   0
 -13   5   7    2.26    4.78   0
  13  -5  -7    3.08    5.20   0
  11  -5  -7  399.54    7.58   0
 -11   5   7  392.66    7.06   0
   9  -5  -7  464.17    8.00   0
  -9   5   7  454.39    6.47   0
  -7   5   7  381.05    7.22   0
   7  -5  -7  378.65    7.63   0
  -5   5   7 1102.51    9.16   0
   5  -5  -7 1121.92    9.71   0
  -3   5   7  538.45    7.98   0
   3  -5  -7  537.12    8.30   0
  -1   5   7    1.39    6.62   0
   1  -5  -7    7.27    6.60   0
   1   5   7   13.10    6.17   0
  -1  -5  -7    6.19    6.10   0
   3   5   7  169.22    6.83   0
  -3  -5  -7  168.35    7.30   0
  -5  -5  -7  129.62    6.86   0
   5   5   7  123.50    6.70   0
  -5  -5  -7  131.33    9.56   0
  -7  -5  -7  122.32    7.22   0
   7   5   7  126.52    7.88   0
   9   5   7   66.30    7.73   0
  20  -6  -7   20.79    5.95   0
  18  -6  -7    3.65    5.81   0
 -16   6   7   29.06    5.79   0
  16  -6  -7   39.70    5.95   0
 -14   6   7   75.84    4.92   0
  14  -6  -7   72.31    5.22   0
 -12   6   7   41.79    4.73   0
  12  -6  -7   37.71    6.34   0
  10  -6  -7   18.68    5.44   0
 -10   6   7   14.68    5.03   0
   8  -6  -7   41.90    6.72   0
  -8   6   7   44.74    6.25   0
   6  -6  -7   57.78    6.77   0
  -6   6   7   60.46    6.18   0
  -4   6   7   13.02    6.03   0
   4  -6  -7    3.68    5.58   0
  -2   6   7    1.55    6.52   0
   2  -6  -7    3.68    6.64   0
   0  -6  -7   13.92    7.36   0
   0   6   7   18.74    6.42   0
  -2  -6  -7   30.28    6.95   0
   2   6   7   37.47    7.40   0
  -4  -6  -7   21.57    6.51   0
   4   6   7   23.59    6.96   0
  -6  -6  -7   27.35    5.86   0
   6   6   7   29.34    7.15   0
  -6  -6  -7   30.80    8.88   0
   8   6   7    9.68    7.35   0
  19  -7  -7    9.24    4.77   0
  17  -7  -7    4.79    6.07   0
 -15   7   7  187.33    5.30   0
  15  -7  -7  163.79    6.39   0
 -13   7   7   44.48    5.85   0
  13  -7  -7   38.86    6.32   0
 -11   7   7    5.36    4.66   0
  11  -7  -7   10.35    5.14   0
   9  -7  -7   35.88    6.72   0
  -9   7   7   24.53    6.02   0
   7  -7  -7  478.81    7.66   0
  -7   7   7  459.47    7.43   0
   5  -7  -7  315.64    6.19   0
  -5   7   7  323.54    6.83   0
   3  -7  -7   50.97    6.86   0
  -3   7   7   44.68    6.39   0
   1  -7  -7  248.63    7.30   0
  -1   7   7  271.42    7.34   0
  -1  -7  -7  272.55    7.16   0
   1   7   7  295.13    7.42   0
  -3  -7  -7  121.92    7.16   0
   3   7   7  139.54    7.53   0
  -5  -7  -7   83.88    6.86   0
   5   7   7   85.47    7.35   0
   7   7   7   99.98    8.60   0
  -7  -7  -7  100.27    8.94   0
  20  -8  -7    6.47    5.78   0
  18  -8  -7   10.34    4.78   0
  16  -8  -7   40.46    4.98   0
 -14   8   7   39.42    4.72   0
  14  -8  -7   35.84    6.11   0
 -12   8   7   87.93    5.82   0
  12  -8  -7   85.63    5.25   0
 -10   8   7   20.22    5.79   0
  10  -8  -7   16.95    6.41   0
   8  -8  -7   25.62    6.39   0
  -8   8   7   22.89    5.75   0
   6  -8  -7   16.70    6.52   0
  -6   8   7    1.50    5.81   0
   4  -8  -7  112.82    6.94   0
  -4   8   7   98.52    6.38   0
  -2   8   7  114.83    6.51   0
   2  -8  -7  101.86    6.82   0
   0   8   7  175.67    6.86   0
   0  -8  -7  180.76    7.74   0
  -2  -8  -7   78.36    7.05   0
   2   8   7   79.32    7.19   0
  -4  -8  -7    0.13    6.57   0
   4   8   7   -0.61    7.01   0
  -6  -8  -7   18.33    7.40   0
  -6  -8  -7   13.10    7.45   0
   6   8   7    8.85    8.06   0
   8   8   7    7.90    8.01   0
  -8  -8  -7    5.27    8.45   0
  19  -9  -7    6.67    5.89   0
  17  -9  -7    7.78    5.75   0
  15  -9  -7   98.98    6.23   0
 -13   9   7  103.93    5.01   0
  13  -9  -7  116.32    6.37   0
 -11   9   7  107.87    6.16   0
  11  -9  -7  111.74    6.54   0
   9  -9  -7   23.54    6.14   0
  -9   9   7   34.48    5.73   0
  -7   9   7   72.12    4.75   0
   7  -9  -7   66.91    6.58   0
   5  -9  -7   80.43    6.58   0
  -5   9   7   78.41    6.03   0
  -3   9   7   85.37    6.44   0
   3  -9  -7   85.05    6.41   0
  -1   9   7  196.18    7.04   0
   1  -9  -7  184.31    8.21   0
   1   9   7  128.35    7.22   0
  -1  -9  -7  125.05    7.28   0
   3   9   7  120.16    7.47   0
  -3  -9  -7  125.49    7.21   0
   5   9   7   38.66    7.99   0
  -5  -9  -7   36.94    7.52   0
   7   9   7   21.63    9.06   0
  -7  -9  -7   18.99    7.57   0
  18 -10  -7    1.29    5.89   0
  16 -10  -7   30.49    4.82   0
  14 -10  -7   30.91    6.18   0
  12 -10  -7   66.07    6.27   0
 -12  10   7   76.24    5.75   0
 -10  10   7    9.22    5.50   0
  10 -10  -7   14.58    5.98   0
   8 -10  -7    8.67    4.78   0
  -8  10   7    5.22    5.69   0
   6 -10  -7   68.05    6.34   0
  -6  10   7   64.23    5.81   0
   4 -10  -7  112.31    6.56   0
  -4  10   7  116.44    6.39   0
  -2  10   7  161.94    7.27   0
   2 -10  -7  153.79    7.81   0
   0  10   7  129.38    7.11   0
   0 -10  -7  109.34    7.44   0
  -2 -10  -7   15.44    6.80   0
   2  10   7   15.40    6.70   0
  -4 -10  -7    1.04    7.35   0
   4  10   7    2.24    7.58   0
  -6 -10  -7    7.51    7.90   0
   6  10   7    2.33    8.48   0
  -6 -10  -7    4.52    6.75   0
  17 -11  -7    3.99    5.98   0
  15 -11  -7  112.24    5.23   0
  13 -11  -7   84.58    5.09   0
  11 -11  -7   53.91    6.08   0
 -11  11   7   56.69    5.62   0
   9 -11  -7   15.78    6.12   0
  -9  11   7    9.68    5.53   0
  -7  11   7    7.00    5.52   0
   7 -11  -7   17.73    6.14   0
   5 -11  -7   35.37    6.41   0
  -5  11   7   35.63    5.81   0
   3 -11  -7  159.55    7.74   0
  -3  11   7  172.55    7.02   0
  -1  11   7  177.04    6.40   0
   1 -11  -7  166.87    7.49   0
  -1 -11  -7   29.13    7.10   0
   1  11   7   35.30    6.93   0
  -3 -11  -7   14.50    7.66   0
   3  11   7   14.27    7.46   0
  -5 -11  -7    7.43    8.76   0
   5  11   7    3.20    9.06   0
  16 -12  -7   74.00    6.26   0
  14 -12  -7   90.01    6.09   0
  12 -12  -7   17.54    5.87   0
 -10  12   7   13.18    5.62   0
  10 -12  -7   11.49    6.03   0
  -8  12   7   53.14    5.73   0
   8 -12  -7   48.94    6.12   0
   6 -12  -7   79.62    6.44   0
  -6  12   7   79.88    5.93   0
  -4  12   7   61.30    5.97   0
   4 -12  -7   57.67    6.39   0
  -2  12   7   28.66    6.69   0
   2 -12  -7   32.28    6.34   0
   0  12   7   24.25    6.71   0
   0 -12  -7   26.26    7.21   0
  -2 -12  -7    7.91    7.59   0
   2  12   7   17.45    7.46   0
  -4 -12  -7    3.01    8.99   0
   4  12   7    4.71    8.20   0
  17 -13  -7    3.98    5.96   0
  15 -13  -7   15.72    5.77   0
  13 -13  -7   12.91    4.88   0
  11 -13  -7    4.73    5.81   0
   9 -13  -7    5.59    5.85   0
   7 -13  -7   67.83    6.46   0
  -7  13   7   88.11    5.87   0
   5 -13  -7  135.09    6.72   0
  -5  13   7  140.33    6.08   0
  -3  13   7  117.40    6.90   0
   3 -13  -7  106.41    7.44   0
  -1  13   7   55.27    6.90   0
   1 -13  -7   60.52    7.21   0
  -1 -13  -7    4.23    6.94   0
   1  13   7    6.82    6.60   0
  -3 -13  -7   18.81    8.49   0
   3  13   7   14.27    8.31   0
  14 -14  -7    4.43    4.85   0
  12 -14  -7   12.99    4.82   0
  10 -14  -7   53.16    6.08   0
   8 -14  -7   62.59    6.29   0
   6 -14  -7   82.64    6.50   0
   4 -14  -7   87.10    6.52   0
   2 -14  -7    7.75    7.18   0
   0 -14  -7    6.56    6.95   0
  -2 -14  -7   19.87    8.80   0
  13 -15  -7   19.67    4.95   0
  11 -15  -7   -2.04    5.83   0
   9 -15  -7    9.75    6.08   0
   7 -15  -7   17.88    6.05   0
   5 -15  -7   12.89    7.11   0
   3 -15  -7   13.22    7.22   0
   1 -15  -7   26.93    7.31   0
  -1 -15  -7   13.06    7.93   0
  12 -16  -7    7.30    6.12   0
  10 -16  -7   11.18    6.26   0
   8 -16  -7   35.27    6.28   0
   6 -16  -7   14.79    6.49   0
   4 -16  -7   25.37    7.23   0
   2 -16  -7   25.68    7.45   0
   0 -16  -7    1.31    8.24   0
   9 -17  -7    3.96    6.29   0
   7 -17  -7   11.01    6.25   0
   5 -17  -7   -1.68    7.38   0
   3 -17  -7   -5.25    7.47   0
  10  16  -8    9.92    5.73   0
 -10 -16   8   11.25    6.41   0
 -10 -16   8   -1.34    5.48   0
  -8 -16   8    8.98    5.66   0
  -8 -16   8    2.12    6.32   0
   8  16  -8    3.74    5.76   0
  -6 -16   8    6.49    6.24   0
  -6 -16   8    9.41    5.71   0
   6  16  -8   -3.30    5.57   0
  -4 -16   8   11.91    6.09   0
  -4 -16   8   -0.41    5.66   0
  13  15  -8    8.88    6.79   0
 -13 -15   8    9.27    7.42   0
 -13 -15   8    5.72    5.59   0
  11  15  -8   10.08    6.59   0
 -11 -15   8   17.11    6.37   0
 -11 -15   8    9.62    5.43   0
   9  15  -8   26.07    5.61   0
  -9 -15   8   19.84    5.70   0
  -9 -15   8   22.12    6.14   0
   7  15  -8   21.57    5.74   0
  -7 -15   8   21.14    6.06   0
  -7 -15   8   32.53    5.53   0
  -5 -15   8   21.76    6.35   0
  -5 -15   8   19.62    5.62   0
   5  15  -8   18.36    5.61   0
  -3 -15   8   36.47    6.13   0
  -3 -15   8   33.75    5.79   0
  -1 -15   8    6.43    4.96   0
  -1 -15   8   15.72    5.76   0
  14  14  -8   22.87    6.03   0
 -14 -14   8   18.43    7.41   0
 -14 -14   8   25.39    4.49   0
  12  14  -8    9.93    5.85   0
 -12 -14   8   23.47    7.45   0
 -12 -14   8   15.30    5.63   0
 -10 -14   8   12.15    6.26   0
  10  14  -8   13.59    5.70   0
 -10 -14   8   18.01    5.37   0
   8  14  -8   27.21    4.57   0
  -8 -14   8   16.23    5.39   0
  -8 -14   8   23.30    6.10   0
   6  14  -8    8.93    5.51   0
  -6 -14   8   18.68    6.01   0
  -6 -14   8    8.82    5.37   0
   4  14  -8    1.94    4.49   0
  -4 -14   8   -0.54    5.95   0
  -4 -14   8    3.66    5.48   0
  -2 -14   8   22.81    5.81   0
  -2 -14   8   15.46    5.61   0
   2  14  -8   15.39    5.59   0
   0 -14   8    5.25    5.84   0
   0 -14   8   22.05    6.64   0
  15  13  -8   16.62    6.74   0
 -15 -13   8    7.57    7.07   0
 -15 -13   8    9.36    5.45   0
  13  13  -8   16.84    6.69   0
 -13 -13   8    6.68    6.39   0
 -13 -13   8    9.49    4.29   0
  11  13  -8   23.95    5.75   0
 -11 -13   8   26.73    6.15   0
 -11 -13   8   27.22    5.45   0
   9  13  -8   21.99    5.43   0
  -9 -13   8   22.72    5.35   0
  -9 -13   8   28.58    6.11   0
   7  13  -8   29.85    5.50   0
  -7 -13   8   33.87    5.98   0
  -7 -13   8   24.78    4.47   0
   5  13  -8   26.73    5.55   0
  -5 -13   8   24.70    4.69   0
  -5 -13   8   31.25    5.58   0
   3  13  -8   23.93    4.34   0
  -3 -13   8   21.64    5.89   0
  -3 -13   8   18.19    5.52   0
  -1 -13   8   19.88    6.41   0
  -1 -13   8   18.18    4.84   0
   1  13  -8   10.88    5.31   0
   1 -13   8   19.15    6.06   0
   1 -13   8   16.65    6.77   0
 -16 -12   8    2.63    6.98   0
  16  12  -8    5.02    5.90   0
  14  12  -8   36.81    6.73   0
 -14 -12   8   29.94    6.15   0
 -14 -12   8   26.52    5.49   0
  12  12  -8   41.81    5.81   0
 -12 -12   8   43.04    7.40   0
 -12 -12   8   37.72    4.57   0
 -10 -12   8   19.96    6.10   0
  10  12  -8   25.98    5.60   0
 -10 -12   8   19.05    4.41   0
   8  12  -8   27.01    5.58   0
  -8 -12   8   23.80    5.42   0
  -8 -12   8   26.62    6.02   0
   6  12  -8   75.53    4.91   0
  -6 -12   8   76.07    6.21   0
  -6 -12   8   79.53    5.66   0
   4  12  -8   53.46    4.63   0
  -4 -12   8   67.97    5.03   0
  -4 -12   8   69.16    6.50   0
   2  12  -8   17.46    4.50   0
  -2 -12   8   23.33    4.94   0
  -2 -12   8   15.10    6.34   0
   0 -12   8    4.73    4.59   0
   0 -12   8    2.18    6.40   0
   0  12  -8    3.32    5.38   0
   2 -12   8   12.12    4.90   0
 -17 -11   8   15.20    6.95   0
  17  11  -8   27.36    6.91   0
  15  11  -8   56.77    6.92   0
 -15 -11   8   50.56    7.04   0
  13  11  -8   12.79    5.81   0
 -13 -11   8   13.89    7.20   0
 -13 -11   8    8.13    4.49   0
 -11 -11   8   19.78    6.16   0
  11  11  -8   21.16    5.72   0
 -11 -11   8   17.88    5.46   0
  -9 -11   8   19.87    5.96   0
   9  11  -8   23.38    5.55   0
  -9 -11   8   32.80    5.55   0
   7  11  -8   15.90    5.86   0
  -7 -11   8   14.14    6.29   0
  -7 -11   8   20.21    5.27   0
   5  11  -8    8.32    5.53   0
  -5 -11   8    9.86    4.94   0
  -5 -11   8   26.03    5.43   0
   3  11  -8   25.41    4.40   0
  -3 -11   8   16.72    5.79   0
  -3 -11   8   20.40    5.49   0
   1  11  -8   23.76    5.54   0
  -1 -11   8   30.54    5.80   0
  -1 -11   8   18.61    5.39   0
   1 -11   8   23.87    4.93   0
  -1  11  -8    7.21    4.64   0
   3 -11   8    9.35    5.82   0
 -18 -10   8   15.17    6.84   0
  18  10  -8   10.45    7.13   0
 -16 -10   8   37.13    6.93   0
  16  10  -8   39.94    6.11   0
  14  10  -8  130.30    7.17   0
 -14 -10   8  119.14    6.58   0
 -12 -10   8  150.08    5.76   0
  12  10  -8  150.13    7.29   0
 -12 -10   8  150.60    6.74   0
 -10 -10   8   38.57    6.12   0
  10  10  -8   40.46    5.75   0
 -10 -10   8   32.36    5.47   0
   8  10  -8   16.46    5.70   0
  -8 -10   8   -2.39    4.48   0
  -8 -10   8    4.77    6.26   0
   6  10  -8   80.11    5.78   0
  -6 -10   8   78.69    5.08   0
  -6 -10   8   77.87    5.80   0
   4  10  -8  155.49    5.01   0
  -4 -10   8  150.16    6.29   0
  -4 -10   8  166.10    5.99   0
   2  10  -8  103.68    5.80   0
  -2 -10   8  100.10    5.29   0
  -2 -10   8  110.89    6.65   0
   0  10  -8   60.23    5.72   0
   0 -10   8   54.25    5.06   0
   2 -10   8   23.70    5.91   0
  -2  10  -8   22.53    5.44   0
   4 -10   8   -2.45    5.98   0
 -19  -9   8    8.26    6.75   0
  19   9  -8    4.49    7.22   0
 -17  -9   8    3.34    5.84   0
  17   9  -8   13.56    7.00   0
  15   9  -8   12.92    6.06   0
 -15  -9   8   19.01    6.58   0
  13   9  -8   63.64    6.23   0
 -13  -9   8   54.11    6.43   0
 -11  -9   8   52.00    6.20   0
  11   9  -8   44.11    5.95   0
  -9  -9   8   19.71    6.21   0
   9   9  -8   15.10    5.80   0
  -9  -9   8    7.93    4.30   0
   7   9  -8   -1.38    5.49   0
  -7  -9   8    0.66    5.89   0
  -7  -9   8    3.51    5.24   0
   5   9  -8  162.03    5.90   0
  -5  -9   8  156.81    5.63   0
  -5  -9   8  167.37    6.00   0
   3   9  -8  149.09    5.89   0
  -3  -9   8  143.97    5.23   0
  -3  -9   8  149.39    6.10   0
   1   9  -8   23.76    5.67   0
  -1  -9   8   16.88    6.15   0
  -1   9  -8   21.01    4.56   0
   1  -9   8   13.57    6.01   0
   3  -9   8    5.43    5.98   0
  -3   9  -8    4.58    4.42   0
   5  -9   8    6.62    5.74   0
  20   8  -8    3.56    7.47   0
  20   8  -8    9.71    5.78   0
 -20  -8   8   11.46    6.82   0
  18   8  -8   22.50    7.08   0
  18   8  -8   14.66    4.64   0
 -18  -8   8    4.72    6.71   0
 -16  -8   8   84.75    6.12   0
  16   8  -8  100.24    7.42   0
  16   8  -8   97.19    4.86   0
  14   8  -8   86.07    6.50   0
  14   8  -8   78.59    4.75   0
 -14  -8   8   89.90    7.21   0
 -12  -8   8   14.50    6.17   0
  12   8  -8   10.95    6.02   0
  12   8  -8   23.52    5.51   0
  10   8  -8  154.62    4.90   0
 -10  -8   8  147.57    6.66   0
  10   8  -8  147.52    6.50   0
  -8  -8   8  114.01    6.43   0
   8   8  -8  105.70    5.11   0
   6   8  -8  103.52    5.90   0
  -6  -8   8   80.77    6.26   0
   4   8  -8  237.95    6.32   0
  -4  -8   8  232.86    6.64   0
   2   8  -8  461.83    5.95   0
  -2  -8   8  453.69    6.18   0
   0   8  -8  179.25    6.03   0
   0  -8   8  166.67    6.42   0
  -2   8  -8   59.10    5.58   0
   2  -8   8   73.54    6.07   0
   4  -8   8   31.36    4.55   0
  -4   8  -8   14.86    4.47   0
   6  -8   8   -0.41    4.84   0
 -19  -7   8    5.60    6.62   0
  19   7  -8    4.42    5.61   0
  19   7  -8    5.19    7.16   0
 -17  -7   8   17.28    5.85   0
  17   7  -8   18.44    6.17   0
  17   7  -8   16.73    4.67   0
  15   7  -8   28.44    6.39   0
  15   7  -8   34.38    4.56   0
 -15  -7   8   27.74    5.96   0
  13   7  -8  104.01    6.37   0
 -13  -7   8  101.12    6.35   0
  13   7  -8   99.01    4.75   0
 -11  -7   8  124.53    6.62   0
  11   7  -8  127.79    6.46   0
  11   7  -8  130.47    4.77   0
  -9  -7   8    9.38    5.00   0
   9   7  -8    2.98    6.06   0
   9   7  -8   -4.48    4.59   0
   7   7  -8   11.28    4.68   0
   7   7  -8    6.26    5.63   0
  -7  -7   8   20.58    6.30   0
   5   7  -8   39.03    5.92   0
  -5  -7   8   39.12    5.18   0
   3   7  -8    9.12    5.78   0
  -3  -7   8    3.82    6.42   0
   1   7  -8   19.11    5.70   0
  -1  -7   8   28.55    6.01   0
  -1   7  -8  108.68    5.76   0
   1  -7   8   99.53    6.19   0
  -3   7  -8    6.12    5.38   0
   3  -7   8   10.99    5.76   0
   5  -7   8   -8.45    5.62   0
   7  -7   8   14.29    4.99   0
  20   6  -8   27.27    4.60   0
  20   6  -8   17.67    6.45   0
 -20  -6   8   20.09    6.69   0
  18   6  -8   25.44    5.53   0
  18   6  -8   11.69    7.31   0
 -18  -6   8    5.23    5.81   0
 -16  -6   8   62.18    6.11   0
  16   6  -8   78.07    6.67   0
  16   6  -8   81.35    4.73   0
  14   6  -8  103.95    6.52   0
  14   6  -8  108.37    4.82   0
 -14  -6   8   92.68    6.19   0
  12   6  -8  137.48    5.80   0
 -12  -6   8  138.44    6.44   0
  12   6  -8  146.76    6.53   0
  10   6  -8  298.77    6.53   0
 -10  -6   8  283.40    7.25   0
  10   6  -8  286.14    7.17   0
  -8  -6   8  195.16    5.90   0
   8   6  -8  198.25    6.75   0
   8   6  -8  203.94    6.26   0
   6   6  -8  386.93    6.01   0
   6   6  -8  394.66    7.09   0
  -6  -6   8  382.12    7.54   0
   4   6  -8   85.70    6.09   0
  -4  -6   8   90.84    6.56   0
   2   6  -8   65.68    5.79   0
  -2  -6   8   55.17    5.06   0
   0   6  -8  144.56    5.06   0
   0  -6   8  139.73    6.43   0
  -2   6  -8   91.64    5.74   0
   2  -6   8   79.74    6.00   0
  -4   6  -8   72.98    5.54   0
   4  -6   8   72.57    5.01   0
   6  -6   8   58.02    6.21   0
 -21  -5   8    1.90    5.84   0
  21   5  -8   -2.24    4.57   0
  21   5  -8   -4.85    6.38   0
 -19  -5   8    7.23    5.57   0
  19   5  -8  -14.46    5.57   0
  19   5  -8    4.09    6.15   0
 -17  -5   8   10.53    5.61   0
  17   5  -8    3.15    4.40   0
  17   5  -8    1.03    6.31   0
 -15  -5   8    7.41    5.84   0
  15   5  -8   12.40    6.35   0
  15   5  -8    5.20    5.44   0
  13   5  -8   12.88    6.25   0
 -13  -5   8   22.15    6.18   0
  13   5  -8   25.22    4.51   0
 -11  -5   8   92.39    5.54   0
  11   5  -8   94.16    5.65   0
  11   5  -8   85.60    4.80   0
  -9  -5   8   39.87    5.16   0
   9   5  -8   45.83    6.40   0
   9   5  -8   46.74    5.51   0
  -7  -5   8   38.16    6.82   0
   7   5  -8   34.24    6.64   0
   7   5  -8   36.01    5.75   0
   5   5  -8   55.53    5.24   0
   5   5  -8   57.40    6.75   0
  -5  -5   8   49.42    6.64   0
   3   5  -8   12.22    6.09   0
  -3  -5   8   12.36    5.34   0
   1   5  -8   11.42    5.73   0
  -1  -5   8   10.52    6.02   0
  -1   5  -8   86.10    4.80   0
   1  -5   8   82.29    6.26   0
  -3   5  -8   32.38    5.45   0
   3  -5   8   36.07    5.98   0
   5  -5   8   12.51    4.68   0
  -5   5  -8   -2.13    5.46   0
   7  -5   8    5.44    5.95   0
 -20  -4   8   43.03    6.04   0
  20   4  -8   59.51    5.78   0
  20   4  -8   42.36    7.62   0
 -18  -4   8   19.73    5.82   0
  18   4  -8   26.35    5.53   0
  18   4  -8   15.58    6.42   0
 -16  -4   8   38.23    5.89   0
  16   4  -8   39.66    6.42   0
  16   4  -8   40.25    5.58   0
  14   4  -8   33.41    4.68   0
  14   4  -8   34.37    5.30   0
 -14  -4   8   19.62    4.95   0
 -12  -4   8  148.22    6.87   0
  12   4  -8  152.40    6.92   0
  12   4  -8  141.08    5.89   0
  10   4  -8  395.59    7.51   0
 -10  -4   8  386.78    7.51   0
  10   4  -8  387.29    5.65   0
  -8  -4   8  117.66    7.05   0
   8   4  -8  133.12    6.99   0
   8   4  -8  118.23    5.87   0
  -6  -4   8  651.21    7.15   0
   6   4  -8  667.03    7.14   0
   6   4  -8  677.12    7.91   0
   4   4  -8  531.31    6.60   0
   4   4  -8  518.50    8.43   0
  -4  -4   8  504.34    6.88   0
   2   4  -8   52.48    5.09   0
  -2  -4   8   43.03    5.32   0
   0   4  -8   21.65    5.66   0
   0  -4   8   22.73    4.79   0
  -2   4  -8   81.80    5.81   0
   2  -4   8   86.21    5.23   0
  -4   4  -8   91.26    5.79   0
   4  -4   8   96.37    5.17   0
   6  -4   8   68.65    6.26   0
   8  -4   8   51.30    5.24   0
  21   3  -8    2.47    6.42   0
 -21  -3   8   10.16    5.80   0
  21   3  -8    8.96    4.55   0
 -19  -3   8   -0.69    5.56   0
  19   3  -8    3.69    4.37   0
  19   3  -8    7.70    6.19   0
 -17  -3   8    6.94    5.70   0
  17   3  -8   13.58    4.39   0
  17   3  -8   16.42    6.24   0
 -15  -3   8   28.48    5.78   0
  15   3  -8   16.12    4.50   0
  15   3  -8   33.39    6.24   0
  13   3  -8   31.67    5.50   0
  13   3  -8   31.15    5.21   0
 -13  -3   8   35.74    6.11   0
 -11  -3   8  149.83    6.82   0
  11   3  -8  145.24    5.90   0
  11   3  -8  154.57    5.14   0
  -9  -3   8   72.79    5.72   0
   9   3  -8   74.63    6.83   0
   9   3  -8   68.96    5.67   0
  -7  -3   8   67.81    7.06   0
   7   3  -8   63.15    5.73   0
   7   3  -8   73.97    5.82   0
  -5  -3   8   27.26    6.72   0
   5   3  -8   32.49    6.50   0
   5   3  -8   27.91    5.71   0
   3   3  -8   -6.83    6.15   0
   3   3  -8    5.09    6.72   0
  -3  -3   8    6.12    6.41   0
   1   3  -8   11.50    4.59   0
  -1  -3   8    7.03    5.07   0
  -1   3  -8   45.65    5.76   0
   1  -3   8   46.13    6.22   0
  -3   3  -8   34.54    4.61   0
   3  -3   8   27.23    5.27   0
  -5   3  -8    7.52    5.50   0
   5  -3   8    5.29    5.93   0
   7  -3   8   -0.63    6.09   0
  22   2  -8   11.85    6.46   0
  22   2  -8    6.72    5.71   0
  20   2  -8    8.46    6.18   0
 -20  -2   8   14.75    5.74   0
  20   2  -8   16.37    5.28   0
  18   2  -8   16.86    6.31   0
 -18  -2   8    9.43    5.77   0
  18   2  -8   19.33    5.59   0
 -16  -2   8  213.52    6.43   0
  16   2  -8  249.52    5.26   0
  16   2  -8  216.69    5.82   0
 -14  -2   8  150.92    6.53   0
  14   2  -8  167.61    4.93   0
  14   2  -8  153.70    7.05   0
 -12  -2   8    2.15    6.28   0
  12   2  -8    1.26    5.66   0
  12   2  -8   18.49    6.62   0
 -10  -2   8  138.24    5.77   0
  10   2  -8  134.72    5.92   0
  10   2  -8  152.24    5.05   0
  -8  -2   8  152.38    6.07   0
   8   2  -8  168.46    6.14   0
   8   2  -8  167.34    6.23   0
  -6  -2   8  409.30    7.87   0
   6   2  -8  400.97    6.69   0
   6   2  -8  416.19    7.10   0
   4   2  -8  503.03    6.80   0
   4   2  -8  525.22    8.32   0
  -4  -2   8  506.88    6.85   0
   2   2  -8  552.35    7.47   0
   2   2  -8  549.99    8.94   0
  -2  -2   8  521.50    6.76   0
   0   2  -8  146.80    6.05   0
   0  -2   8  141.94    6.40   0
  -2   2  -8   14.96    5.76   0
   2  -2   8   28.90    6.24   0
  -4   2  -8   46.54    5.59   0
   4  -2   8   37.12    6.07   0
   6  -2   8   62.42    6.10   0
  -6   2  -8   44.51    4.73   0
   8  -2   8   59.47    6.35   0
  21   1  -8   -2.79    6.21   0
 -21  -1   8   -1.19    5.75   0
  21   1  -8    7.99    4.54   0
  19   1  -8   13.39    6.25   0
  19   1  -8   11.92    5.36   0
 -19  -1   8    3.42    5.58   0
 -17  -1   8   28.13    5.82   0
  17   1  -8   24.00    6.26   0
  17   1  -8   29.90    5.62   0
  15   1  -8   -1.21    5.26   0
 -15  -1   8    2.76    5.87   0
  15   1  -8    1.96    4.55   0
 -13  -1   8    1.72    5.92   0
  13   1  -8    9.25    4.48   0
  13   1  -8    3.87    6.41   0
  11   1  -8   36.62    6.92   0
  11   1  -8   37.46    5.77   0
 -11  -1   8   37.80    5.30   0
  -9  -1   8   14.88    5.54   0
   9   1  -8   22.16    7.09   0
   9   1  -8   19.21    5.56   0
  -7  -1   8    4.97    5.64   0
   7   1  -8    7.24    5.69   0
   7   1  -8    2.09    5.90   0
  -5  -1   8   -0.24    6.79   0
   5   1  -8   15.03    6.98   0
   5   1  -8   -0.78    6.54   0
  -3  -1   8    6.71    6.89   0
   3   1  -8    1.25    5.42   0
   3   1  -8    9.50    6.76   0
   1   1  -8    3.01    4.73   0
   1   1  -8    1.03    7.17   0
  -1  -1   8    1.62    6.39   0
  -1   1  -8   14.47    5.63   0
   1  -1   8   -0.13    6.04   0
  -3   1  -8    3.72    5.43   0
   3  -1   8    5.23    6.07   0
  -5   1  -8    8.85    4.39   0
   5  -1   8   10.64    5.92   0
   7  -1   8   11.58    6.13   0
  22   0  -8   18.12    6.43   0
  22   0  -8   -0.06    5.67   0
 -20   0   8   13.42    5.65   0
  20   0  -8   25.54    6.13   0
  20   0  -8   16.99    4.61   0
  18   0  -8  144.01    6.53   0
 -18   0   8  134.38    5.99   0
  18   0  -8  156.24    5.86   0
  16   0  -8  820.32    8.64   0
 -16   0   8  809.00    7.41   0
  16   0  -8  887.77    7.76   0
  14   0  -8  287.87    7.12   0
 -14   0   8  283.18    5.81   0
  14   0  -8  293.51    5.48   0
  12   0  -8   28.81    6.89   0
  12   0  -8   34.16    5.66   0
 -12   0   8   27.92    5.22   0
 -10   0   8    9.66    5.37   0
  10   0  -8   16.75    5.68   0
  10   0  -8   17.50    4.41   0
  -8   0   8  143.64    6.03   0
   8   0  -8  144.30    7.45   0
   8   0  -8  150.01    6.43   0
  -6   0   8  136.54    5.91   0
   6   0  -8  153.66    7.35   0
   6   0  -8  142.45    6.34   0
  -4   0   8  897.56    8.81   0
   4   0  -8  909.15    8.90   0
   4   0  -8  938.91    9.05   0
  -2   0   8  885.24    7.76   0
   2   0  -8  881.26    8.50   0
   2   0  -8  910.86   10.29   0
   0   0  -8  273.99    6.72   0
   0   0  -8  257.55    9.43   0
   0   0   8  238.91    6.95   0
  -2   0  -8    6.52    4.66   0
   2   0   8   10.70    4.95   0
  -4   0  -8    4.62    5.51   0
   4   0   8    9.87    5.98   0
  -6   0  -8   77.82    5.85   0
   6   0   8   81.60    6.38   0
   8   0   8   54.76    6.45   0
  21  -1  -8    8.26    6.16   0
  21  -1  -8   -8.27    4.68   0
  19  -1  -8    0.49    4.97   0
 -19   1   8    0.17    4.51   0
  19  -1  -8    3.61    4.33   0
  17  -1  -8   14.83    6.45   0
 -17   1   8   26.51    5.91   0
  17  -1  -8   42.98    5.57   0
  15  -1  -8    8.74    5.16   0
 -15   1   8   -4.30    5.61   0
  15  -1  -8    1.96    5.56   0
  13  -1  -8    6.20    6.33   0
 -13   1   8   -0.16    6.07   0
  11  -1  -8   42.24    5.66   0
 -11   1   8   32.07    5.27   0
  -9   1   8   23.17    5.34   0
   9  -1  -8   16.80    7.04   0
  -7   1   8    8.84    5.57   0
   7  -1  -8   13.55    6.99   0
  -5   1   8    7.85    5.48   0
   5  -1  -8    5.47    6.56   0
  -3   1   8    1.46    5.15   0
   3  -1  -8    4.07    6.21   0
  -1   1   8    2.32    5.20   0
   1  -1  -8    6.37    5.96   0
  -1  -1  -8    4.03    5.80   0
  -1  -1  -8    3.05    8.74   0
   1   1   8    7.16    5.09   0
  -3  -1  -8   12.79    5.45   0
   3   1   8    4.60    4.99   0
  -5  -1  -8    4.96    5.58   0
   5   1   8    9.85    6.04   0
   7   1   8   -1.75    6.19   0
  -7  -1  -8    2.37    5.65   0
  22  -2  -8   13.04    6.35   0
  22  -2  -8    8.61    4.86   0
 -20   2   8   18.43    4.64   0
  20  -2  -8   14.20    6.12   0
  20  -2  -8   24.35    4.55   0
  18  -2  -8    5.50    5.03   0
  18  -2  -8   16.15    4.58   0
 -18   2   8   10.93    4.39   0
 -16   2   8  222.61    5.75   0
  16  -2  -8  230.91    5.75   0
  16  -2  -8  237.64    6.29   0
  14  -2  -8  148.13    6.70   0
 -14   2   8  148.27    5.27   0
  12  -2  -8    9.97    6.53   0
 -12   2   8   10.39    6.10   0
  10  -2  -8  146.21    7.25   0
 -10   2   8  133.56    5.56   0
  -8   2   8  152.53    5.69   0
   8  -2  -8  158.26    6.10   0
  -6   2   8  417.76    6.50   0
   6  -2  -8  405.38    7.90   0
  -4   2   8  514.41    8.00   0
   4  -2  -8  523.60    7.22   0
  -2   2   8  532.78    7.85   0
   2  -2  -8  553.36    7.79   0
   0   2   8  143.58    6.57   0
   0  -2  -8  139.57    6.31   0
   2   2   8   16.52    6.10   0
  -2  -2  -8   22.79    5.71   0
  -2  -2  -8   21.97    9.59   0
  -4  -2  -8   39.35    5.67   0
   4   2   8   45.93    6.21   0
  -6  -2  -8   55.06    5.69   0
   6   2   8   38.54    7.14   0
   8   2   8   47.99    6.40   0
  21  -3  -8    4.09    5.04   0
  21  -3  -8   12.60    5.47   0
  19  -3  -8    8.65    5.98   0
 -19   3   8    8.43    5.44   0
  19  -3  -8    2.99    4.45   0
  17  -3  -8    9.43    5.82   0
 -17   3   8   18.01    5.51   0
 -15   3   8   16.22    4.68   0
  15  -3  -8   16.83    5.99   0
  13  -3  -8   30.35    5.32   0
 -13   3   8   31.26    4.84   0
  11  -3  -8  142.14    7.04   0
 -11   3   8  140.18    5.41   0
   9  -3  -8   68.36    5.80   0
  -9   3   8   71.25    5.34   0
  -7   3   8   75.24    6.69   0
   7  -3  -8   55.77    5.85   0
  -5   3   8   32.13    5.75   0
   5  -3  -8   32.23    5.72   0
  -3   3   8    1.28    4.97   0
   3  -3  -8    6.94    5.17   0
  -1   3   8    4.70    6.53   0
   1  -3  -8    8.09    6.19   0
   1   3   8   43.58    6.36   0
  -1  -3  -8   47.62    5.99   0
   3   3   8   38.56    6.16   0
  -3  -3  -8   36.26    5.77   0
   5   3   8    9.87    6.20   0
  -5  -3  -8   19.76    5.69   0
   7   3   8    2.89    6.11   0
  -7  -3  -8   -3.50    6.55   0
  20  -4  -8   51.12    6.12   0
  20  -4  -8   51.63    5.75   0
  18  -4  -8   24.13    4.91   0
 -18   4   8   30.46    5.61   0
  16  -4  -8   42.96    6.25   0
 -16   4   8   51.33    5.74   0
  14  -4  -8   32.10    5.21   0
 -14   4   8   35.54    4.79   0
  12  -4  -8  159.50    6.85   0
 -12   4   8  138.16    6.35   0
  10  -4  -8  406.32    7.78   0
 -10   4   8  384.13    6.39   0
   8  -4  -8  115.04    7.24   0
  -8   4   8  127.45    6.61   0
  -6   4   8  650.38    7.12   0
   6  -4  -8  654.64    7.25   0
  -4   4   8  519.13    6.64   0
   4  -4  -8  499.76    7.75   0
  -2   4   8   57.10    6.38   0
   2  -4  -8   64.33    6.63   0
   0   4   8   23.11    6.25   0
   0  -4  -8   27.79    6.08   0
   2   4   8   96.70    6.45   0
  -2  -4  -8   74.71    5.94   0
   4   4   8   94.24    7.33   0
  -4  -4  -8   91.30    6.07   0
  -4  -4  -8   98.17   12.06   0
  -6  -4  -8   62.66    5.84   0
   6   4   8   60.98    6.41   0
   8   4   8   43.74    7.64   0
  21  -5  -8   -3.66    6.13   0
  21  -5  -8   -2.87    4.60   0
 -19   5   8   10.91    5.59   0
  19  -5  -8    2.57    4.80   0
  17  -5  -8    6.62    4.79   0
 -17   5   8   16.38    5.68   0
  15  -5  -8    8.91    6.23   0
 -15   5   8   10.11    5.70   0
  13  -5  -8   18.27    6.47   0
 -13   5   8   22.76    5.93   0
  11  -5  -8   91.06    6.87   0
 -11   5   8   91.81    6.29   0
   9  -5  -8   43.65    5.58   0
  -9   5   8   41.51    5.16   0
  -7   5   8   44.20    5.24   0
   7  -5  -8   36.05    6.86   0
  -5   5   8   55.24    6.07   0
   5  -5  -8   64.87    6.38   0
  -3   5   8    9.22    6.23   0
   3  -5  -8   17.05    6.51   0
  -1   5   8    9.75    6.09   0
   1  -5  -8   14.04    6.10   0
   1   5   8   83.49    7.39   0
  -1  -5  -8   80.18    6.21   0
  -3  -5  -8   44.90    5.82   0
   3   5   8   35.03    6.27   0
  -5  -5  -8    2.10    6.51   0
   5   5   8    3.62    6.17   0
  -5  -5  -8    4.77   11.89   0
   7   5   8    6.19    7.32   0
  -7  -5  -8    6.86    6.58   0
  20  -6  -8   15.44    6.21   0
 -18   6   8   12.04    5.46   0
  18  -6  -8   11.73    5.92   0
 -16   6   8   80.24    4.73   0
  16  -6  -8   75.15    5.14   0
  14  -6  -8   99.68    6.48   0
 -14   6   8  112.39    5.02   0
  12  -6  -8  142.64    6.64   0
 -12   6   8  144.40    6.25   0
  10  -6  -8  289.47    6.17   0
 -10   6   8  286.08    6.78   0
   8  -6  -8  207.64    6.03   0
  -8   6   8  194.79    6.58   0
  -6   6   8  394.61    7.03   0
   6  -6  -8  386.61    7.60   0
   4  -6  -8   86.32    6.70   0
  -4   6   8   86.70    5.24   0
   2  -6  -8   52.91    6.26   0
  -2   6   8   58.79    6.24   0
   0  -6  -8  139.36    6.56   0
   0   6   8  148.60    6.65   0
  -2  -6  -8   87.33    6.95   0
   2   6   8   78.90    6.23   0
  -4  -6  -8   76.50    6.90   0
   4   6   8   60.85    7.38   0
  -6  -6  -8   44.80    6.92   0
   6   6   8   42.48    6.59   0
  -6  -6  -8   53.33   12.18   0
  19  -7  -8    2.73    4.75   0
 -17   7   8   11.77    5.59   0
  17  -7  -8   16.35    4.99   0
 -15   7   8   51.10    5.63   0
  15  -7  -8   33.81    6.01   0
  13  -7  -8   92.83    6.40   0
 -13   7   8   97.38    5.04   0
  11  -7  -8  129.90    5.70   0
 -11   7   8  122.22    6.13   0
   9  -7  -8    8.72    4.93   0
  -9   7   8    9.58    5.74   0
   7  -7  -8   11.85    6.49   0
  -7   7   8    8.93    4.90   0
  -5   7   8   42.44    5.01   0
   5  -7  -8   48.39    6.46   0
   3  -7  -8   12.89    6.25   0
  -3   7   8   16.84    5.94   0
   1  -7  -8   13.96    6.25   0
  -1   7   8   17.31    7.13   0
  -1  -7  -8   98.82    6.40   0
   1   7   8  118.09    6.56   0
  -3  -7  -8   11.25    6.78   0
   3   7   8   11.09    7.01   0
  -5  -7  -8    6.61    6.68   0
   5   7   8    3.85    7.12   0
  -5  -7  -8    0.53    8.24   0
   7   7   8   13.88    8.34   0
  -7  -7  -8   10.39   12.33   0
  20  -8  -8    6.08    5.03   0
  18  -8  -8   16.78    6.07   0
 -16   8   8   93.70    5.95   0
  16  -8  -8   80.46    6.42   0
 -14   8   8   88.83    5.87   0
  14  -8  -8   87.36    6.35   0
  12  -8  -8   25.11    6.07   0
 -12   8   8   21.49    5.63   0
 -10   8   8  148.26    6.04   0
  10  -8  -8  149.36    5.39   0
   8  -8  -8  109.50    6.58   0
  -8   8   8  114.31    5.98   0
   6  -8  -8  101.62    6.57   0
  -6   8   8  105.47    6.17   0
  -4   8   8  249.79    6.74   0
   4  -8  -8  233.68    7.19   0
  -2   8   8  474.07    7.54   0
   2  -8  -8  419.41    7.72   0
   0  -8  -8  169.40    7.63   0
   0   8   8  159.29    6.60   0
  -2  -8  -8   49.21    6.77   0
   2   8   8   52.46    7.06   0
  -4  -8  -8   28.68    6.85   0
   4   8   8   29.62    7.13   0
  -6  -8  -8    8.50    7.07   0
   6   8   8    7.37    7.38   0
  -6  -8  -8    4.36    8.31   0
  19  -9  -8   11.23    5.00   0
  17  -9  -8    1.16    5.01   0
 -15   9   8   12.85    5.73   0
  15  -9  -8   10.76    6.10   0
 -13   9   8   61.63    5.75   0
  13  -9  -8   48.45    5.15   0
  11  -9  -8   56.73    6.22   0
 -11   9   8   57.16    4.72   0
  -9   9   8    6.40    5.20   0
   9  -9  -8    9.63    5.04   0
   7  -9  -8   -2.74    6.25   0
  -7   9   8    2.95    4.55   0
  -5   9   8  160.43    6.30   0
   5  -9  -8  163.08    6.76   0
  -3   9   8  154.96    6.52   0
   3  -9  -8  135.49    6.72   0
  -1   9   8   25.22    6.04   0
   1  -9  -8   10.13    6.12   0
   1   9   8   14.98    6.95   0
  -1  -9  -8   21.28    5.92   0
  -3  -9  -8   14.79    6.77   0
   3   9   8    8.08    7.02   0
  -5  -9  -8    8.50    7.56   0
   5   9   8    4.05    7.83   0
  18 -10  -8    0.06    6.00   0
  16 -10  -8   16.95    6.20   0
 -14  10   8  127.35    5.96   0
  14 -10  -8  114.87    6.47   0
  12 -10  -8  158.70    6.40   0
 -12  10   8  167.05    5.94   0
  10 -10  -8   31.79    6.39   0
 -10  10   8   33.08    4.67   0
  -8  10   8    6.73    4.47   0
   8 -10  -8    9.02    6.09   0
   6 -10  -8   78.29    6.46   0
  -6  10   8   74.58    6.02   0
  -4  10   8  160.93    6.16   0
   4 -10  -8  148.26    6.67   0
  -2  10   8  102.28    6.16   0
   2 -10  -8   94.15    6.44   0
   0  10   8   59.07    6.98   0
   0 -10  -8   59.33    7.13   0
   2  10   8   16.16    6.95   0
  -2 -10  -8   17.89    6.80   0
  -4 -10  -8    9.39    7.49   0
   4  10   8   10.84    7.09   0
  17 -11  -8   23.58    6.21   0
  15 -11  -8   55.79    5.03   0
  13 -11  -8    1.22    4.93   0
 -13  11   8    7.26    4.41   0
  11 -11  -8   20.40    6.01   0
 -11  11   8   17.62    5.56   0
   9 -11  -8   18.40    5.02   0
  -9  11   8   27.40    5.64   0
   7 -11  -8   22.91    4.97   0
  -7  11   8   25.02    5.66   0
   5 -11  -8   14.64    6.26   0
  -5  11   8   14.12    5.73   0
   3 -11  -8   19.67    7.03   0
  -3  11   8   18.64    6.62   0
   1 -11  -8   18.16    6.12   0
  -1  11   8   16.95    6.63   0
  -1 -11  -8   16.59    6.95   0
   1  11   8   15.00    6.97   0
  -3 -11  -8    6.99    7.64   0
   3  11   8    4.95    7.75   0
  16 -12  -8   -5.95    6.01   0
  14 -12  -8   35.73    6.07   0
  12 -12  -8   40.60    5.13   0
 -12  12   8   44.05    4.56   0
 -10  12   8   36.04    5.58   0
  10 -12  -8   28.66    5.15   0
   8 -12  -8   14.15    5.07   0
  -8  12   8   21.72    5.65   0
   6 -12  -8   80.61    6.47   0
  -6  12   8   90.05    5.96   0
  -4  12   8   61.34    5.89   0
   4 -12  -8   62.86    6.17   0
   2 -12  -8   14.20    6.25   0
  -2  12   8   14.10    5.81   0
   0  12   8    5.31    6.71   0
   0 -12  -8    3.94    6.97   0
   2  12   8   11.68    7.78   0
  -2 -12  -8   14.26    7.91   0
  15 -13  -8    8.76    4.98   0
  13 -13  -8    8.21    6.10   0
  11 -13  -8   26.52    6.18   0
   9 -13  -8   23.17    5.97   0
  -9  13   8   14.81    5.62   0
   7 -13  -8   30.73    6.06   0
  -7  13   8   36.03    5.68   0
   5 -13  -8   25.81    7.28   0
  -5  13   8   24.92    5.77   0
  -3  13   8   12.53    6.66   0
   3 -13  -8   12.23    6.23   0
   1 -13  -8   21.01    7.00   0
  -1  13   8   17.26    5.71   0
   1  13   8   16.84    6.87   0
  -1 -13  -8   17.33    7.90   0
  14 -14  -8   27.04    5.06   0
  12 -14  -8   24.17    6.19   0
  10 -14  -8   22.29    4.96   0
   8 -14  -8   16.88    4.99   0
  -8  14   8   21.14    5.71   0
   6 -14  -8   22.32    6.27   0
  -6  14   8   12.02    5.73   0
  -4  14   8    8.82    5.80   0
   4 -14  -8    7.50    7.27   0
  -2  14   8   19.63    6.64   0
   2 -14  -8   18.21    6.23   0
   0 -14  -8   14.87    7.41   0
   0  14   8   14.98    6.88   0
  13 -15  -8    9.82    5.34   0
  11 -15  -8   12.32    5.16   0
   9 -15  -8   27.16    6.36   0
   7 -15  -8   21.46    6.25   0
   5 -15  -8   15.65    6.29   0
   3 -15  -8   27.22    6.46   0
   1 -15  -8   16.10    7.50   0
  10 -16  -8    3.53    5.13   0
   8 -16  -8   -6.26    6.43   0
   6 -16  -8    7.15    6.37   0
   4 -16  -8   -0.30    6.33   0
   9  15  -9   11.32    5.78   0
  -9 -15   9    3.74    5.61   0
  -9 -15   9   -0.54    5.15   0
   7  15  -9    3.71    4.71   0
  -7 -15   9   14.45    5.20   0
  -7 -15   9    8.78    4.70   0
   5  15  -9   14.14    5.73   0
  -5 -15   9   13.03    5.04   0
  -5 -15   9    7.60    6.73   0
  12  14  -9   11.61    5.85   0
 -12 -14   9   18.78    6.44   0
 -12 -14   9   13.08    4.53   0
 -10 -14   9   30.65    6.38   0
  10  14  -9   29.31    5.92   0
 -10 -14   9   28.00    5.69   0
   8  14  -9   29.04    5.73   0
  -8 -14   9   20.33    5.11   0
  -8 -14   9   18.39    5.65   0
   6  14  -9   18.40    5.72   0
  -6 -14   9   16.27    5.90   0
  -6 -14   9   11.21    5.63   0
   4  14  -9   16.48    5.70   0
  -4 -14   9   17.18    4.97   0
  -4 -14   9    0.81    5.80   0
  -2 -14   9   24.08    6.11   0
  -2 -14   9   20.57    5.80   0
   2  14  -9   21.58    4.72   0
  15  13  -9    9.02    6.01   0
 -15 -13   9   10.82    6.45   0
  13  13  -9   15.05    6.79   0
 -13 -13   9   20.04    6.37   0
 -13 -13   9    9.75    5.65   0
 -11 -13   9   31.90    6.54   0
  11  13  -9   49.26    6.03   0
 -11 -13   9   40.92    5.50   0
   9  13  -9   54.05    5.80   0
  -9 -13   9   65.77    5.59   0
  -9 -13   9   61.95    6.35   0
   7  13  -9   10.53    5.66   0
  -7 -13   9    8.88    5.97   0
  -7 -13   9   12.75    5.46   0
   5  13  -9    8.96    4.42   0
  -5 -13   9   19.33    6.12   0
  -5 -13   9   15.30    5.59   0
   3  13  -9   25.52    5.55   0
  -3 -13   9   11.38    6.23   0
  -3 -13   9   18.31    6.30   0
  -1 -13   9   15.68    6.20   0
   1  13  -9   22.30    5.82   0
  16  12  -9   11.70    7.02   0
 -16 -12   9   13.15    7.31   0
  14  12  -9    2.96    5.93   0
 -14 -12   9   15.99    6.21   0
  12  12  -9   26.06    5.75   0
 -12 -12   9   20.54    6.13   0
 -12 -12   9   18.05    5.34   0
 -10 -12   9   29.13    6.03   0
  10  12  -9   23.83    4.66   0
 -10 -12   9   24.52    5.47   0
   8  12  -9    4.12    5.46   0
  -8 -12   9    1.37    4.89   0
  -8 -12   9   -4.39    5.45   0
   6  12  -9   11.70    4.48   0
  -6 -12   9   13.74    5.85   0
  -6 -12   9   16.60    5.54   0
   4  12  -9   34.74    4.69   0
  -4 -12   9   43.48    5.96   0
  -4 -12   9   35.36    5.63   0
   2  12  -9   25.11    4.59   0
  -2 -12   9   27.79    5.89   0
   0 -12   9    7.96    6.03   0
   0  12  -9   10.51    5.61   0
 -17 -11   9    8.23    7.11   0
  17  11  -9   -4.53    7.11   0
  15  11  -9   30.21    6.90   0
 -15 -11   9   32.74    6.20   0
  13  11  -9   30.50    5.92   0
 -13 -11   9   36.37    6.25   0
 -11 -11   9   25.28    6.09   0
  11  11  -9   18.80    5.90   0
  -9 -11   9   36.50    5.12   0
   9  11  -9   18.50    4.65   0
  -9 -11   9   30.60    5.46   0
   7  11  -9   40.91    5.72   0
  -7 -11   9   37.78    6.01   0
  -7 -11   9   42.39    5.51   0
   5  11  -9   71.95    4.66   0
  -5 -11   9   68.68    5.98   0
  -5 -11   9   64.69    5.85   0
   3  11  -9   36.85    5.48   0
  -3 -11   9   39.27    5.94   0
   1  11  -9    0.03    5.60   0
  -1 -11   9   10.29    5.99   0
   1 -11   9   11.31    4.96   0
  -1  11  -9    5.52    5.66   0
 -18 -10   9    9.45    6.93   0
  18  10  -9   11.81    6.22   0
  16  10  -9   20.79    6.07   0
 -16 -10   9   14.40    6.11   0
  14  10  -9   -2.21    5.94   0
 -14 -10   9   15.89    6.13   0
 -12 -10   9   14.71    6.40   0
  12  10  -9   27.91    5.66   0
 -10 -10   9   45.28    6.16   0
  10  10  -9   36.23    5.76   0
   8  10  -9   12.32    5.43   0
  -8 -10   9    2.31    5.94   0
   6  10  -9   60.16    5.62   0
  -6 -10   9   56.00    5.09   0
   4  10  -9   71.83    5.82   0
  -4 -10   9   73.78    5.00   0
   2  10  -9    8.32    4.45   0
  -2 -10   9    6.82    5.94   0
   0  10  -9   12.75    4.62   0
   0 -10   9    2.05    6.13   0
   2 -10   9   15.14    5.06   0
  -2  10  -9   19.44    5.81   0
  19   9  -9   11.91    7.52   0
 -19  -9   9   20.87    6.08   0
 -17  -9   9    9.50    6.02   0
  17   9  -9   10.31    6.21   0
  17   9  -9   22.98    4.70   0
  15   9  -9   50.92    6.34   0
  15   9  -9   45.18    5.66   0
 -15  -9   9   52.58    6.32   0
  13   9  -9   43.01    6.04   0
 -13  -9   9   33.79    5.13   0
 -11  -9   9   40.37    6.23   0
  11   9  -9   61.27    6.06   0
  -9  -9   9   27.19    5.05   0
   9   9  -9   26.96    5.89   0
   7   9  -9   36.25    6.08   0
  -7  -9   9   20.55    5.85   0
   5   9  -9  167.13    4.97   0
  -5  -9   9  158.89    6.35   0
   3   9  -9  103.12    4.92   0
  -3  -9   9   98.05    5.18   0
   1   9  -9   35.38    4.67   0
  -1  -9   9   30.97    4.96   0
  -1   9  -9   -3.53    4.64   0
   1  -9   9   16.84    6.03   0
   3  -9   9    8.23    4.89   0
  -3   9  -9    6.01    5.59   0
 -18  -8   9    6.92    5.72   0
  18   8  -9   12.68    7.05   0
  18   8  -9    2.21    4.70   0
  16   8  -9   19.27    6.19   0
  16   8  -9   18.81    5.53   0
 -16  -8   9    9.28    5.98   0
  14   8  -9    3.42    6.02   0
 -14  -8   9    2.52    6.04   0
  14   8  -9    1.49    5.52   0
 -12  -8   9   15.75    5.09   0
  12   8  -9   22.44    5.97   0
  12   8  -9   23.32    5.36   0
 -10  -8   9   15.29    4.84   0
  10   8  -9   16.55    5.85   0
  10   8  -9   16.25    5.55   0
  -8  -8   9   12.09    4.93   0
   8   8  -9   15.91    5.53   0
   6   8  -9  121.77    6.11   0
  -6  -8   9  121.77    5.43   0
   4   8  -9  118.66    6.05   0
  -4  -8   9  118.53    6.33   0
   2   8  -9   12.87    4.51   0
  -2  -8   9    6.37    5.97   0
   0   8  -9   13.11    5.65   0
   0  -8   9   10.09    6.16   0
  -2   8  -9   12.76    4.62   0
   2  -8   9   20.63    5.87   0
   4  -8   9    8.69    4.88   0
  19   7  -9   22.33    6.18   0
  19   7  -9   28.10    4.70   0
 -19  -7   9   14.28    6.74   0
 -17  -7   9   25.69    6.00   0
  17   7  -9   36.79    6.29   0
  17   7  -9   35.27    4.57   0
  15   7  -9   49.79    6.38   0
  15   7  -9   40.17    5.68   0
 -15  -7   9   47.45    6.20   0
  13   7  -9   22.58    5.95   0
 -13  -7   9   20.45    6.07   0
  13   7  -9   19.98    4.41   0
 -11  -7   9  177.05    6.56   0
  11   7  -9  182.96    6.58   0
  11   7  -9  197.77    5.27   0
  -9  -7   9  159.21    5.51   0
   9   7  -9  166.11    6.32   0
   9   7  -9  162.13    6.03   0
   7   7  -9   10.28    5.62   0
  -7  -7   9   -4.61    6.19   0
   5   7  -9  129.56    5.19   0
  -5  -7   9  120.87    5.49   0
   3   7  -9  217.52    6.22   0
  -3  -7   9  198.80    6.56   0
   1   7  -9  123.82    5.94   0
  -1  -7   9  109.90    5.32   0
  -1   7  -9   20.99    4.45   0
   1  -7   9   20.12    6.09   0
  -3   7  -9    7.10    4.66   0
   3  -7   9    9.68    6.03   0
 -20  -6   9    3.13    5.80   0
  20   6  -9   -4.60    4.68   0
  20   6  -9    4.05    6.43   0
 -18  -6   9    8.57    5.80   0
  18   6  -9    0.41    6.27   0
  18   6  -9    9.48    5.69   0
 -16  -6   9   28.63    5.69   0
  16   6  -9   14.32    6.36   0
  16   6  -9   30.05    5.68   0
  14   6  -9    1.33    6.03   0
 -14  -6   9    7.25    6.00   0
  14   6  -9    2.17    4.40   0
 -12  -6   9   22.38    6.27   0
  12   6  -9   32.27    6.13   0
  12   6  -9   28.33    5.62   0
 -10  -6   9  118.70    6.41   0
  10   6  -9  127.86    6.28   0
  10   6  -9  142.47    5.75   0
  -8  -6   9   21.80    6.34   0
   8   6  -9   32.24    5.82   0
   8   6  -9   29.45    5.53   0
   6   6  -9   -0.02    4.83   0
   6   6  -9   10.02    6.59   0
  -6  -6   9    3.34    6.25   0
   4   6  -9   11.03    4.75   0
  -4  -6   9    2.18    5.07   0
   2   6  -9    4.08    4.63   0
  -2  -6   9   11.71    4.92   0
   0   6  -9   -9.33    4.63   0
   0  -6   9    6.92    4.75   0
  -2   6  -9   -8.89    4.38   0
   2  -6   9   -1.00    5.75   0
  -4   6  -9    8.24    5.70   0
   4  -6   9    7.09    5.98   0
  21   5  -9    7.28    4.76   0
  21   5  -9   20.54    6.43   0
 -21  -5   9    8.65    6.71   0
  19   5  -9    1.68    4.72   0
  19   5  -9    8.24    6.30   0
 -19  -5   9   12.41    5.77   0
 -17  -5   9    9.06    5.68   0
  17   5  -9    5.95    4.51   0
  17   5  -9   14.12    6.04   0
  15   5  -9  236.36    7.03   0
  15   5  -9  262.62    6.21   0
 -15  -5   9  226.25    5.92   0
 -13  -5   9  288.21    6.93   0
  13   5  -9  308.70    6.95   0
  13   5  -9  294.04    5.34   0
 -11  -5   9  155.36    5.47   0
  11   5  -9  152.42    6.55   0
  11   5  -9  162.14    5.76   0
  -9  -5   9  111.11    6.46   0
   9   5  -9  128.10    6.23   0
   9   5  -9  124.31    5.70   0
  -7  -5   9   58.38    5.03   0
   7   5  -9   58.07    4.99   0
   7   5  -9   56.01    5.51   0
   5   5  -9    8.89    4.87   0
   5   5  -9    8.28    5.52   0
  -5  -5   9    8.98    6.33   0
   3   5  -9   14.04    5.84   0
  -3  -5   9   15.10    6.18   0
   1   5  -9  210.06    6.30   0
  -1  -5   9  192.84    5.54   0
  -1   5  -9  137.13    4.83   0
   1  -5   9  124.07    6.29   0
  -3   5  -9   45.27    5.78   0
   3  -5   9   38.66    5.90   0
   5  -5   9   26.05    6.21   0
  -5   5  -9   23.54    4.76   0
 -20  -4   9    8.89    5.68   0
  20   4  -9   -1.51    5.64   0
  20   4  -9    4.75    6.22   0
 -18  -4   9    5.88    5.65   0
  18   4  -9    3.66    5.57   0
  18   4  -9    7.88    6.18   0
 -16  -4   9   -1.25    4.74   0
  16   4  -9   10.29    4.38   0
  16   4  -9    4.62    6.38   0
  14   4  -9    1.67    6.30   0
  14   4  -9   10.66    4.53   0
 -14  -4   9  -10.15    6.14   0
 -12  -4   9   50.20    6.24   0
  12   4  -9   55.42    6.34   0
  12   4  -9   45.20    4.65   0
 -10  -4   9  118.35    6.49   0
  10   4  -9   97.89    6.51   0
  10   4  -9  125.20    5.95   0
  -8  -4   9   19.02    6.20   0
   8   4  -9    0.71    5.14   0
   8   4  -9    5.49    5.46   0
  -6  -4   9   23.56    5.14   0
   6   4  -9   16.75    5.02   0
   6   4  -9   19.62    5.62   0
   4   4  -9   18.68    6.00   0
   4   4  -9   14.45    6.42   0
  -4  -4   9    7.98    5.11   0
   2   4  -9   10.35    4.75   0
  -2  -4   9   15.85    6.06   0
   0   4  -9    7.06    4.39   0
   0  -4   9    5.81    5.83   0
  -2   4  -9    8.41    5.50   0
   2  -4   9   15.11    4.80   0
  -4   4  -9    7.00    5.49   0
   4  -4   9    5.26    5.98   0
  21   3  -9    9.01    5.61   0
  21   3  -9   -1.80    6.48   0
 -21  -3   9    9.77    5.90   0
 -19  -3   9    5.49    5.63   0
  19   3  -9    2.90    5.57   0
  19   3  -9   -2.76    6.24   0
 -17  -3   9    4.27    4.62   0
  17   3  -9   12.29    5.60   0
  17   3  -9    5.95    6.23   0
 -15  -3   9  180.67    6.49   0
  15   3  -9  184.27    6.14   0
  15   3  -9  195.32    6.60   0
  13   3  -9  172.44    6.54   0
 -13  -3   9  181.60    6.51   0
  13   3  -9  169.32    6.08   0
 -11  -3   9  244.89    6.81   0
  11   3  -9  230.10    6.85   0
  11   3  -9  251.97    6.13   0
  -9  -3   9   92.48    5.40   0
   9   3  -9   92.19    6.54   0
   9   3  -9   99.19    5.92   0
  -7  -3   9   32.50    6.44   0
   7   3  -9   39.08    6.31   0
   7   3  -9   34.54    5.69   0
  -5  -3   9  334.63    7.21   0
   5   3  -9  336.96    7.11   0
   5   3  -9  355.54    7.56   0
   3   3  -9  187.74    5.43   0
   3   3  -9  184.07    7.75   0
  -3  -3   9  167.99    5.60   0
   1   3  -9  227.22    5.33   0
  -1  -3   9  221.40    5.49   0
  -1   3  -9  168.67    6.06   0
   1  -3   9  174.21    5.35   0
  -3   3  -9   42.61    5.62   0
   3  -3   9   30.80    4.83   0
  -5   3  -9   27.08    5.69   0
   5  -3   9   24.21    4.94   0
 -20  -2   9    1.77    5.70   0
  20   2  -9   -2.59    5.67   0
  20   2  -9   13.30    6.27   0
  18   2  -9    5.45    4.48   0
 -18  -2   9   -0.63    5.48   0
  18   2  -9   -5.39    5.97   0
 -16  -2   9   -0.11    5.79   0
  16   2  -9   12.25    5.41   0
  16   2  -9    4.37    6.17   0
  14   2  -9   13.38    5.48   0
  14   2  -9   10.50    4.89   0
 -14  -2   9   -4.41    5.61   0
 -12  -2   9  102.40    6.30   0
  12   2  -9  100.66    6.41   0
  12   2  -9  119.83    5.68   0
 -10  -2   9   36.73    5.25   0
  10   2  -9   51.80    6.56   0
  10   2  -9   40.61    4.64   0
  -8  -2   9   20.36    6.39   0
   8   2  -9   19.06    6.53   0
   8   2  -9   34.44    5.65   0
  -6  -2   9   22.32    5.19   0
   6   2  -9   19.83    5.15   0
   6   2  -9   25.17    5.69   0
  -4  -2   9   11.02    6.29   0
   4   2  -9   -3.42    4.99   0
   4   2  -9    4.20    5.47   0
   2   2  -9    9.92    5.69   0
   2   2  -9    4.10    7.29   0
  -2  -2   9   11.85    6.03   0
   0   2  -9    4.86    5.55   0
   0  -2   9    9.34    5.64   0
  -2   2  -9    9.27    4.47   0
   2  -2   9    8.89    5.86   0
  -4   2  -9    2.61    5.55   0
   4  -2   9    1.87    5.95   0
   6  -2   9    6.48    6.26   0
  -6   2  -9   10.87    5.62   0
  21   1  -9    2.89    6.31   0
 -21  -1   9   -6.31    5.75   0
  21   1  -9   10.44    4.59   0
  19   1  -9   25.26    6.31   0
 -19  -1   9   35.90    4.80   0
  19   1  -9   38.27    4.59   0
 -17  -1   9   97.70    6.07   0
  17   1  -9  109.94    5.91   0
  17   1  -9   88.85    6.58   0
 -15  -1   9  253.49    6.65   0
  15   1  -9  281.59    5.43   0
  15   1  -9  264.86    6.11   0
  13   1  -9   44.08    5.16   0
  13   1  -9   35.83    5.47   0
 -13  -1   9   31.73    4.86   0
 -11  -1   9    4.92    6.21   0
  11   1  -9   15.74    6.45   0
  11   1  -9    8.85    5.41   0
  -9  -1   9   32.65    6.37   0
   9   1  -9   34.61    6.60   0
   9   1  -9   21.66    5.71   0
  -7  -1   9  114.81    6.53   0
   7   1  -9  135.98    6.69   0
   7   1  -9  128.36    6.02   0
  -5  -1   9  625.64    6.86   0
   5   1  -9  626.22    7.94   0
   5   1  -9  661.69    8.50   0
  -3  -1   9  466.70    6.25   0
   3   1  -9  484.28    6.22   0
   3   1  -9  493.21    8.50   0
   1   1  -9  332.00    5.76   0
   1   1  -9  334.26    9.79   0
  -1  -1   9  319.54    5.88   0
  -1   1  -9   58.53    5.83   0
   1  -1   9   53.56    5.19   0
  -3   1  -9   23.81    5.69   0
   3  -1   9    8.44    5.85   0
  -5   1  -9   18.10    5.80   0
   5  -1   9   34.10    6.26   0
  20   0  -9    2.50    5.02   0
  20   0  -9    9.79    5.45   0
 -20   0   9    4.22    5.84   0
  18   0  -9    3.96    6.11   0
 -18   0   9   -8.49    4.63   0
  18   0  -9   -2.26    5.54   0
  16   0  -9   -1.23    6.13   0
 -16   0   9   10.26    5.79   0
  16   0  -9    2.47    5.53   0
 -14   0   9   10.15    4.65   0
  14   0  -9   -1.66    5.48   0
  14   0  -9    6.36    4.99   0
 -12   0   9    0.31    6.01   0
  12   0  -9   -0.11    5.27   0
  12   0  -9    8.03    5.30   0
 -10   0   9   11.08    6.28   0
  10   0  -9    5.24    6.52   0
  10   0  -9    4.43    5.55   0
  -8   0   9   -0.96    5.02   0
   8   0  -9   -4.68    6.50   0
   8   0  -9    6.17    5.68   0
  -6   0   9   11.11    6.42   0
   6   0  -9   17.53    6.52   0
   6   0  -9   -0.25    5.64   0
  -4   0   9    1.96    6.27   0
   4   0  -9   -2.90    6.40   0
   4   0  -9    1.73    5.64   0
  -2   0   9    0.26    5.89   0
   2   0  -9    1.56    5.73   0
   2   0  -9   10.53    7.24   0
   0   0  -9   -1.01    5.86   0
   0   0  -9    1.99    8.45   0
   0   0   9   -1.42    6.33   0
  -2   0  -9    5.61    4.63   0
   2   0   9   -3.11    6.00   0
  -4   0  -9    1.71    5.43   0
   4   0   9    3.89    5.93   0
  -6   0  -9    2.55    5.67   0
   6   0   9    6.32    6.15   0
 -21   1   9    6.78    5.74   0
  21  -1  -9   17.88    5.08   0
  21  -1  -9    3.32    4.36   0
  19  -1  -9   32.73    4.98   0
 -19   1   9   44.59    5.73   0
  19  -1  -9   41.08    5.66   0
  17  -1  -9  101.23    6.43   0
 -17   1   9  106.42    4.87   0
  17  -1  -9  119.38    5.82   0
  15  -1  -9  278.48    6.99   0
 -15   1   9  266.98    5.77   0
  15  -1  -9  292.96    5.45   0
 -13   1   9   37.31    5.02   0
  13  -1  -9   50.53    5.50   0
  13  -1  -9   41.27    5.30   0
 -11   1   9   10.85    4.94   0
  11  -1  -9   17.83    6.44   0
  -9   1   9   22.35    5.08   0
   9  -1  -9   14.18    6.48   0
  -7   1   9  130.36    5.62   0
   7  -1  -9  111.88    5.85   0
  -5   1   9  631.01    6.97   0
   5  -1  -9  615.47    7.93   0
  -3   1   9  499.40    6.48   0
   3  -1  -9  493.14    7.47   0
   3  -1  -9  492.66    8.27   0
  -1   1   9  336.30    6.11   0
   1  -1  -9  320.24    6.86   0
   1  -1  -9  337.98    8.92   0
   1   1   9   62.93    6.28   0
  -1  -1  -9   65.38    5.82   0
  -1  -1  -9   64.33   11.20   0
  -3  -1  -9   12.85    5.62   0
   3   1   9    2.27    6.09   0
  -5  -1  -9   15.93    5.73   0
   5   1   9   19.49    7.28   0
  20  -2  -9   16.23    5.14   0
 -20   2   9   15.29    5.83   0
  20  -2  -9   15.83    5.49   0
  18  -2  -9   14.79    6.03   0
 -18   2   9   -4.22    5.65   0
  18  -2  -9    3.00    4.62   0
  16  -2  -9    4.06    5.95   0
 -16   2   9    2.03    5.53   0
  16  -2  -9    1.29    4.49   0
  14  -2  -9    8.03    6.29   0
 -14   2   9   14.25    4.77   0
  12  -2  -9  104.14    6.62   0
 -12   2   9  106.48    5.19   0
 -10   2   9   38.77    6.07   0
  10  -2  -9   30.94    5.39   0
  -8   2   9   24.58    5.18   0
   8  -2  -9   32.43    5.49   0
  -6   2   9   18.68    6.17   0
   6  -2  -9   23.81    5.25   0
  -4   2   9   -1.30    4.90   0
   4  -2  -9   -3.53    4.97   0
  -2   2   9   -0.69    6.11   0
   2  -2  -9    2.84    5.97   0
   0   2   9    6.98    6.05   0
   0  -2  -9    3.93    5.65   0
   0  -2  -9    5.73    7.90   0
   2   2   9   10.96    6.11   0
  -2  -2  -9    6.51    5.81   0
   4   2   9    6.08    6.11   0
  -4  -2  -9   -0.97    5.76   0
   6   2   9    8.62    7.29   0
  -6  -2  -9    3.21    6.67   0
 -21   3   9   11.35    4.76   0
  21  -3  -9    2.64    6.34   0
  21  -3  -9    2.61    5.55   0
 -19   3   9   -1.41    5.69   0
  19  -3  -9    9.76    5.85   0
  19  -3  -9    7.67    4.41   0
  17  -3  -9   12.10    4.91   0
 -17   3   9    8.58    4.46   0
  15  -3  -9  163.80    6.75   0
 -15   3   9  176.89    6.29   0
  13  -3  -9  176.47    5.74   0
 -13   3   9  171.31    5.50   0
  11  -3  -9  261.92    7.08   0
 -11   3   9  242.51    6.77   0
  -9   3   9   79.61    6.30   0
   9  -3  -9   86.25    6.76   0
  -7   3   9   37.60    6.14   0
   7  -3  -9   26.24    5.33   0
  -5   3   9  336.03    5.94   0
   5  -3  -9  334.31    7.13   0
  -3   3   9  170.43    6.64   0
   3  -3  -9  189.30    6.81   0
  -1   3   9  223.57    5.68   0
   1  -3  -9  232.35    6.46   0
   1   3   9  175.99    6.78   0
  -1  -3  -9  180.19    6.34   0
   3   3   9   35.77    6.25   0
  -3  -3  -9   27.54    5.77   0
  -5  -3  -9   17.65    6.53   0
   5   3   9   13.73    7.19   0
  20  -4  -9    4.21    4.87   0
 -20   4   9    2.93    5.70   0
  20  -4  -9   -4.03    4.46   0
  18  -4  -9    4.29    5.05   0
 -18   4   9    5.20    5.69   0
 -16   4   9    4.61    4.86   0
  16  -4  -9   -7.28    4.92   0
  14  -4  -9   13.08    5.14   0
 -14   4   9    3.26    4.70   0
  12  -4  -9   33.91    5.44   0
 -12   4   9   35.99    4.96   0
 -10   4   9  115.71    6.26   0
  10  -4  -9  110.27    5.73   0
  -8   4   9   17.90    5.01   0
   8  -4  -9    7.20    5.14   0
  -6   4   9   27.71    6.07   0
   6  -4  -9   22.78    6.32   0
  -4   4   9    3.86    6.12   0
   4  -4  -9    9.55    6.18   0
  -2   4   9   11.21    5.05   0
   2  -4  -9    3.53    6.04   0
   0   4   9   11.89    6.13   0
   0  -4  -9   15.52    6.00   0
   2   4   9   12.12    6.17   0
  -2  -4  -9   14.21    5.64   0
  -4  -4  -9    5.11    5.68   0
   4   4   9    2.55    6.14   0
  21  -5  -9    6.73    6.34   0
  21  -5  -9   12.67    5.70   0
  19  -5  -9    5.72    4.94   0
 -19   5   9    2.52    4.57   0
  17  -5  -9    1.80    6.20   0
 -17   5   9    3.76    5.62   0
 -15   5   9  226.83    6.42   0
  15  -5  -9  248.05    6.94   0
  13  -5  -9  288.87    6.08   0
 -13   5   9  305.82    6.66   0
  11  -5  -9  152.18    6.84   0
 -11   5   9  142.05    5.31   0
  -9   5   9  115.35    5.20   0
   9  -5  -9  122.03    6.61   0
   7  -5  -9   55.54    6.32   0
  -7   5   9   59.03    5.93   0
  -5   5   9   10.49    5.83   0
   5  -5  -9   10.43    4.89   0
  -3   5   9    7.96    6.16   0
   3  -5  -9   11.78    6.09   0
   1  -5  -9  187.17    6.62   0
  -1   5   9  203.94    6.73   0
  -1  -5  -9  119.15    6.17   0
   1   5   9  141.09    7.75   0
  -3  -5  -9   37.09    5.93   0
   3   5   9   40.04    6.23   0
  -5  -5  -9   24.66    6.83   0
   5   5   9   14.14    6.41   0
  20  -6  -9    2.89    4.85   0
 -20   6   9    8.30    5.83   0
  18  -6  -9    3.62    4.88   0
 -18   6   9   14.90    4.73   0
  16  -6  -9   13.94    6.25   0
 -16   6   9   22.60    5.82   0
 -14   6   9   -0.82    4.64   0
  14  -6  -9   -5.95    6.15   0
  12  -6  -9   31.55    5.42   0
 -12   6   9   26.58    5.89   0
  10  -6  -9  123.71    5.45   0
 -10   6   9  151.56    6.12   0
  -8   6   9   36.75    4.88   0
   8  -6  -9   19.64    5.23   0
   6  -6  -9   13.64    6.12   0
  -6   6   9    5.14    4.42   0
   4  -6  -9    5.06    6.07   0
  -4   6   9    5.10    5.92   0
   2  -6  -9   -3.72    6.17   0
  -2   6   9    1.65    6.04   0
   0  -6  -9    1.41    5.88   0
   0   6   9   -0.03    6.92   0
  -2  -6  -9    4.51    5.82   0
   2   6   9    9.25    6.04   0
  -4  -6  -9    2.18    5.79   0
   4   6   9    5.75    6.16   0
  -4  -6  -9    3.00    9.73   0
 -19   7   9   17.09    4.79   0
  19  -7  -9   14.55    5.03   0
  17  -7  -9   24.17    6.18   0
 -17   7   9   31.42    5.71   0
  15  -7  -9   43.92    6.32   0
 -15   7   9   56.18    5.90   0
 -13   7   9   22.59    4.73   0
  13  -7  -9   27.11    6.26   0
  11  -7  -9  183.23    6.80   0
 -11   7   9  174.75    5.34   0
   9  -7  -9  166.88    5.67   0
  -9   7   9  168.90    5.21   0
  -7   7   9    7.42    5.77   0
   7  -7  -9   17.04    6.03   0
   5  -7  -9  122.06    6.61   0
  -5   7   9  125.78    6.28   0
   3  -7  -9  196.37    6.90   0
  -3   7   9  217.31    6.75   0
   1  -7  -9   98.52    6.43   0
  -1   7   9  124.10    6.47   0
  -1  -7  -9   20.44    6.63   0
   1   7   9   21.33    6.08   0
  -3  -7  -9    9.70    5.87   0
   3   7   9    8.45    6.23   0
 -18   8   9    6.98    5.77   0
  18  -8  -9    7.08    6.14   0
  16  -8  -9   17.20    4.83   0
 -16   8   9   20.38    5.73   0
  14  -8  -9    1.72    6.26   0
 -14   8   9    4.70    5.63   0
 -12   8   9   23.37    5.62   0
  12  -8  -9    8.78    4.92   0
  10  -8  -9   18.95    6.02   0
 -10   8   9   21.27    4.54   0
   8  -8  -9   14.70    6.04   0
  -8   8   9    8.93    5.63   0
  -6   8   9  133.32    5.24   0
   6  -8  -9  136.53    6.68   0
  -4   8   9  133.73    6.35   0
   4  -8  -9  126.42    6.77   0
   2  -8  -9    6.36    6.17   0
  -2   8   9    6.89    5.95   0
   0  -8  -9   -5.27    5.98   0
   0   8   9    4.99    5.82   0
  -2  -8  -9    6.71    6.76   0
   2   8   9   15.31    6.06   0
  -4  -8  -9   12.72    6.72   0
   4   8   9    0.06    6.35   0
  19  -9  -9   21.70    5.11   0
 -17   9   9   12.06    4.82   0
  17  -9  -9    6.13    5.19   0
  15  -9  -9   37.95    5.18   0
 -15   9   9   44.90    5.80   0
  13  -9  -9   41.02    5.23   0
 -13   9   9   44.03    4.72   0
 -11   9   9   61.09    5.68   0
  11  -9  -9   46.23    5.10   0
   9  -9  -9   36.57    6.38   0
  -9   9   9   36.03    4.85   0
  -7   9   9   34.30    4.66   0
   7  -9  -9   25.59    6.18   0
  -5   9   9  193.72    6.33   0
   5  -9  -9  173.33    6.63   0
  -3   9   9   90.25    7.04   0
   3  -9  -9  103.55    6.74   0
  -1   9   9   38.64    6.78   0
   1  -9  -9   30.91    7.08   0
   1   9   9    2.75    6.86   0
  -1  -9  -9   -0.45    5.97   0
  -3  -9  -9    2.78    6.86   0
   3   9   9    6.29    7.19   0
  18 -10  -9    1.40    6.31   0
 -16  10   9   22.30    4.85   0
  16 -10  -9   14.16    5.10   0
  14 -10  -9   10.66    6.04   0
 -14  10   9    1.59    4.54   0
  12 -10  -9   18.80    4.97   0
 -12  10   9   28.82    5.55   0
  10 -10  -9   32.84    6.38   0
 -10  10   9   40.65    5.81   0
   8 -10  -9   13.51    4.99   0
  -8  10   9   16.05    5.40   0
  -6  10   9   63.48    5.93   0
   6 -10  -9   51.75    6.37   0
  -4  10   9   66.93    6.11   0
   4 -10  -9   66.49    6.49   0
  -2  10   9   12.66    5.75   0
   2 -10  -9    2.46    6.13   0
   0  10   9   11.63    5.88   0
   0 -10  -9   12.68    6.88   0
   2  10   9   20.57    7.02   0
  -2 -10  -9   16.50    6.93   0
  17 -11  -9   12.77    6.26   0
  15 -11  -9   18.28    6.09   0
 -15  11   9   34.95    5.64   0
  13 -11  -9   39.39    6.13   0
 -13  11   9   42.06    5.78   0
  11 -11  -9   14.66    5.16   0
 -11  11   9   15.11    5.75   0
   9 -11  -9   29.27    5.12   0
  -9  11   9   31.70    5.71   0
   7 -11  -9   29.69    6.41   0
  -7  11   9   39.28    5.77   0
   5 -11  -9   62.66    6.49   0
  -5  11   9   60.42    6.93   0
   3 -11  -9   24.21    6.20   0
  -3  11   9   29.43    5.88   0
   1 -11  -9    2.81    7.02   0
  -1  11   9    9.25    5.73   0
  -1 -11  -9   -3.34    7.19   0
   1  11   9    4.09    7.06   0
  16 -12  -9    7.68    5.24   0
  14 -12  -9    3.87    6.09   0
 -14  12   9    8.82    4.52   0
 -12  12   9   15.14    5.59   0
  12 -12  -9   28.00    5.94   0
  10 -12  -9   22.31    6.28   0
 -10  12   9   22.25    5.81   0
   8 -12  -9    7.53    6.09   0
  -8  12   9    6.14    5.63   0
  -6  12   9   13.32    5.72   0
   6 -12  -9   19.21    6.22   0
  -4  12   9   29.01    5.87   0
   4 -12  -9   22.48    6.25   0
  -2  12   9   27.34    6.09   0
   2 -12  -9   20.45    7.24   0
   0  12   9   13.49    6.94   0
   0 -12  -9   12.64    7.21   0
  15 -13  -9    9.64    6.22   0
  13 -13  -9   23.42    6.29   0
  11 -13  -9   42.53    5.47   0
 -11  13   9   52.75    4.96   0
   9 -13  -9   65.47    6.36   0
  -9  13   9   54.65    5.96   0
   7 -13  -9    4.78    6.25   0
  -7  13   9    9.66    5.78   0
  -5  13   9    6.91    5.91   0
   5 -13  -9    8.47    6.31   0
  -3  13   9   14.95    5.79   0
   3 -13  -9   26.65    7.21   0
   1 -13  -9   26.19    7.41   0
  -1  13   9   33.70    6.94   0
  12 -14  -9   12.94    6.52   0
  10 -14  -9   15.20    6.29   0
 -10  14   9   23.79    4.78   0
   8 -14  -9   32.22    6.31   0
  -8  14   9   20.78    5.84   0
  -6  14   9   22.43    5.96   0
   6 -14  -9   27.93    6.47   0
  -4  14   9   14.06    5.94   0
   4 -14  -9   14.63    6.32   0
  -2  14   9   22.71    6.95   0
   2 -14  -9   14.27    7.54   0
   9 -15  -9    9.90    6.37   0
   7 -15  -9    8.50    6.46   0
  -7  15   9   17.91    5.88   0
  -5  15   9    7.60    5.88   0
   5 -15  -9   11.12    7.31   0
  13  13 -10   10.03    6.03   0
 -13 -13  10   10.59    6.43   0
 -11 -13  10   23.20    5.21   0
  11  13 -10   30.52    5.90   0
  -9 -13  10   26.13    6.34   0
   9  13 -10   18.26    5.83   0
   7  13 -10    8.41    5.73   0
  -7 -13  10    6.25    6.17   0
   5  13 -10    9.71    4.50   0
  -5 -13  10    8.78    5.03   0
  14  12 -10   15.34    6.02   0
 -14 -12  10   17.69    6.31   0
  12  12 -10   18.70    5.86   0
 -12 -12  10    1.68    6.22   0
 -10 -12  10   30.73    6.10   0
  10  12 -10   26.97    5.74   0
   8  12 -10   15.36    5.65   0
  -8 -12  10   13.68    6.22   0
   6  12 -10   17.12    5.78   0
  -6 -12  10   14.51    6.07   0
   4  12 -10   13.47    5.62   0
  -4 -12  10   17.44    6.07   0
  15  11 -10   20.69    6.17   0
 -15 -11  10   11.11    6.28   0
  13  11 -10    8.12    5.74   0
 -13 -11  10    5.43    6.12   0
 -11 -11  10   10.80    6.26   0
  11  11 -10   12.13    5.77   0
  -9 -11  10   -4.37    4.94   0
   9  11 -10    2.70    5.60   0
   7  11 -10   13.69    5.57   0
  -7 -11  10    7.76    6.07   0
   5  11 -10   53.07    5.74   0
  -5 -11  10   60.10    5.24   0
   3  11 -10   21.95    5.76   0
  -3 -11  10   19.02    6.31   0
   1  11 -10    8.20    4.67   0
  -1 -11  10    6.35    5.02   0
  16  10 -10   10.91    6.19   0
 -16 -10  10   14.69    6.27   0
  14  10 -10   23.05    6.06   0
 -14 -10  10   26.72    6.31   0
 -12 -10  10    0.03    6.08   0
  12  10 -10    7.55    4.68   0
 -10 -10  10   27.67    6.10   0
  10  10 -10   25.98    5.81   0
   8  10 -10   40.39    5.87   0
  -8 -10  10   43.02    5.20   0
   6  10 -10   15.40    5.71   0
  -6 -10  10   18.52    4.91   0
   4  10 -10   21.06    4.81   0
  -4 -10  10   23.57    5.06   0
   2  10 -10    8.64    5.77   0
  -2 -10  10   13.48    6.11   0
   0  10 -10   10.01    5.94   0
   0 -10  10   30.57    6.10   0
  17   9 -10    9.63    6.14   0
  17   9 -10    5.28    5.82   0
 -17  -9  10   11.11    6.05   0
  15   9 -10   18.24    6.08   0
  15   9 -10   10.81    5.43   0
 -15  -9  10   15.72    6.14   0
  13   9 -10    4.57    5.87   0
 -13  -9  10    4.05    6.25   0
 -11  -9  10    1.66    5.96   0
  11   9 -10   13.52    5.75   0
  -9  -9  10   53.92    6.11   0
   9   9 -10   54.41    4.78   0
   7   9 -10   76.61    5.80   0
  -7  -9  10   80.31    6.28   0
   5   9 -10   45.54    4.65   0
  -5  -9  10   46.61    6.24   0
   3   9 -10   12.36    4.52   0
  -3  -9  10    9.16    4.84   0
   1   9 -10    6.73    4.69   0
  -1  -9  10    4.22    6.09   0
  -1   9 -10    3.79    4.71   0
   1  -9  10   10.73    4.96   0
 -18  -8  10    2.57    5.91   0
  18   8 -10   11.24    7.22   0
  18   8 -10    6.27    5.87   0
  16   8 -10    4.05    6.18   0
  16   8 -10    4.76    4.61   0
 -16  -8  10    0.32    6.03   0
  14   8 -10   38.77    6.09   0
 -14  -8  10   27.09    6.10   0
  14   8 -10   34.51    5.55   0
 -12  -8  10   24.11    5.03   0
  12   8 -10   24.41    5.87   0
  12   8 -10   37.50    5.62   0
 -10  -8  10   41.89    5.21   0
  10   8 -10   50.03    5.94   0
  10   8 -10   61.98    4.86   0
  -8  -8  10   60.02    4.99   0
   8   8 -10   56.17    4.78   0
   6   8 -10   76.99    4.94   0
  -6  -8  10   87.97    5.20   0
   4   8 -10   70.90    4.98   0
  -4  -8  10   55.13    5.11   0
   2   8 -10   41.83    4.75   0
  -2  -8  10   46.09    6.09   0
   0   8 -10   30.32    5.75   0
   0  -8  10   26.70    4.87   0
 -19  -7  10    0.15    5.82   0
  19   7 -10   10.01    6.40   0
  19   7 -10    5.00    5.79   0
 -17  -7  10    7.81    5.99   0
  17   7 -10   15.62    6.39   0
  17   7 -10   24.48    5.75   0
  15   7 -10    9.01    5.96   0
  15   7 -10    9.30    5.57   0
 -15  -7  10    8.12    4.96   0
  13   7 -10   24.29    5.84   0
 -13  -7  10    4.73    6.12   0
  13   7 -10   14.08    5.48   0
 -11  -7  10   27.12    4.74   0
  11   7 -10   23.07    5.93   0
  11   7 -10   34.85    5.60   0
  -9  -7  10   29.32    6.01   0
   9   7 -10   31.18    5.74   0
   9   7 -10   28.38    5.67   0
  -7  -7  10    4.23    4.88   0
   7   7 -10   13.55    5.89   0
   5   7 -10   31.55    5.82   0
  -5  -7  10   22.46    5.15   0
   3   7 -10   19.43    4.76   0
  -3  -7  10   17.56    5.94   0
   1   7 -10    1.40    5.56   0
  -1  -7  10   -5.87    6.01   0
  -1   7 -10    8.64    4.53   0
   1  -7  10   -5.84    5.84   0
  20   6 -10   15.34    6.44   0
  20   6 -10   14.33    4.68   0
 -20  -6  10   -1.07    5.98   0
 -18  -6  10    5.01    5.87   0
  18   6 -10   19.11    6.31   0
  18   6 -10   18.14    4.66   0
  16   6 -10   42.55    6.31   0
  16   6 -10   33.54    4.54   0
 -16  -6  10   21.57    5.94   0
  14   6 -10   80.07    6.26   0
 -14  -6  10   70.42    6.29   0
  14   6 -10   78.18    4.64   0
 -12  -6  10   73.14    5.18   0
  12   6 -10  101.67    6.27   0
  12   6 -10   82.72    4.86   0
 -10  -6  10  107.15    5.30   0
  10   6 -10  102.95    5.25   0
  10   6 -10  109.21    5.79   0
  -8  -6  10    6.53    4.99   0
   8   6 -10   11.05    4.74   0
   8   6 -10    5.29    5.68   0
   6   6 -10   -0.86    5.83   0
  -6  -6  10    6.84    4.92   0
   4   6 -10  110.52    5.05   0
  -4  -6  10   96.18    6.41   0
   2   6 -10  131.34    6.11   0
  -2  -6  10  109.43    5.28   0
   0   6 -10  115.65    6.03   0
   0  -6  10   91.71    6.19   0
  -2   6 -10   19.51    5.77   0
   2  -6  10   24.43    6.19   0
 -19  -5  10    1.24    5.84   0
  19   5 -10    5.31    5.73   0
  19   5 -10    3.61    6.30   0
 -17  -5  10    7.74    4.94   0
  17   5 -10    2.56    6.18   0
  17   5 -10    2.69    4.46   0
  15   5 -10   -5.63    6.14   0
  15   5 -10   -2.76    5.29   0
 -15  -5  10    3.77    4.88   0
 -13  -5  10   19.19    5.85   0
  13   5 -10   15.35    6.05   0
  13   5 -10   17.35    5.49   0
 -11  -5  10   25.08    6.12   0
  11   5 -10   34.01    5.91   0
  11   5 -10   24.45    5.67   0
  -9  -5  10   31.97    5.13   0
   9   5 -10   56.14    5.97   0
   9   5 -10   35.30    5.67   0
  -7  -5  10    7.45    5.07   0
   7   5 -10    5.80    6.04   0
   7   5 -10    3.06    5.31   0
   5   5 -10    6.01    5.89   0
   5   5 -10    5.53    5.49   0
  -5  -5  10    5.26    6.10   0
   3   5 -10   43.50    5.85   0
  -3  -5  10   17.26    6.11   0
   1   5 -10   29.42    5.72   0
  -1  -5  10   11.81    6.18   0
  -1   5 -10   -9.56    5.36   0
   1  -5  10    1.44    4.83   0
  -3   5 -10    6.73    5.67   0
   3  -5  10    3.67    6.02   0
  20   4 -10    9.66    4.66   0
  20   4 -10    7.36    6.30   0
 -20  -4  10   13.50    5.83   0
 -18  -4  10    0.63    5.82   0
  18   4 -10    3.14    5.06   0
  18   4 -10   14.20    5.81   0
 -16  -4  10   57.75    6.09   0
  16   4 -10   77.61    6.32   0
  16   4 -10   60.69    4.78   0
  14   4 -10  280.04    5.99   0
 -14  -4  10  277.93    5.78   0
  14   4 -10  287.39    6.28   0
 -12  -4  10  118.20    6.42   0
  12   4 -10  142.01    5.48   0
  12   4 -10  143.96    5.95   0
 -10  -4  10   95.89    5.33   0
  10   4 -10  101.08    5.26   0
  10   4 -10   96.96    4.82   0
  -8  -4  10    6.24    5.06   0
   8   4 -10   10.03    4.95   0
   8   4 -10   19.79    5.63   0
  -6  -4  10   15.87    6.03   0
   6   4 -10    7.89    4.85   0
   6   4 -10   11.68    5.51   0
   4   4 -10   63.81    4.89   0
   4   4 -10   58.70    6.63   0
  -4  -4  10   67.45    5.15   0
   2   4 -10  117.96    5.15   0
  -2  -4  10  122.11    6.38   0
   0   4 -10  168.40    6.33   0
   0  -4  10  183.10    6.74   0
  -2   4 -10   48.01    4.63   0
   2  -4  10   44.94    5.15   0
 -21  -3  10   -3.24    5.90   0
  21   3 -10    1.24    4.69   0
  21   3 -10  -12.50    6.26   0
 -19  -3  10   -0.21    4.60   0
  19   3 -10    1.39    4.71   0
  19   3 -10    4.29    6.16   0
 -17  -3  10    2.09    5.66   0
  17   3 -10   12.90    5.64   0
  17   3 -10    1.35    5.00   0
  15   3 -10    6.19    5.18   0
  15   3 -10    7.74    4.54   0
 -15  -3  10    8.75    5.90   0
 -13  -3  10    7.35    4.73   0
  13   3 -10    7.66    6.15   0
  13   3 -10    1.95    5.28   0
 -11  -3  10    2.40    6.21   0
  11   3 -10    5.91    6.27   0
  11   3 -10    6.63    4.54   0
  -9  -3  10    4.83    4.97   0
   9   3 -10    7.00    6.14   0
   9   3 -10   12.89    5.35   0
  -7  -3  10   11.05    4.97   0
   7   3 -10   -1.36    4.89   0
   7   3 -10    0.18    5.56   0
  -5  -3  10   13.97    6.06   0
   5   3 -10   10.13    6.02   0
   5   3 -10   20.39    6.18   0
   3   3 -10   16.25    5.83   0
   3   3 -10   19.25    6.32   0
  -3  -3  10    2.22    6.05   0
   1   3 -10   18.76    5.59   0
  -1  -3  10   19.04    4.86   0
  -1   3 -10   -3.95    4.78   0
   1  -3  10    6.00    6.10   0
  -3   3 -10    2.39    4.79   0
   3  -3  10    0.30    4.96   0
 -20  -2  10   13.51    5.81   0
  20   2 -10   11.41    4.66   0
  20   2 -10    5.12    6.15   0
 -18  -2  10   15.46    5.92   0
  18   2 -10   16.40    4.63   0
  18   2 -10   14.77    6.33   0
 -16  -2  10   31.81    4.75   0
  16   2 -10   36.65    5.89   0
  16   2 -10   35.74    4.58   0
  14   2 -10  207.71    6.73   0
  14   2 -10  244.93    5.14   0
 -14  -2  10  215.18    6.44   0
 -12  -2  10  298.79    6.05   0
  12   2 -10  309.31    6.08   0
  12   2 -10  318.26    6.66   0
 -10  -2  10  175.67    6.69   0
  10   2 -10  183.47    5.70   0
  10   2 -10  185.78    6.11   0
  -8  -2  10   47.26    6.25   0
   8   2 -10   32.70    6.37   0
   8   2 -10   33.70    5.69   0
  -6  -2  10  154.70    5.43   0
   6   2 -10  159.08    6.62   0
   6   2 -10  149.33    6.14   0
  -4  -2  10  157.01    6.40   0
   4   2 -10  161.19    5.22   0
   4   2 -10  164.04    7.02   0
   2   2 -10   40.90    4.84   0
   2   2 -10   45.68    7.69   0
  -2  -2  10   49.24    6.08   0
   0   2 -10  109.30    4.95   0
   0  -2  10  111.21    5.19   0
  -2   2 -10   45.94    4.80   0
   2  -2  10   41.96    6.31   0
  -4   2 -10   12.99    4.79   0
   4  -2  10    9.59    6.29   0
 -21  -1  10    2.26    5.94   0
  21   1 -10   12.78    5.80   0
  21   1 -10   15.65    6.33   0
  19   1 -10    4.31    5.59   0
 -19  -1  10    7.36    5.78   0
  19   1 -10    3.53    6.27   0
 -17  -1  10   10.10    5.65   0
  17   1 -10    7.20    5.64   0
  17   1 -10   -5.01    5.07   0
 -15  -1  10    0.56    5.75   0
  15   1 -10   14.06    4.90   0
  15   1 -10    6.14    4.42   0
  13   1 -10   10.53    6.14   0
 -13  -1  10   -0.73    6.01   0
  13   1 -10    1.11    5.32   0
 -11  -1  10   19.22    5.09   0
  11   1 -10   19.86    6.46   0
  11   1 -10   24.35    5.56   0
  -9  -1  10   29.47    6.29   0
   9   1 -10   33.10    5.35   0
   9   1 -10   41.94    5.63   0
  -7  -1  10    5.79    4.95   0
   7   1 -10    8.05    5.01   0
   7   1 -10    7.87    5.49   0
  -5  -1  10   18.43    4.86   0
   5   1 -10   18.74    6.23   0
   5   1 -10   16.04    6.37   0
  -3  -1  10    3.43    4.92   0
   3   1 -10   -2.92    5.77   0
   3   1 -10    4.81    6.34   0
  -1  -1  10    9.20    6.06   0
   1   1 -10   12.24    5.70   0
   1   1 -10    0.80    8.82   0
  -1   1 -10    8.74    5.70   0
   1  -1  10   -0.52    4.89   0
  -3   1 -10    7.53    5.70   0
   3  -1  10    2.31    6.13   0
  20   0 -10   56.00    6.49   0
 -20   0  10   47.02    4.85   0
  20   0 -10   53.05    4.80   0
 -18   0  10   42.42    4.84   0
  18   0 -10   44.79    5.62   0
  18   0 -10   41.95    5.08   0
 -16   0  10   26.56    4.67   0
  16   0 -10   34.40    4.67   0
  16   0 -10   29.45    6.05   0
 -14   0  10   78.56    5.11   0
  14   0 -10   95.70    5.29   0
  14   0 -10   97.17    5.51   0
  12   0 -10   90.53    6.58   0
 -12   0  10  104.27    6.22   0
  12   0 -10  113.75    5.74   0
 -10   0  10  314.69    5.96   0
  10   0 -10  309.27    7.24   0
  10   0 -10  327.72    5.70   0
  -8   0  10  172.68    6.54   0
   8   0 -10  171.08    5.67   0
   8   0 -10  190.39    6.33   0
  -6   0  10  140.96    5.29   0
   6   0 -10  132.55    6.60   0
   6   0 -10  148.84    6.20   0
  -4   0  10  120.99    6.31   0
   4   0 -10  122.38    6.29   0
   4   0 -10  123.84    7.01   0
  -2   0  10   18.54    6.06   0
   2   0 -10   14.17    5.01   0
   2   0 -10   12.84    7.16   0
   0   0  10   54.18    6.10   0
   0   0 -10   71.28    5.76   0
  -2   0 -10   36.61    5.86   0
   2   0  10   34.31    6.38   0
  -4   0 -10    9.50    4.79   0
   4   0  10    3.27    6.37   0
  21  -1 -10   11.91    6.34   0
  21  -1 -10    4.47    5.71   0
 -21   1  10    3.80    5.84   0
  19  -1 -10    1.43    6.20   0
 -19   1  10    4.59    4.74   0
  19  -1 -10   -2.29    5.74   0
  17  -1 -10   13.55    6.09   0
 -17   1  10   10.70    5.68   0
  17  -1 -10    0.51    4.38   0
 -15   1  10    3.58    5.64   0
  15  -1 -10   10.71    4.60   0
  15  -1 -10   10.23    6.16   0
  13  -1 -10   13.86    6.35   0
  13  -1 -10    6.72    4.29   0
 -13   1  10   -6.39    4.74   0
 -11   1  10   13.28    4.94   0
  11  -1 -10   21.10    5.23   0
  11  -1 -10   21.72    5.39   0
  -9   1  10   30.94    5.01   0
   9  -1 -10   29.43    6.43   0
   9  -1 -10   41.66    5.64   0
  -7   1  10    6.83    6.07   0
   7  -1 -10    5.92    5.15   0
   7  -1 -10    1.05    5.56   0
  -5   1  10   24.31    6.01   0
   5  -1 -10   12.27    6.18   0
   5  -1 -10   16.60    6.53   0
  -3   1  10    8.97    5.92   0
   3  -1 -10    8.89    5.84   0
   3  -1 -10    9.19    6.21   0
  -1   1  10    5.71    5.03   0
   1  -1 -10    1.32    4.71   0
   1  -1 -10    5.44    7.92   0
   1   1  10   11.94    6.09   0
  -1  -1 -10   11.24    4.73   0
   3   1  10    6.42    6.17   0
  -3  -1 -10    6.38    5.67   0
  20  -2 -10    8.30    6.19   0
 -20   2  10   -4.85    4.95   0
  20  -2 -10   12.78    5.63   0
  18  -2 -10   29.52    6.12   0
 -18   2  10   26.09    5.79   0
  18  -2 -10   16.10    5.44   0
  16  -2 -10   25.70    6.22   0
 -16   2  10   34.99    4.81   0
  16  -2 -10   42.96    5.66   0
 -14   2  10  206.68    5.45   0
  14  -2 -10  210.53    5.82   0
  12  -2 -10  303.50    7.25   0
 -12   2  10  314.18    6.63   0
 -10   2  10  189.94    6.43   0
  10  -2 -10  201.10    6.81   0
  -8   2  10   39.99    5.00   0
   8  -2 -10   49.42    6.26   0
  -6   2  10  150.75    5.40   0
   6  -2 -10  153.05    5.35   0
  -4   2  10  148.99    6.60   0
   4  -2 -10  161.30    6.60   0
  -2   2  10   51.01    6.05   0
   2  -2 -10   40.20    5.97   0
   2  -2 -10   47.26    6.89   0
   0   2  10  111.05    6.36   0
   0  -2 -10  104.95    6.09   0
   0  -2 -10  119.77    9.61   0
   2   2  10   34.15    6.22   0
  -2  -2 -10   38.75    5.85   0
  -4  -2 -10   14.38    5.99   0
   4   2  10   12.44    6.40   0
  21  -3 -10   -2.84    6.18   0
 -21   3  10    1.06    5.86   0
  21  -3 -10    3.17    5.56   0
  19  -3 -10    2.06    5.93   0
 -19   3  10    3.27    5.72   0
  19  -3 -10    5.08    4.56   0
 -17   3  10   -8.32    5.59   0
  17  -3 -10   10.59    6.10   0
  17  -3 -10    1.73    4.52   0
  15  -3 -10   14.12    5.03   0
 -15   3  10   -0.20    5.80   0
 -13   3  10    9.04    5.86   0
  13  -3 -10   -9.34    5.17   0
  11  -3 -10   13.97    6.23   0
 -11   3  10    1.75    5.88   0
  -9   3  10    6.80    4.74   0
   9  -3 -10   15.90    5.02   0
  -7   3  10    2.51    5.91   0
   7  -3 -10   12.44    5.94   0
  -5   3  10    8.96    5.05   0
   5  -3 -10    9.57    6.24   0
  -3   3  10    8.82    5.11   0
   3  -3 -10   24.46    5.99   0
  -1   3  10   22.95    6.03   0
   1  -3 -10   16.79    5.98   0
   1   3  10    1.49    6.17   0
  -1  -3 -10    8.88    5.79   0
  -1  -3 -10    8.82   10.22   0
  -3  -3 -10   -5.70    5.79   0
   3   3  10    3.39    6.43   0
  20  -4 -10   10.89    5.04   0
 -20   4  10    5.90    5.91   0
  20  -4 -10   -0.02    4.63   0
  18  -4 -10   -4.83    6.00   0
 -18   4  10   -4.67    5.82   0
  16  -4 -10   67.33    6.40   0
 -16   4  10   67.89    6.03   0
  14  -4 -10  245.19    6.13   0
 -14   4  10  259.68    6.54   0
 -12   4  10  137.67    5.09   0
  12  -4 -10  133.52    5.52   0
  10  -4 -10  102.74    5.34   0
 -10   4  10   91.94    6.05   0
   8  -4 -10   12.85    5.20   0
  -8   4  10   17.41    6.00   0
  -6   4  10   21.25    5.92   0
   6  -4 -10   11.38    6.26   0
  -4   4  10   48.95    6.51   0
   4  -4 -10   55.67    6.62   0
  -2   4  10  115.20    6.38   0
   2  -4 -10  118.97    6.20   0
   0  -4 -10  176.29    6.48   0
   0   4  10  168.69    6.72   0
  -2  -4 -10   41.92    5.96   0
   2   4  10   52.36    6.30   0
  -2  -4 -10   53.53   12.20   0
 -19   5  10    2.42    5.60   0
  19  -5 -10    1.77    4.95   0
  17  -5 -10    9.39    6.06   0
 -17   5  10    1.60    5.65   0
  15  -5 -10   -6.75    6.27   0
 -15   5  10   15.73    4.62   0
  13  -5 -10   10.38    5.26   0
 -13   5  10    6.95    5.86   0
 -11   5  10   30.63    5.72   0
  11  -5 -10   27.08    6.19   0
   9  -5 -10   42.77    5.04   0
  -9   5  10   35.33    4.63   0
   7  -5 -10    0.80    6.25   0
  -7   5  10    3.02    5.61   0
   5  -5 -10   -8.56    6.45   0
  -5   5  10   -9.05    5.07   0
   3  -5 -10   34.67    6.13   0
  -3   5  10   30.52    5.98   0
   1  -5 -10   13.58    5.95   0
  -1   5  10   31.10    4.92   0
  -1  -5 -10    0.67    5.92   0
   1   5  10    0.77    6.23   0
  -3  -5 -10    0.39    5.89   0
   3   5  10   -2.69    6.24   0
 -20   6  10    5.64    4.85   0
  20  -6 -10    2.81    6.25   0
  18  -6 -10   16.29    5.15   0
 -18   6  10   16.93    5.81   0
  16  -6 -10   29.28    6.09   0
 -16   6  10   20.83    4.71   0
  14  -6 -10   94.96    6.49   0
 -14   6  10   78.80    5.01   0
  12  -6 -10   82.82    6.39   0
 -12   6  10   94.96    5.79   0
 -10   6  10  116.08    5.05   0
  10  -6 -10  116.61    6.35   0
  -8   6  10   10.01    4.73   0
   8  -6 -10   16.51    6.10   0
   6  -6 -10   14.07    6.22   0
  -6   6  10   13.02    5.78   0
   4  -6 -10  105.85    6.43   0
  -4   6  10  105.76    6.17   0
   2  -6 -10  122.23    6.24   0
  -2   6  10  124.85    6.31   0
   0  -6 -10  106.04    6.30   0
   0   6  10  102.13    6.54   0
  -2  -6 -10   25.76    6.88   0
   2   6  10   26.56    6.31   0
  19  -7 -10    0.28    5.19   0
 -19   7  10   -2.94    4.89   0
  17  -7 -10   15.19    6.35   0
 -17   7  10   17.69    4.79   0
  15  -7 -10    5.23    6.16   0
 -15   7  10   14.80    4.72   0
  13  -7 -10    5.31    6.19   0
 -13   7  10    1.72    4.74   0
  11  -7 -10   24.82    4.92   0
 -11   7  10   20.39    5.56   0
  -9   7  10   23.13    5.78   0
   9  -7 -10   20.24    6.27   0
  -7   7  10   -0.21    5.94   0
   7  -7 -10    9.12    4.95   0
   5  -7 -10   31.38    6.25   0
  -5   7  10   29.96    5.95   0
   3  -7 -10   20.61    6.13   0
  -3   7  10   15.99    5.87   0
   1  -7 -10    3.96    5.89   0
  -1   7  10    3.13    5.94   0
  -1  -7 -10    0.58    6.09   0
   1   7  10   -0.45    6.17   0
  18  -8 -10    1.67    6.29   0
 -18   8  10   -6.23    5.88   0
  16  -8 -10   12.41    6.17   0
 -16   8  10    4.71    4.82   0
  14  -8 -10   31.18    6.41   0
 -14   8  10   41.62    5.75   0
  12  -8 -10   21.99    6.28   0
 -12   8  10   38.76    5.72   0
  10  -8 -10   62.14    6.26   0
 -10   8  10   49.42    5.65   0
  -8   8  10   61.85    4.99   0
   8  -8 -10   71.10    6.43   0
  -6   8  10   77.00    6.06   0
   6  -8 -10   72.28    6.23   0
  -4   8  10   82.89    5.96   0
   4  -8 -10   61.13    6.20   0
   2  -8 -10   36.60    6.25   0
  -2   8  10   40.03    7.08   0
   0  -8 -10   18.60    6.21   0
   0   8  10   28.92    6.24   0
  17  -9 -10    8.54    6.16   0
 -17   9  10   11.32    5.98   0
  15  -9 -10   20.84    4.97   0
 -15   9  10    8.25    4.64   0
  13  -9 -10   -2.55    4.98   0
 -13   9  10    4.35    5.59   0
  11  -9 -10   12.09    6.19   0
 -11   9  10   13.21    5.54   0
  -9   9  10   51.18    5.77   0
   9  -9 -10   56.36    6.12   0
  -7   9  10   80.14    5.96   0
   7  -9 -10   86.87    6.27   0
  -5   9  10   54.19    6.04   0
   5  -9 -10   56.45    6.18   0
  -3   9  10    6.33    5.88   0
   3  -9 -10   10.02    6.22   0
  -1   9  10    2.23    6.03   0
   1  -9 -10   13.48    6.04   0
   1   9  10    4.79    7.10   0
  -1  -9 -10   10.02    6.96   0
  16 -10 -10   -0.23    6.42   0
 -16  10  10   13.37    4.77   0
  14 -10 -10   27.76    6.26   0
 -14  10  10   22.49    5.63   0
  12 -10 -10    2.82    4.89   0
 -12  10  10   -5.69    5.62   0
  10 -10 -10   30.39    5.01   0
 -10  10  10   28.94    4.69   0
  -8  10  10   41.50    5.93   0
   8 -10 -10   51.03    6.40   0
  -6  10  10   23.13    5.92   0
   6 -10 -10   23.53    6.23   0
  -4  10  10   33.90    5.98   0
   4 -10 -10   36.37    6.27   0
  -2  10  10   24.64    6.00   0
   2 -10 -10    8.76    6.28   0
   0  10  10   14.95    6.17   0
   0 -10 -10   16.72    6.99   0
 -15  11  10   25.19    5.72   0
  15 -11 -10   17.46    6.21   0
 -13  11  10    5.65    5.68   0
  13 -11 -10    9.80    6.30   0
  11 -11 -10   12.58    6.23   0
 -11  11  10   22.26    4.63   0
   9 -11 -10   15.37    6.10   0
  -9  11  10   12.73    5.64   0
   7 -11 -10   13.18    6.30   0
  -7  11  10    1.69    5.69   0
  -5  11  10   65.22    6.06   0
   5 -11 -10   74.82    6.39   0
  -3  11  10   24.66    5.97   0
   3 -11 -10   37.04    6.22   0
   1 -11 -10   11.63    7.18   0
  -1  11  10    5.44    6.09   0
 -14  12  10   22.33    4.70   0
  14 -12 -10   16.74    5.17   0
  12 -12 -10   13.47    6.24   0
 -12  12  10   19.70    5.76   0
  10 -12 -10   22.59    6.16   0
 -10  12  10   31.95    5.80   0
  -8  12  10   22.20    5.95   0
   8 -12 -10   17.76    6.37   0
  -6  12  10   11.68    5.70   0
   6 -12 -10    7.74    6.18   0
  -4  12  10   21.95    5.89   0
   4 -12 -10   18.25    6.39   0
  13 -13 -10   14.04    6.47   0
 -13  13  10    7.39    5.85   0
  11 -13 -10   27.88    6.33   0
 -11  13  10   20.97    6.09   0
   9 -13 -10   19.88    6.42   0
  -9  13  10   29.30    5.88   0
  -7  13  10   12.57    5.98   0
   7 -13 -10    8.82    6.37   0
  -5  13  10   11.16    5.96   0
   5 -13 -10    5.76    6.42   0
 -10 -12  11   19.06    6.22   0
  10  12 -11   11.61    4.76   0
  13  11 -11   16.09    6.15   0
 -13 -11  11   17.27    6.46   0
 -11 -11  11   10.04    6.38   0
  11  11 -11    9.52    5.88   0
  -9 -11  11   13.29    5.12   0
   9  11 -11   19.06    5.84   0
   7  11 -11    9.06    5.80   0
  -7 -11  11   18.87    6.14   0
   5  11 -11   -0.93    5.74   0
  -5 -11  11    5.17    6.34   0
  14  10 -11   12.24    6.11   0
 -14 -10  11   13.76    6.32   0
 -12 -10  11    1.56    6.19   0
  12  10 -11   10.60    5.94   0
 -10 -10  11   12.73    6.26   0
  10  10 -11   14.01    4.63   0
  -8 -10  11   10.60    6.17   0
   8  10 -11   15.12    5.82   0
   6  10 -11   16.89    4.65   0
  -6 -10  11   20.63    4.98   0
   4  10 -11   15.75    4.81   0
  -4 -10  11   23.93    6.24   0
  15   9 -11   33.34    6.21   0
 -15  -9  11   32.04    5.16   0
  15   9 -11   17.35    4.85   0
  13   9 -11   31.26    6.21   0
 -13  -9  11   33.88    5.29   0
 -11  -9  11   28.40    6.06   0
  11   9 -11   35.76    4.78   0
  -9  -9  11   67.22    5.27   0
   9   9 -11   62.08    6.02   0
   7   9 -11   10.89    4.78   0
  -7  -9  11    8.23    4.94   0
   5   9 -11   23.99    5.52   0
  -5  -9  11   14.51    5.88   0
   3   9 -11   16.74    4.85   0
  -3  -9  11   20.92    5.05   0
  16   8 -11   15.21    6.21   0
  16   8 -11   10.33    5.85   0
 -16  -8  11   18.30    6.08   0
  14   8 -11   -2.87    5.95   0
 -14  -8  11    1.91    6.15   0
  14   8 -11   11.85    4.57   0
 -12  -8  11    3.90    6.08   0
  12   8 -11    0.55    4.76   0
  12   8 -11    1.69    5.58   0
 -10  -8  11   17.02    6.13   0
  10   8 -11   19.01    5.85   0
  -8  -8  11   18.96    6.10   0
   8   8 -11   14.23    4.77   0
   6   8 -11   20.55    5.81   0
  -6  -8  11    4.00    4.95   0
   4   8 -11   -5.47    5.71   0
  -4  -8  11   10.17    6.00   0
   2   8 -11    8.44    5.87   0
  -2  -8  11    0.01    6.24   0
  17   7 -11    4.61    6.27   0
  17   7 -11    1.06    4.52   0
 -17  -7  11    9.59    6.06   0
  15   7 -11   28.23    6.20   0
 -15  -7  11   33.74    6.17   0
  15   7 -11   27.83    4.82   0
  13   7 -11   90.15    5.05   0
 -13  -7  11   94.16    6.31   0
  13   7 -11   84.18    4.91   0
 -11  -7  11   57.62    5.09   0
  11   7 -11   54.39    6.12   0
  11   7 -11   57.37    4.69   0
  -9  -7  11   77.43    6.29   0
   9   7 -11   69.81    5.18   0
   9   7 -11   71.94    6.01   0
  -7  -7  11   44.98    6.14   0
   7   7 -11   38.40    5.91   0
   5   7 -11   35.72    6.17   0
  -5  -7  11   47.86    6.27   0
   3   7 -11   52.65    5.78   0
  -3  -7  11   60.41    6.20   0
   1   7 -11   26.25    4.99   0
  -1  -7  11   39.80    6.41   0
 -18  -6  11    2.65    6.09   0
  18   6 -11    2.38    6.39   0
  18   6 -11    3.82    4.84   0
  16   6 -11    1.50    6.11   0
  16   6 -11   11.59    5.55   0
 -16  -6  11   10.94    6.04   0
  14   6 -11   28.53    5.01   0
 -14  -6  11   14.51    5.05   0
  14   6 -11   25.44    5.67   0
 -12  -6  11   23.94    6.10   0
  12   6 -11   24.74    5.92   0
  12   6 -11   20.07    4.46   0
 -10  -6  11  -10.87    5.78   0
  10   6 -11    4.24    4.66   0
  10   6 -11    0.06    5.59   0
  -8  -6  11    6.84    6.16   0
   8   6 -11   18.26    5.80   0
   8   6 -11   14.88    6.54   0
  -6  -6  11   -1.58    5.07   0
   6   6 -11   -5.35    5.95   0
   4   6 -11   21.40    4.89   0
  -4  -6  11   24.73    5.21   0
   2   6 -11    6.09    5.80   0
  -2  -6  11   11.24    5.07   0
   0   6 -11   17.75    4.85   0
   0  -6  11   18.80    5.12   0
 -19  -5  11    8.53    5.93   0
  19   5 -11    9.86    6.35   0
  19   5 -11   12.12    4.74   0
 -17  -5  11   10.21    6.06   0
  17   5 -11   16.89    5.22   0
  17   5 -11   22.44    5.44   0
  15   5 -11   41.93    4.98   0
  15   5 -11   30.49    4.59   0
 -15  -5  11   27.02    4.89   0
  13   5 -11   69.31    6.30   0
 -13  -5  11   78.94    6.25   0
  13   5 -11   86.79    5.67   0
 -11  -5  11   58.11    5.10   0
  11   5 -11   74.95    5.97   0
  11   5 -11   87.40    5.84   0
  -9  -5  11   12.50    6.07   0
   9   5 -11   17.81    5.90   0
   9   5 -11   14.93    5.73   0
  -7  -5  11   -1.33    6.06   0
   7   5 -11    7.13    5.73   0
   7   5 -11    0.62    6.42   0
  -5  -5  11   92.43    6.28   0
   5   5 -11   90.98    5.19   0
   3   5 -11   79.41    6.00   0
  -3  -5  11   81.78    5.19   0
   1   5 -11   36.32    5.70   0
  -1  -5  11   42.35    6.20   0
 -18  -4  11   13.08    5.81   0
  18   4 -11    2.76    6.20   0
  18   4 -11    3.60    5.61   0
  16   4 -11   15.26    5.99   0
  16   4 -11   15.92    5.46   0
 -16  -4  11   13.24    5.81   0
  14   4 -11   15.93    6.20   0
 -14  -4  11   12.14    5.96   0
  14   4 -11   16.32    5.54   0
 -12  -4  11    0.77    4.95   0
  12   4 -11    1.32    6.11   0
  12   4 -11    8.05    4.59   0
 -10  -4  11    2.33    5.03   0
  10   4 -11   22.24    6.04   0
  10   4 -11   17.68    5.47   0
  -8  -4  11    3.15    5.95   0
   8   4 -11   10.46    5.92   0
   8   4 -11    3.50    6.30   0
  -6  -4  11    8.63    4.93   0
   6   4 -11   17.40    5.83   0
   6   4 -11   13.99    6.59   0
  -4  -4  11   48.07    6.24   0
   4   4 -11   52.74    5.96   0
   2   4 -11   22.42    5.93   0
  -2  -4  11   36.46    6.13   0
   0   4 -11   11.05    5.67   0
   0  -4  11    9.09    4.98   0
 -19  -3  11    4.53    6.00   0
  19   3 -11    1.83    6.36   0
  19   3 -11   10.73    4.65   0
 -17  -3  11    9.09    5.83   0
  17   3 -11   16.59    5.06   0
  17   3 -11   16.10    5.65   0
  15   3 -11   34.41    5.01   0
  15   3 -11   48.65    4.56   0
 -15  -3  11   34.53    5.88   0
  13   3 -11   79.73    6.13   0
 -13  -3  11   60.18    5.04   0
  13   3 -11   76.38    4.66   0
 -11  -3  11   97.11    6.19   0
  11   3 -11   92.84    5.27   0
  11   3 -11  107.58    5.86   0
  -9  -3  11  152.11    5.42   0
   9   3 -11  145.80    5.51   0
   9   3 -11  147.60    6.05   0
  -7  -3  11   41.44    6.16   0
   7   3 -11   20.44    6.04   0
   7   3 -11   33.62    6.59   0
  -5  -3  11   61.66    4.94   0
   5   3 -11   54.85    6.13   0
   5   3 -11   55.31    6.92   0
  -3  -3  11   38.42    5.98   0
   3   3 -11   24.88    5.78   0
   1   3 -11   26.23    5.71   0
  -1  -3  11   25.15    4.96   0
  -1   3 -11   46.59    5.05   0
   1  -3  11   52.71    5.34   0
  20   2 -11   -0.72    4.74   0
  20   2 -11    7.09    6.39   0
 -20  -2  11   -3.81    6.10   0
 -18  -2  11    6.02    5.80   0
  18   2 -11   10.34    4.47   0
  18   2 -11    4.82    6.15   0
 -16  -2  11   14.15    5.91   0
  16   2 -11   18.41    6.22   0
  16   2 -11   11.96    4.53   0
  14   2 -11    3.71    4.97   0
 -14  -2  11    9.75    4.87   0
  14   2 -11    1.36    4.36   0
 -12  -2  11   21.17    5.98   0
  12   2 -11   19.95    5.13   0
  12   2 -11   24.20    5.50   0
 -10  -2  11    3.87    5.00   0
  10   2 -11   13.98    5.12   0
  10   2 -11   16.20    5.49   0
  -8  -2  11   18.64    6.18   0
   8   2 -11   15.05    5.05   0
   8   2 -11   19.16    5.57   0
  -6  -2  11   38.47    4.93   0
   6   2 -11   45.66    4.98   0
   6   2 -11   32.83    5.72   0
  -4  -2  11    2.62    5.98   0
   4   2 -11    5.15    4.69   0
   4   2 -11    6.43    7.27   0
  -2  -2  11    4.96    5.90   0
   2   2 -11    9.75    5.85   0
   0   2 -11    2.46    5.86   0
   0  -2  11    2.02    5.10   0
 -19  -1  11   14.37    5.82   0
  19   1 -11   15.86    4.69   0
  19   1 -11   17.27    5.15   0
 -17  -1  11   15.23    5.78   0
  17   1 -11    3.78    6.10   0
  17   1 -11    4.16    4.41   0
  15   1 -11    3.22    6.08   0
  15   1 -11   -4.01    4.36   0
 -15  -1  11    8.20    4.84   0
  13   1 -11   76.51    6.31   0
 -13  -1  11   58.64    5.03   0
  13   1 -11   73.30    5.68   0
 -11  -1  11  221.64    5.52   0
  11   1 -11  223.20    5.84   0
  11   1 -11  233.93    6.54   0
  -9  -1  11  151.16    6.41   0
   9   1 -11  171.39    5.57   0
   9   1 -11  161.71    6.06   0
  -7  -1  11   12.65    5.99   0
   7   1 -11   13.45    6.03   0
   7   1 -11   15.43    6.42   0
  -5  -1  11   26.00    5.80   0
   5   1 -11   20.48    4.86   0
   5   1 -11   22.18    6.40   0
  -3  -1  11    9.35    4.66   0
   3   1 -11   18.54    5.83   0
   3   1 -11   10.90    7.35   0
  -1  -1  11    6.74    5.97   0
   1   1 -11   15.46    5.57   0
   1  -1  11   42.15    6.56   0
  -1   1 -11   39.40    6.12   0
 -20   0  11    8.20    6.10   0
  20   0 -11   -0.57    4.80   0
  20   0 -11   -1.59    6.34   0
 -18   0  11  -10.98    5.92   0
  18   0 -11    4.13    4.63   0
  18   0 -11    5.62    6.19   0
 -16   0  11    0.90    5.67   0
  16   0 -11    8.52    6.25   0
  16   0 -11   -3.75    5.19   0
  14   0 -11    2.01    6.21   0
  14   0 -11    3.63    4.27   0
 -14   0  11    5.00    4.71   0
  12   0 -11   -2.54    5.10   0
 -12   0  11    7.78    4.76   0
  12   0 -11   10.67    5.52   0
 -10   0  11    3.65    5.98   0
  10   0 -11    6.58    5.07   0
  10   0 -11    3.45    5.53   0
  -8   0  11    7.56    6.07   0
   8   0 -11   13.66    6.13   0
   8   0 -11    1.08    5.65   0
  -6   0  11   -1.87    4.85   0
   6   0 -11    2.84    6.11   0
   6   0 -11    2.59    5.47   0
  -4   0  11   15.98    4.97   0
   4   0 -11    1.76    5.89   0
   4   0 -11    1.01    6.42   0
  -2   0  11   -7.55    5.05   0
   2   0 -11    7.71    4.79   0
   2   0 -11   -3.22    8.24   0
   0   0  11   10.63    6.07   0
   0   0 -11    5.97    5.78   0
  19  -1 -11   18.03    4.62   0
 -19   1  11   21.12    5.77   0
  19  -1 -11   24.81    6.17   0
 -17   1  11    1.50    5.71   0
  17  -1 -11    8.22    4.26   0
  17  -1 -11   24.50    6.15   0
 -15   1  11   12.52    5.59   0
  15  -1 -11   -3.15    6.25   0
  15  -1 -11    0.34    5.36   0
  13  -1 -11   68.51    6.41   0
  13  -1 -11   69.35    4.63   0
 -13   1  11   75.53    6.03   0
  11  -1 -11  229.12    5.82   0
 -11   1  11  224.95    6.43   0
  11  -1 -11  247.74    6.34   0
  -9   1  11  151.32    6.35   0
   9  -1 -11  159.92    6.63   0
   9  -1 -11  169.73    6.08   0
  -7   1  11   16.65    5.94   0
   7  -1 -11   12.71    5.89   0
   7  -1 -11    7.28    5.52   0
  -5   1  11   16.88    5.73   0
   5  -1 -11   23.18    4.88   0
   5  -1 -11   16.31    6.54   0
  -3   1  11   15.06    4.98   0
   3  -1 -11   -0.11    5.90   0
   3  -1 -11    7.52    7.20   0
  -1   1  11    9.17    5.92   0
   1  -1 -11   10.21    5.92   0
   1  -1 -11   14.29    9.54   0
   1   1  11   47.23    6.51   0
  -1  -1 -11   38.43    6.05   0
  20  -2 -11    7.33    6.35   0
 -20   2  11   -1.92    6.04   0
  20  -2 -11   11.67    5.95   0
 -18   2  11   -1.88    5.66   0
  18  -2 -11    0.14    4.59   0
  18  -2 -11   11.90    5.12   0
 -16   2  11    4.07    5.77   0
  16  -2 -11   17.43    6.17   0
  16  -2 -11   16.59    4.54   0
 -14   2  11   10.59    5.94   0
  14  -2 -11   -5.75    5.11   0
  14  -2 -11    4.13    4.49   0
  12  -2 -11   21.60    6.29   0
 -12   2  11   27.38    5.05   0
  10  -2 -11   17.18    6.15   0
 -10   2  11   15.23    5.89   0
  -8   2  11   13.78    4.91   0
   8  -2 -11   21.07    4.95   0
  -6   2  11   38.56    6.17   0
   6  -2 -11   32.22    5.96   0
   6  -2 -11   38.22    5.59   0
  -4   2  11    1.00    6.05   0
   4  -2 -11   -2.48    5.96   0
   4  -2 -11    9.37    6.51   0
  -2   2  11   18.83    6.23   0
   2  -2 -11    5.45    4.83   0
   2  -2 -11   11.69    7.32   0
   0   2  11    8.26    6.19   0
   0  -2 -11    8.35    5.99   0
   0  -2 -11   10.61   12.01   0
  19  -3 -11   19.94    5.12   0
 -19   3  11    1.68    5.76   0
  19  -3 -11    2.09    5.75   0
 -17   3  11    2.87    5.84   0
  17  -3 -11   16.17    4.54   0
  17  -3 -11    4.92    6.36   0
 -15   3  11   38.26    5.92   0
  15  -3 -11   36.50    6.32   0
 -13   3  11   61.01    4.91   0
  13  -3 -11   65.31    5.26   0
  11  -3 -11   93.63    6.55   0
 -11   3  11   86.78    5.13   0
   9  -3 -11  140.23    5.55   0
  -9   3  11  141.31    5.12   0
   7  -3 -11   29.37    6.01   0
  -7   3  11   20.68    5.75   0
  -5   3  11   56.21    6.19   0
   5  -3 -11   61.59    6.21   0
  -3   3  11   41.30    5.08   0
   3  -3 -11   45.63    6.13   0
   3  -3 -11   45.94    7.40   0
   1  -3 -11   28.72    6.10   0
  -1   3  11   17.91    6.38   0
   1  -3 -11   19.43    8.45   0
  -1  -3 -11   42.12    6.18   0
   1   3  11   48.01    6.52   0
  18  -4 -11   -4.41    6.36   0
 -18   4  11    7.67    5.90   0
 -16   4  11   11.71    4.85   0
  16  -4 -11   19.13    5.15   0
 -14   4  11   22.77    5.94   0
  14  -4 -11   21.00    6.43   0
 -12   4  11    4.26    4.70   0
  12  -4 -11    5.82    6.21   0
  10  -4 -11   12.80    6.33   0
 -10   4  11   14.37    5.81   0
   8  -4 -11    7.05    6.06   0
  -8   4  11   -1.35    5.50   0
   6  -4 -11   14.60    5.00   0
  -6   4  11    4.57    6.09   0
   4  -4 -11   57.00    6.11   0
  -4   4  11   48.41    5.20   0
   2  -4 -11   35.98    4.94   0
  -2   4  11   36.58    5.12   0
   0  -4 -11    7.39    5.92   0
   0   4  11    2.73    6.18   0
   0  -4 -11    7.04    8.47   0
  19  -5 -11   17.50    6.42   0
 -19   5  11   11.86    4.91   0
  17  -5 -11   16.29    5.34   0
 -17   5  11   16.32    5.95   0
  15  -5 -11   32.37    6.27   0
 -15   5  11   41.49    5.70   0
 -13   5  11   79.49    5.97   0
  13  -5 -11   78.28    6.62   0
 -11   5  11   68.14    5.89   0
  11  -5 -11   75.31    5.13   0
   9  -5 -11    5.39    5.93   0
  -9   5  11   22.10    4.49   0
   7  -5 -11    5.09    6.10   0
  -7   5  11   -0.22    5.76   0
   5  -5 -11   91.14    6.30   0
  -5   5  11   91.59    5.21   0
   3  -5 -11   80.96    6.21   0
  -3   5  11   71.30    6.28   0
   1  -5 -11   31.91    6.21   0
  -1   5  11   55.30    6.39   0
  18  -6 -11    9.08    5.20   0
 -18   6  11    2.04    5.95   0
 -16   6  11   13.06    5.89   0
  16  -6 -11   18.54    6.25   0
 -14   6  11   15.73    5.71   0
  14  -6 -11   34.03    5.06   0
 -12   6  11   14.94    5.70   0
  12  -6 -11   10.38    5.17   0
 -10   6  11    3.06    4.53   0
  10  -6 -11    3.56    4.85   0
   8  -6 -11   14.44    4.95   0
  -8   6  11   12.71    4.71   0
   6  -6 -11   10.99    6.07   0
  -6   6  11    2.92    5.68   0
   4  -6 -11   18.05    5.89   0
  -4   6  11   21.25    6.07   0
   2  -6 -11   14.78    6.17   0
  -2   6  11   13.33    6.07   0
   0  -6 -11   16.58    6.22   0
   0   6  11   24.71    7.46   0
  17  -7 -11   10.50    5.20   0
 -17   7  11    0.04    4.83   0
  15  -7 -11   27.86    5.35   0
 -15   7  11   38.83    5.83   0
 -13   7  11   79.84    5.70   0
  13  -7 -11   94.00    6.37   0
 -11   7  11   54.09    5.77   0
  11  -7 -11   54.06    5.17   0
  -9   7  11   83.86    5.81   0
   9  -7 -11   65.46    6.51   0
  -7   7  11   20.94    5.78   0
   7  -7 -11   39.80    6.25   0
   5  -7 -11   50.16    6.26   0
  -5   7  11   44.48    4.98   0
   3  -7 -11   50.80    6.36   0
  -3   7  11   58.90    6.23   0
   1  -7 -11   36.11    6.17   0
  -1   7  11   37.57    6.26   0
  16  -8 -11   20.34    5.09   0
 -16   8  11   12.66    4.68   0
  14  -8 -11    6.62    6.27   0
 -14   8  11    8.82    5.73   0
 -12   8  11   13.17    5.49   0
  12  -8 -11    0.56    6.11   0
 -10   8  11   14.69    5.77   0
  10  -8 -11   21.91    6.27   0
  -8   8  11    6.29    5.83   0
   8  -8 -11    7.32    6.29   0
  -6   8  11    4.52    5.96   0
   6  -8 -11    7.12    5.07   0
  -4   8  11   -3.98    5.93   0
   4  -8 -11    2.13    6.14   0
   2  -8 -11   10.36    6.18   0
  -2   8  11   19.58    7.01   0
  15  -9 -11   23.06    6.37   0
 -15   9  11   17.86    5.74   0
  13  -9 -11   46.47    5.54   0
 -13   9  11   45.48    5.98   0
 -11   9  11   24.54    5.76   0
  11  -9 -11   30.26    6.11   0
  -9   9  11   65.15    6.00   0
   9  -9 -11   57.62    5.19   0
  -7   9  11   12.35    5.76   0
   7  -9 -11   15.06    6.29   0
  -5   9  11   -4.07    5.88   0
   5  -9 -11   10.59    6.10   0
  -3   9  11   27.43    6.06   0
   3  -9 -11   11.25    6.22   0
  14 -10 -11   16.31    6.47   0
 -14  10  11   11.40    4.83   0
  12 -10 -11   -1.34    6.36   0
 -12  10  11    1.46    5.75   0
 -10  10  11    8.55    5.83   0
  10 -10 -11   -4.69    5.20   0
  -8  10  11   13.69    5.60   0
   8 -10 -11   19.94    5.02   0
  -6  10  11   18.24    5.98   0
   6 -10 -11   17.75    5.15   0
  -4  10  11   18.76    6.06   0
   4 -10 -11   17.05    6.46   0
  13 -11 -11   16.12    6.25   0
 -13  11  11   16.24    4.74   0
  11 -11 -11   11.53    6.25   0
 -11  11  11   10.02    5.77   0
  -9  11  11   16.66    5.85   0
   9 -11 -11   15.23    6.58   0
   7 -11 -11   20.04    6.36   0
  -7  11  11   16.15    6.05   0
   5 -11 -11    8.34    6.38   0
  -5  11  11   13.84    6.08   0
 -10  12  11   20.56    6.07   0
  10 -12 -11   12.51    6.38   0
  13   9 -12   10.83    6.02   0
 -13  -9  12    9.45    6.32   0
 -11  -9  12   31.45    6.17   0
  11   9 -12   30.90    5.07   0
  -9  -9  12   26.72    6.39   0
   9   9 -12   11.15    6.03   0
  14   8 -12   37.46    6.19   0
 -14  -8  12   33.89    5.28   0
  14   8 -12   31.76    4.89   0
 -12  -8  12   54.41    5.19   0
  12   8 -12   50.61    6.23   0
  12   8 -12   60.00    5.12   0
 -10  -8  12   40.62    6.34   0
  10   8 -12   38.53    5.02   0
  -8  -8  12   20.48    5.23   0
   8   8 -12   12.95    4.79   0
  -6  -8  12    1.24    6.21   0
   6   8 -12   17.52    5.92   0
  15   7 -12   21.17    6.10   0
 -15  -7  12   17.26    6.16   0
  15   7 -12   24.52    4.80   0
  13   7 -12    7.38    6.23   0
 -13  -7  12    4.87    5.30   0
  13   7 -12    6.34    5.84   0
 -11  -7  12   15.93    6.26   0
  11   7 -12    8.37    5.91   0
  11   7 -12   -4.41    5.71   0
  -9  -7  12    7.38    6.04   0
   9   7 -12    9.70    5.91   0
  -7  -7  12   -8.12    6.20   0
   7   7 -12    8.27    4.82   0
  -5  -7  12   12.03    5.18   0
   5   7 -12   -3.15    5.99   0
  16   6 -12   10.20    6.11   0
  16   6 -12   24.34    5.71   0
 -16  -6  12   12.49    6.28   0
  14   6 -12   28.74    5.07   0
 -14  -6  12   26.26    6.23   0
  14   6 -12   33.35    4.82   0
 -12  -6  12   25.92    6.23   0
  12   6 -12   26.28    6.07   0
  12   6 -12   23.15    5.97   0
 -10  -6  12   20.62    6.23   0
  10   6 -12   26.18    5.97   0
  10   6 -12   18.91    5.81   0
  -8  -6  12   27.62    6.26   0
   8   6 -12   42.72    4.94   0
  -6  -6  12   10.66    5.06   0
   6   6 -12   27.77    4.82   0
  -4  -6  12   15.15    6.39   0
   4   6 -12   30.17    5.04   0
  17   5 -12    5.65    6.12   0
  17   5 -12   11.24    4.69   0
 -17  -5  12   11.14    6.02   0
  15   5 -12   26.56    6.11   0
 -15  -5  12   30.91    5.10   0
  15   5 -12   24.23    4.70   0
  13   5 -12   35.51    5.21   0
 -13  -5  12   23.86    5.20   0
  13   5 -12   38.79    4.78   0
 -11  -5  12   12.56    5.95   0
  11   5 -12    9.78    4.99   0
  11   5 -12   12.84    5.74   0
  -9  -5  12   16.49    6.17   0
   9   5 -12   12.63    6.07   0
   9   5 -12    9.50    5.77   0
  -7  -5  12    3.23    5.07   0
   7   5 -12    6.92    4.95   0
   7   5 -12    1.86    6.67   0
  -5  -5  12    4.97    6.03   0
   5   5 -12    9.19    5.88   0
  -3  -5  12    5.46    5.05   0
   3   5 -12   14.27    5.97   0
 -18  -4  12   11.47    5.05   0
  18   4 -12   18.86    6.32   0
  18   4 -12   12.90    4.80   0
  16   4 -12   17.70    5.08   0
  16   4 -12   12.29    5.78   0
 -16  -4  12   18.15    5.98   0
  14   4 -12    9.88    5.97   0
 -14  -4  12   15.94    5.87   0
  14   4 -12   17.71    4.76   0
  12   4 -12   26.82    5.00   0
 -12  -4  12   26.90    5.94   0
  12   4 -12   25.63    4.67   0
 -10  -4  12   58.54    6.18   0
  10   4 -12   57.58    6.15   0
  10   4 -12   65.09    5.82   0
  -8  -4  12   61.68    5.14   0
   8   4 -12   56.36    6.26   0
   8   4 -12   61.59    6.90   0
  -6  -4  12   15.63    5.10   0
   6   4 -12   30.21    6.11   0
   6   4 -12   23.92    6.87   0
  -4  -4  12   27.87    5.01   0
   4   4 -12   42.67    4.87   0
 -17  -3  12    3.60    6.11   0
  17   3 -12   12.14    6.08   0
  17   3 -12   15.12    5.62   0
  15   3 -12   13.38    5.12   0
  15   3 -12    5.71    5.62   0
 -15  -3  12   13.42    4.94   0
  13   3 -12   11.46    6.22   0
 -13  -3  12    6.86    4.53   0
  13   3 -12    6.74    5.61   0
 -11  -3  12   24.15    6.04   0
  11   3 -12    9.36    6.13   0
  11   3 -12   18.77    5.70   0
  -9  -3  12    6.18    4.84   0
   9   3 -12   12.00    5.99   0
   9   3 -12    2.36    5.59   0
  -7  -3  12    7.85    6.08   0
   7   3 -12   -1.69    5.94   0
   7   3 -12    1.27    6.53   0
  -5  -3  12   -5.34    4.95   0
   5   3 -12    8.71    5.97   0
   5   3 -12    2.10    6.76   0
  -3  -3  12    5.61    6.14   0
   3   3 -12    2.03    4.76   0
 -18  -2  12   14.30    4.93   0
  18   2 -12   17.02    6.26   0
  18   2 -12   11.21    4.67   0
  16   2 -12   11.47    6.28   0
  16   2 -12    4.52    4.56   0
 -16  -2  12   13.65    6.03   0
  14   2 -12   16.56    4.90   0
 -14  -2  12    2.17    4.87   0
  14   2 -12   11.75    5.74   0
  12   2 -12   24.51    5.01   0
 -12  -2  12   27.59    5.99   0
  12   2 -12   31.18    5.70   0
 -10  -2  12  133.61    5.28   0
  10   2 -12  146.93    6.36   0
  10   2 -12  157.12    6.30   0
  -8  -2  12   78.74    6.25   0
   8   2 -12   69.91    5.07   0
   8   2 -12   89.45    5.93   0
  -6  -2  12   38.08    5.98   0
   6   2 -12   35.62    5.96   0
   6   2 -12   22.24    6.45   0
  -4  -2  12   32.67    6.10   0
   4   2 -12   45.45    6.06   0
   4   2 -12   39.83    7.79   0
  -2  -2  12   17.75    5.12   0
   2   2 -12   24.15    6.07   0
 -19  -1  12   -9.25    5.94   0
  19   1 -12    3.21    5.08   0
  19   1 -12    3.18    5.70   0
 -17  -1  12   -1.19    5.85   0
  17   1 -12    4.85    6.24   0
  17   1 -12    6.27    5.58   0
  15   1 -12    5.03    5.86   0
  15   1 -12   12.82    5.40   0
 -15  -1  12    6.79    5.77   0
  13   1 -12   -8.90    6.01   0
 -13  -1  12   -0.21    4.78   0
  13   1 -12   11.11    5.49   0
  11   1 -12   10.97    4.95   0
 -11  -1  12    0.14    5.92   0
  11   1 -12   -6.17    4.65   0
  -9  -1  12   28.11    4.94   0
   9   1 -12   14.90    5.03   0
   9   1 -12   10.18    5.61   0
  -7  -1  12    6.49    6.07   0
   7   1 -12   -6.75    6.15   0
   7   1 -12   -4.18    6.50   0
  -5  -1  12   14.57    5.00   0
   5   1 -12   15.39    5.90   0
   5   1 -12    3.21    6.56   0
  -3  -1  12   -0.77    6.05   0
   3   1 -12    3.74    5.91   0
   3   1 -12   -0.09    7.78   0
 -18   0  12    7.63    6.02   0
  18   0 -12   10.27    5.27   0
  18   0 -12   15.79    4.55   0
 -16   0  12    6.46    5.90   0
  16   0 -12    6.03    6.03   0
  16   0 -12   11.37    5.48   0
  14   0 -12   -6.54    6.18   0
  14   0 -12    5.96    4.61   0
 -14   0  12   -2.94    5.87   0
  12   0 -12   42.92    6.16   0
 -12   0  12   46.74    5.95   0
  12   0 -12   39.13    5.72   0
  10   0 -12  115.09    6.34   0
 -10   0  12  109.95    6.32   0
  10   0 -12  125.00    6.17   0
  -8   0  12   49.76    4.97   0
   8   0 -12   40.63    6.32   0
   8   0 -12   39.37    5.88   0
  -6   0  12   16.24    5.96   0
   6   0 -12   11.35    5.88   0
   6   0 -12    8.47    5.77   0
  -4   0  12   52.59    5.22   0
   4   0 -12   50.38    6.27   0
   4   0 -12   58.97    7.73   0
  -2   0  12   34.46    6.18   0
   2   0 -12   24.35    6.01   0
   2   0 -12   32.72    9.39   0
 -19   1  12   -2.64    4.91   0
  19  -1 -12    1.25    4.61   0
  19  -1 -12   -5.00    6.36   0
 -17   1  12   -0.98    4.59   0
  17  -1 -12   -6.50    4.89   0
  17  -1 -12   10.48    5.71   0
 -15   1  12   -5.42    5.88   0
  15  -1 -12    2.48    6.28   0
  15  -1 -12    2.24    4.45   0
  13  -1 -12   -5.51    4.83   0
 -13   1  12    6.93    4.88   0
  13  -1 -12   -4.87    5.50   0
  11  -1 -12   15.97    6.00   0
 -11   1  12   -8.61    4.78   0
  11  -1 -12    6.76    5.71   0
   9  -1 -12   11.95    4.82   0
  -9   1  12   10.68    5.92   0
   9  -1 -12   14.53    5.69   0
  -7   1  12   -6.71    5.55   0
   7  -1 -12    2.25    5.90   0
   7  -1 -12    2.13    5.57   0
  -5   1  12    5.87    4.99   0
   5  -1 -12   19.08    6.13   0
   5  -1 -12    9.00    6.70   0
  -3   1  12   -0.76    5.05   0
   3  -1 -12   10.34    6.09   0
   3  -1 -12   -1.04    8.38   0
 -18   2  12   12.55    4.75   0
  18  -2 -12   18.37    6.32   0
  18  -2 -12    3.53    5.81   0
 -16   2  12   18.50    5.90   0
  16  -2 -12    7.57    6.26   0
  16  -2 -12   13.99    5.68   0
 -14   2  12   -0.76    4.72   0
  14  -2 -12   -5.70    5.05   0
  14  -2 -12   14.25    5.54   0
  12  -2 -12   30.62    6.15   0
 -12   2  12   44.33    4.78   0
  12  -2 -12   25.75    5.48   0
  10  -2 -12  132.51    5.47   0
 -10   2  12  132.01    6.30   0
  10  -2 -12  145.63    6.23   0
   8  -2 -12   77.54    6.30   0
  -8   2  12   73.88    5.14   0
   8  -2 -12   88.67    6.74   0
   6  -2 -12    9.97    4.86   0
  -6   2  12   20.09    6.15   0
   6  -2 -12   10.29    5.81   0
   4  -2 -12   33.81    6.11   0
  -4   2  12   37.19    5.24   0
   4  -2 -12   33.24    7.84   0
   2  -2 -12   18.76    6.19   0
  -2   2  12   24.88    6.08   0
   2  -2 -12   22.70    8.66   0
 -17   3  12    2.11    4.78   0
  17  -3 -12    7.58    5.12   0
  17  -3 -12   12.77    5.58   0
 -15   3  12   17.72    4.87   0
  15  -3 -12    7.71    6.40   0
  15  -3 -12    3.22    5.71   0
 -13   3  12    4.61    5.84   0
  13  -3 -12   11.26    5.03   0
  11  -3 -12    5.55    6.22   0
 -11   3  12    0.99    4.63   0
   9  -3 -12   -4.05    4.97   0
  -9   3  12    2.20    5.81   0
   7  -3 -12    8.25    4.74   0
  -7   3  12    5.77    5.82   0
   7  -3 -12   -0.39    5.67   0
   5  -3 -12   16.96    6.22   0
  -5   3  12   11.65    5.92   0
   5  -3 -12    4.95    6.77   0
   3  -3 -12    8.10    5.88   0
  -3   3  12    0.09    6.27   0
   3  -3 -12   11.21    7.54   0
 -18   4  12   13.64    4.89   0
  18  -4 -12   20.10    5.21   0
  18  -4 -12    9.04    4.77   0
 -16   4  12    5.52    5.81   0
  16  -4 -12   11.54    5.13   0
 -14   4  12   26.35    5.88   0
  14  -4 -12    6.97    6.33   0
 -12   4  12   24.97    4.83   0
  12  -4 -12   37.67    5.90   0
  10  -4 -12   50.24    6.06   0
 -10   4  12   60.25    5.86   0
   8  -4 -12   60.33    6.36   0
  -8   4  12   47.85    6.06   0
   6  -4 -12   24.94    6.24   0
  -6   4  12   24.16    5.27   0
   4  -4 -12   24.94    6.10   0
  -4   4  12   26.44    5.14   0
   4  -4 -12   40.38    6.81   0
 -17   5  12    6.23    5.98   0
  17  -5 -12   13.83    5.23   0
 -15   5  12   18.39    5.80   0
  15  -5 -12   20.94    5.17   0
 -13   5  12   21.69    5.92   0
  13  -5 -12   50.46    5.31   0
 -11   5  12    7.14    5.75   0
  11  -5 -12   19.60    6.23   0
   9  -5 -12   18.04    6.12   0
  -9   5  12   -4.19    5.92   0
   7  -5 -12    0.65    5.01   0
  -7   5  12    5.68    5.77   0
   5  -5 -12    2.77    6.14   0
  -5   5  12    3.74    6.02   0
   3  -5 -12   -3.26    5.14   0
  -3   5  12   10.89    6.30   0
 -16   6  12   13.83    4.84   0
  16  -6 -12    4.02    5.34   0
 -14   6  12   28.79    5.86   0
  14  -6 -12   30.74    6.39   0
 -12   6  12   22.51    5.80   0
  12  -6 -12   17.28    6.29   0
 -10   6  12   31.21    4.81   0
  10  -6 -12   17.18    6.49   0
   8  -6 -12   35.85    6.50   0
  -8   6  12   38.62    5.98   0
   6  -6 -12   11.34    5.10   0
  -6   6  12   17.61    5.98   0
   4  -6 -12   23.37    6.20   0
  -4   6  12   22.16    6.20   0
 -15   7  12   17.65    5.68   0
  15  -7 -12   21.14    5.11   0
 -13   7  12   15.10    4.66   0
  13  -7 -12    4.82    5.24   0
 -11   7  12   -2.30    4.92   0
  11  -7 -12    7.27    6.04   0
  -9   7  12    2.22    5.84   0
   9  -7 -12    5.56    4.97   0
  -7   7  12   -7.68    4.83   0
   7  -7 -12    2.86    6.16   0
   5  -7 -12    4.09    6.15   0
  -5   7  12    0.13    4.97   0
 -14   8  12   24.91    5.88   0
  14  -8 -12   27.91    6.40   0
 -12   8  12   56.19    5.93   0
  12  -8 -12   64.97    5.39   0
 -10   8  12   34.32    4.92   0
  10  -8 -12   32.55    5.37   0
  -8   8  12   14.02    5.94   0
   8  -8 -12    3.33    5.30   0
  -6   8  12   12.73    6.01   0
   6  -8 -12    0.16    6.14   0
  13  -9 -12    9.74    6.34   0
 -13   9  12    1.86    5.85   0
 -11   9  12   18.45    4.91   0
  11  -9 -12   21.59    6.51   0
  -9   9  12   12.23    5.94   0
   9  -9 -12   18.13    6.47   0
  13   5 -13   12.97    5.05   0
 -13  -5  13   -3.02    5.07   0
  13   5 -13   -3.71    4.93   0
 -11  -5  13    2.92    4.98   0
  11   5 -13    3.38    4.97   0
  11   5 -13   -2.68    5.88   0
  -9  -5  13   17.90    6.43   0
   9   5 -13   31.43    6.34   0
   9   5 -13   31.99    6.02   0
  14   4 -13   -3.43    6.16   0
 -14  -4  13   -7.29    4.91   0
  14   4 -13   -4.01    5.87   0
  12   4 -13    8.58    6.24   0
 -12  -4  13   -3.65    4.97   0
  12   4 -13   14.72    5.71   0
 -10  -4  13    2.85    6.29   0
  10   4 -13   -4.17    6.35   0
  10   4 -13    6.61    5.91   0
  -8  -4  13   15.53    6.24   0
   8   4 -13    1.55    6.21   0
   8   4 -13    0.45    5.75   0
  15   3 -13   29.27    6.33   0
  15   3 -13   27.74    5.02   0
 -15  -3  13   18.50    6.16   0
  13   3 -13   16.16    5.00   0
 -13  -3  13   27.89    4.91   0
  13   3 -13   20.52    5.94   0
  11   3 -13   25.72    6.41   0
 -11  -3  13   14.80    5.15   0
  11   3 -13   27.45    5.91   0
  -9  -3  13   58.80    5.31   0
   9   3 -13   40.31    5.39   0
   9   3 -13   48.95    6.97   0
  -7  -3  13   29.24    6.07   0
   7   3 -13   25.73    4.99   0
   7   3 -13   30.53    6.90   0
  16   2 -13    8.30    6.32   0
  16   2 -13   -1.82    5.74   0
 -16  -2  13    1.07    5.93   0
  14   2 -13   -0.48    5.07   0
 -14  -2  13   -1.15    5.98   0
  14   2 -13    4.39    5.73   0
  12   2 -13    3.01    5.18   0
 -12  -2  13    4.99    6.12   0
  12   2 -13    8.08    5.80   0
  10   2 -13    1.44    6.34   0
 -10  -2  13   11.83    4.92   0
  10   2 -13    6.53    5.99   0
  -8  -2  13    3.15    5.10   0
   8   2 -13    8.11    6.26   0
   8   2 -13    0.58    6.62   0
  15   1 -13   19.92    5.13   0
  15   1 -13   19.27    5.83   0
 -15  -1  13   18.45    6.07   0
  13   1 -13   32.01    6.43   0
 -13  -1  13   30.61    6.15   0
  13   1 -13   15.90    5.87   0
  11   1 -13   35.02    5.14   0
 -11  -1  13   36.10    5.23   0
  11   1 -13   48.06    5.84   0
   9   1 -13   37.72    5.18   0
  -9  -1  13   43.32    6.07   0
   9   1 -13   40.13    6.13   0
  -7  -1  13   20.81    5.14   0
   7   1 -13   19.94    5.22   0
   7   1 -13   30.22    6.86   0
 -16   0  13    4.09    5.00   0
  16   0 -13   -3.39    5.04   0
  16   0 -13    8.67    5.87   0
  14   0 -13   -8.19    6.56   0
  14   0 -13    3.12    5.71   0
 -14   0  13   -2.04    4.98   0
  12   0 -13   21.42    6.13   0
 -12   0  13    9.30    4.92   0
  12   0 -13   -3.48    5.75   0
  10   0 -13   -2.11    6.21   0
 -10   0  13    7.26    4.83   0
  10   0 -13    0.27    5.88   0
   8   0 -13    1.53    5.96   0
  -8   0  13    2.17    4.88   0
   8   0 -13    9.71    6.84   0
   6   0 -13    6.21    5.03   0
  -6   0  13    7.01    6.19   0
   6   0 -13    4.73    6.91   0
 -15   1  13   20.22    6.09   0
  15  -1 -13   22.13    6.41   0
  15  -1 -13   13.49    4.84   0
  13  -1 -13   25.23    6.42   0
 -13   1  13   32.75    6.12   0
  13  -1 -13   20.50    4.79   0
  11  -1 -13   41.72    5.16   0
 -11   1  13   36.24    4.87   0
  11  -1 -13   31.64    5.88   0
   9  -1 -13   55.32    5.07   0
  -9   1  13   41.49    5.12   0
   9  -1 -13   50.48    6.02   0
   7  -1 -13   27.37    6.33   0
  -7   1  13   18.81    6.19   0
   7  -1 -13   23.84    6.22   0
 -16   2  13   -1.56    4.86   0
  16  -2 -13    5.47    5.21   0
  16  -2 -13    0.31    5.84   0
 -14   2  13    0.03    4.96   0
  14  -2 -13    5.74    6.42   0
  14  -2 -13   -1.56    5.77   0
  12  -2 -13    5.53    4.92   0
 -12   2  13   13.94    5.85   0
  12  -2 -13   -0.23    5.63   0
  10  -2 -13    5.97    6.02   0
 -10   2  13    9.95    5.83   0
  10  -2 -13    3.32    5.73   0
   8  -2 -13    8.39    5.11   0
  -8   2  13    3.90    6.06   0
   8  -2 -13    1.06    5.84   0
 -15   3  13   28.39    5.91   0
  15  -3 -13   32.35    5.38   0
  15  -3 -13   26.72    5.83   0
 -13   3  13   23.34    4.87   0
  13  -3 -13   20.76    5.21   0
  13  -3 -13   14.16    5.63   0
  11  -3 -13   27.99    6.28   0
 -11   3  13   13.10    5.92   0
  11  -3 -13    7.33    5.81   0
   9  -3 -13   54.61    6.42   0
  -9   3  13   59.92    5.09   0
   9  -3 -13   54.05    6.08   0
   7  -3 -13   15.78    6.38   0
  -7   3  13   15.85    6.16   0
   7  -3 -13   20.46    6.87   0
 -14   4  13   -3.53    6.01   0
  14  -4 -13   -5.44    6.32   0
 -12   4  13    5.97    4.78   0
  12  -4 -13   10.93    6.38   0
  10  -4 -13    6.57    6.21   0
 -10   4  13   10.75    5.97   0
   8  -4 -13    2.32    5.11   0
  -8   4  13   15.04    6.09   0
   8  -4 -13   -2.62    5.82   0
 -13   5  13   18.53    5.92   0
  13  -5 -13  -11.24    5.19   0
 -11   5  13    1.07    6.00   0
  11  -5 -13    8.57    6.41   0
   9  -5 -13   29.67    6.41   0
  -9   5  13   27.81    6.11   0
;
_shelx_hkl_checksum     44263
_shelx_res_file
;
TITL Felix86 at RT in C2/c
CELL  0.71073 17.4591  16.0990  10.6076  90.000 121.533  90.000
ZERR 4.0       0.0010   0.0007   0.0006   0.000   0.004   0.000
LATT   7
SYMM  -X, Y, 0.50000-Z
SFAC  C  H  B  N  Zn
UNIT  96 96 8 40  4
L.S. 10
ACTA
HTAB
BOND $H
WGHT    0.044500    0.697700
FVAR       0.41402
ZN1   5    0.500000    0.759934    0.750000    10.50000    0.04985    0.04323 =
         0.04314    0.00000    0.02155    0.00000
N1    4    0.429762    0.868842    0.609659    11.00000    0.05522    0.05141 =
         0.05307    0.00529    0.02252    0.00324
C1    1    0.363923    0.868139    0.469184    11.00000    0.06530    0.07210 =
         0.05681    0.01109    0.02322    0.00888
AFIX  43
H1    2    0.339304    0.817323    0.424627    11.00000   -1.20000
AFIX   0
C2    1    0.329855    0.940254    0.385071    11.00000    0.07436    0.09931 =
         0.07053    0.03352    0.03346    0.02070
AFIX  43
H2    2    0.285078    0.937183    0.285545    11.00000   -1.20000
AFIX   0
C3    1    0.362601    1.014430    0.449747    11.00000    0.08080    0.07913 =
         0.11493    0.05097    0.05202    0.02418
AFIX  43
H3    2    0.339897    1.062990    0.394981    11.00000   -1.20000
AFIX   0
C4    1    0.430698    1.018664    0.599132    11.00000    0.07422    0.05225 =
         0.11167    0.02495    0.05522    0.01214
C5    1    0.463632    0.943064    0.674057    11.00000    0.05503    0.04595 =
         0.07349    0.00630    0.03901    0.00457
C6    1    0.467559    1.094073    0.678698    11.00000    0.10387    0.04391 =
         0.17412    0.01951    0.06992    0.00903
AFIX  43
H6    2    0.445839    1.144500    0.629987    11.00000   -1.20000
AFIX   0
N11   4    0.430350    0.634874    0.488846    11.00000    0.06403    0.06822 =
         0.05129   -0.01249    0.03375   -0.00606
N12   4    0.416300    0.666727    0.593656    11.00000    0.05830    0.05238 =
         0.04862   -0.00524    0.03074   -0.00389
C11   1    0.371398    0.608800    0.618154    11.00000    0.07421    0.06131 =
         0.06568   -0.00925    0.04247   -0.01467
AFIX  43
H11   2    0.353444    0.613779    0.686336    11.00000   -1.20000
AFIX   0
C12   1    0.354950    0.540653    0.529764    11.00000    0.10968    0.06283 =
         0.10779   -0.02350    0.07034   -0.02862
AFIX  43
H12   2    0.324108    0.492461    0.524779    11.00000   -1.20000
AFIX   0
C13   1    0.393913    0.559584    0.451331    11.00000    0.09354    0.07474 =
         0.08802   -0.03871    0.05247   -0.02004
AFIX  43
H13   2    0.394977    0.525138    0.381881    11.00000   -1.20000
AFIX   0
B1    3    0.474586    0.685075    0.419885    11.00000    0.06744    0.09772 =
         0.04426   -0.00320    0.03081   -0.00639
AFIX  23
H1A   2    0.438057    0.733363    0.369338    11.00000   -1.20000
H1B   2    0.478179    0.651093    0.347634    11.00000   -1.20000
AFIX   0
N13   4    0.570136    0.713330    0.541082    11.00000    0.05884    0.07158 =
         0.04947    0.00814    0.03244    0.00343
N14   4    0.587744    0.758211    0.662105    11.00000    0.05242    0.06249 =
         0.04845    0.00833    0.02601   -0.00044
C14   1    0.674249    0.780143    0.729971    11.00000    0.05585    0.06878 =
         0.05841    0.01658    0.02559   -0.00268
AFIX  43
H24   2    0.704586    0.810556    0.817279    11.00000   -1.20000
AFIX   0
C15   1    0.712207    0.751357    0.652394    11.00000    0.05402    0.09481 =
         0.07482    0.02762    0.03655    0.00672
AFIX  43
H15   2    0.770954    0.758859    0.675307    11.00000   -1.20000
AFIX   0
C16   1    0.644759    0.709447    0.534625    11.00000    0.06629    0.08791 =
         0.06630    0.01813    0.04297    0.01387
AFIX  43
H16   2    0.649746    0.682533    0.461658    11.00000   -1.20000
AFIX   0
HKLF 4
REM  Felix86 at RT in C2/c
REM R1 =  0.0388 for    2359 Fo > 4sig(Fo)  and  0.0503 for all    2765 data
REM    168 parameters refined using      0 restraints
END
WGHT      0.0445      0.6976
REM No hydrogen bonds found for HTAB generation
REM Highest difference peak  0.222,  deepest hole -0.219,  1-sigma level  0.042
Q1    1   0.4206  0.6513  0.5398  11.00000  0.05    0.22
Q2    1   0.5479  0.7740  0.7053  11.00000  0.05    0.21
Q3    1   0.6290  0.7537  0.7036  11.00000  0.05    0.20
Q4    1   0.4187  0.8684  0.5448  11.00000  0.05    0.19
Q5    1   0.4606  0.8162  0.6505  11.00000  0.05    0.19
Q6    1   0.4527  0.9020  0.6376  11.00000  0.05    0.19
Q7    1   0.5807  0.7579  0.5841  11.00000  0.05    0.18
Q8    1   0.5047  0.9433  0.7136  11.00000  0.05    0.18
Q9    1   0.4322  0.9851  0.6349  11.00000  0.05    0.17
Q10   1   0.3414  0.9131  0.4580  11.00000  0.05    0.17
Q11   1   0.4374  0.6692  0.4594  11.00000  0.05    0.17
Q12   1   0.6980  0.7534  0.7090  11.00000  0.05    0.16
Q13   1   0.5667  0.7301  0.6828  11.00000  0.05    0.16
Q14   1   0.3845  0.8653  0.5557  11.00000  0.05    0.16
Q15   1   0.5211  0.7578  0.8763  11.00000  0.05    0.16
Q16   1   0.5805  0.7638  0.8541  11.00000  0.05    0.15
Q17   1   0.4364  0.7724  0.3655  11.00000  0.05    0.15
Q18   1   0.4110  1.0186  0.5240  11.00000  0.05    0.15
Q19   1   0.4671  0.6939  0.6775  11.00000  0.05    0.15
Q20   1   0.3914  0.6015  0.6962  11.00000  0.05    0.14
;
_shelx_res_checksum     75204
_shelxl_version_number        2.014
