# Supplementary material for: Crystal structure of bis­[di­hydro­bis­(pyrazol-1-yl)borato-κ2 N 2,N 2′](1,10-phenanthroline-κ2 N,N′)zinc(II)
Source: Acta Crystallogr E Crystallogr Commun. 2019 Jul 4;75(Pt 8):1112–6. doi: 10.1107/S2056989019009289 (PMC6690474; doi:10.1107/S2056989019009289)
Supplement: Supplementary file 2 [file e-75-01112-Isup2.hkl]

data_I                                                                          
_shelx_title ' Felix86 at RT in C2/c'                                           
_shelx_refln_list_code          4                                               
_shelx_F_calc_maximum      222.57                                               
_exptl_crystal_F_000      1112.00                                               
_reflns_d_resolution_high  0.7827                                               
                                                                                
loop_                                                                           
 _space_group_symop_operation_xyz                                               
 'x, y, z'                                                                      
 '-x, y, -z+1/2'                                                                
 'x+1/2, y+1/2, z'                                                              
 '-x+1/2, y+1/2, -z+1/2'                                                        
 '-x, -y, -z'                                                                   
 'x, -y, z-1/2'                                                                 
 '-x+1/2, -y+1/2, -z'                                                           
 'x+1/2, -y+1/2, z-1/2'                                                         
                                                                                
_cell_length_a    17.4591                                                       
_cell_length_b    16.0990                                                       
_cell_length_c    10.6076                                                       
_cell_angle_alpha  90.000                                                       
_cell_angle_beta  121.533                                                       
_cell_angle_gamma  90.000                                                       
                                                                                
_shelx_F_squared_multiplier     1.000                                           
                                                                                
loop_                                                                           
 _refln_index_h                                                                 
 _refln_index_k                                                                 
 _refln_index_l                                                                 
 _refln_F_squared_calc                                                          
 _refln_F_squared_meas                                                          
 _refln_F_squared_sigma                                                         
 _refln_observed_status                                                         
   4   0   0      10714.20      12016.30       108.05 o                         
   6   0   0       1176.50        849.43        42.88 o                         
   8   0   0         94.77         40.98        27.58 o                         
  10   0   0        438.05        406.00        19.77 o                         
  12   0   0       2548.31       2539.17        32.55 o                         
  14   0   0       2592.19       2564.44        36.77 o                         
  16   0   0        224.39        198.78        28.56 o                         
  18   0   0          6.44        -13.61        24.96 o                         
   3   1   0       1451.85       1393.61        47.92 o                         
   5   1   0       5182.16       5541.78        85.88 o                         
   7   1   0          0.23         -4.85        22.72 o                         
   9   1   0        990.43       1134.37        17.63 o                         
  11   1   0         85.06         87.13        13.93 o                         
  13   1   0          1.04         -1.03        13.63 o                         
  15   1   0          0.78         15.53        15.20 o                         
  17   1   0          1.95         37.84        15.73 o                         
   4   2   0      16369.25      16438.59       104.78 o                         
   6   2   0        990.73        883.37        28.09 o                         
   8   2   0        628.68        513.43        24.21 o                         
  10   2   0       5344.52       5484.22        32.42 o                         
  12   2   0       3091.70       3033.92        20.91 o                         
  14   2   0       1432.88       1398.58        17.59 o                         
  16   2   0        151.47        184.19        15.96 o                         
  18   2   0         79.42         98.81        16.53 o                         
   1   3   0      12933.91      13638.21       153.84 o                         
   5   3   0       2541.73       2548.19        40.20 o                         
   7   3   0       1378.71       1347.31        28.96 o                         
   9   3   0        725.05        728.85        25.02 o                         
  11   3   0        160.16        194.62        16.44 o                         
  13   3   0         26.30         43.99        15.67 o                         
  15   3   0          0.61         19.80        15.71 o                         
  17   3   0         62.31         72.98        15.80 o                         
   2   4   0        187.32        153.67        82.49 o                         
   4   4   0       5853.04       5589.56        58.05 o                         
   6   4   0       7352.91       6860.35        48.87 o                         
   8   4   0       2404.41       2146.33        33.14 o                         
  10   4   0       3270.77       3361.01        32.69 o                         
  12   4   0       1601.73       1651.36        19.98 o                         
  14   4   0        494.61        527.75        15.37 o                         
  16   4   0         35.14         52.73        15.55 o                         
  18   4   0        147.47        158.77        17.39 o                         
   1   5   0       1061.46        952.98        58.98 o                         
   3   5   0       1021.91       1086.15        71.97 o                         
   5   5   0        180.41        172.16        41.01 o                         
   7   5   0        853.71        884.14        37.40 o                         
   9   5   0        685.79        637.67        28.33 o                         
  11   5   0        304.52        320.52        15.91 o                         
  13   5   0         28.01         33.05        18.92 o                         
  15   5   0         34.33         52.55        16.55 o                         
  17   5   0        101.77         93.72        17.57 o                         
   2   6   0       2327.41       2230.98        65.05 o                         
   6   6   0       6064.25       6158.32        52.86 o                         
   8   6   0       2411.44       2428.64        40.60 o                         
  10   6   0       2483.37       2440.66        25.95 o                         
  12   6   0        340.28        354.03        16.58 o                         
  14   6   0         57.54         72.81        16.41 o                         
  16   6   0         76.37         96.04        17.89 o                         
  18   6   0        187.70        162.12        19.66 o                         
   1   7   0        246.23        239.14        39.55 o                         
   3   7   0       2734.74       2823.49        65.52 o                         
   7   7   0        134.30        137.39        33.55 o                         
   9   7   0        126.32        123.86        34.48 o                         
  11   7   0        991.54       1049.82        43.75 o                         
  13   7   0          1.48          3.18        18.79 o                         
  15   7   0         73.02         78.09        20.65 o                         
  17   7   0         40.15         25.02        19.86 o                         
   0   8   0      10135.22      10600.04        71.17 o                         
   2   8   0       4115.40       4254.56        63.71 o                         
   4   8   0       1075.82        975.33        48.78 o                         
   6   8   0         68.85         47.43        28.64 o                         
   8   8   0        952.61        899.49        36.05 o                         
  10   8   0       1038.94       1035.10        25.02 o                         
  12   8   0        649.66        699.46        18.72 o                         
  14   8   0       1559.62       1597.72        20.00 o                         
  16   8   0        353.15        386.21        52.65 o                         
   1   9   0       3699.59       3786.32        35.96 o                         
   3   9   0        739.54        660.26        37.66 o                         
   7   9   0        221.24        186.89        21.17 o                         
   9   9   0        771.26        739.91        45.71 o                         
  11   9   0       1042.00       1029.81        36.89 o                         
  13   9   0        338.05        333.56        17.51 o                         
  15   9   0         38.07         51.01        18.34 o                         
  17   9   0         13.02         15.94        18.69 o                         
   0  10   0       6161.16       6394.71        56.76 o                         
   2  10   0       2235.84       2399.76        34.45 o                         
   4  10   0       1444.77       1329.77        25.86 o                         
   6  10   0        226.06        202.85        27.83 o                         
   8  10   0        277.41        279.47        29.43 o                         
  10  10   0       1156.35       1223.28        44.44 o                         
  12  10   0        632.16        661.43        19.59 o                         
  14  10   0        177.15        211.64        17.05 o                         
  16  10   0          7.33         26.07        29.77 o                         
   1  11   0       1536.31       1530.36        23.59 o                         
   3  11   0        714.82        763.58        25.02 o                         
   5  11   0        859.23        852.58        29.00 o                         
   7  11   0        562.26        539.66        27.48 o                         
   9  11   0        450.76        449.74        25.60 o                         
  11  11   0        358.83        392.85        19.01 o                         
  13  11   0         50.88         56.18        18.43 o                         
  15  11   0         16.42          6.13        17.45 o                         
   0  12   0        136.55        131.04        25.90 o                         
   2  12   0        913.02        866.93        23.54 o                         
   4  12   0       2400.87       2483.43        29.62 o                         
   6  12   0        268.99        246.90        27.71 o                         
   8  12   0        570.66        558.91        25.35 o                         
  10  12   0       1353.66       1339.19        35.77 o                         
  12  12   0        205.14        241.04        18.73 o                         
  14  12   0         24.51         -9.60        18.73 o                         
   1  13   0       1613.51       1729.29        20.19 o                         
   3  13   0        172.58        191.82        16.96 o                         
   5  13   0        710.51        688.80        19.28 o                         
   7  13   0       1017.20       1046.71        17.56 o                         
   9  13   0        244.30        265.98        18.80 o                         
  11  13   0        113.54        126.48        22.02 o                         
  13  13   0         98.47        140.76        17.65 o                         
   0  14   0        370.20        353.16        25.38 o                         
   2  14   0        467.88        521.64        18.26 o                         
   4  14   0        556.46        527.50        19.59 o                         
   6  14   0        285.47        306.05        20.03 o                         
   8  14   0        747.08        766.56        33.09 o                         
  10  14   0        376.52        381.18        28.64 o                         
  12  14   0         12.65          7.15        38.59 o                         
   1  15   0        388.69        397.17        17.99 o                         
   3  15   0       1039.41       1040.88        19.41 o                         
   5  15   0        642.65        656.87        19.05 o                         
   7  15   0        212.04        186.82        18.26 o                         
   9  15   0        258.92        250.74        16.53 o                         
  11  15   0        177.15        142.63        17.54 o                         
  13  15   0         46.16         67.63        19.94 o                         
   0  16   0        408.56        445.05        24.80 o                         
   2  16   0        198.48        203.57        18.15 o                         
   4  16   0        143.80        130.80        18.94 o                         
   6  16   0         54.77         67.06        28.03 o                         
   8  16   0         76.99         97.92        18.54 o                         
  10  16   0         72.43         97.03        16.90 o                         
   1  17   0        413.08        396.42        17.64 o                         
   3  17   0        280.81        299.10        18.36 o                         
   5  17   0        275.97        265.31        20.34 o                         
   7  17   0        170.98        141.99        16.76 o                         
   9  17   0         79.13         66.00        18.81 o                         
   0  18   0         21.35         53.14        24.84 o                         
   2  18   0         84.73         69.30        19.13 o                         
   4  18   0         93.09         78.82        19.89 o                         
   6  18   0          1.75         29.25        15.36 o                         
   8  18   0         20.01         14.94        17.51 o                         
   1  19   0        447.99        412.13        19.38 o                         
   3  19   0         65.47         99.46        19.49 o                         
   5  19   0          5.46          7.50        19.65 o                         
   7  19   0         40.99         46.39        18.10 o                         
   0  20   0         18.36         43.31        25.85 o                         
   2  20   0         20.73         53.32        19.18 o                         
   4  20   0         47.62         53.51        19.83 o                         
 -19   1   1        124.43        106.08        16.63 o                         
 -17   1   1        325.58        329.96        14.28 o                         
 -15   1   1        589.91        614.62        18.76 o                         
 -13   1   1       2826.31       2765.59        21.93 o                         
 -11   1   1       4494.03       4483.09        25.30 o                         
  -9   1   1       4411.78       4158.36        24.96 o                         
  -7   1   1        570.42        487.70        22.06 o                         
  -5   1   1       4596.89       4987.02        36.63 o                         
  -3   1   1       9879.27      10806.62        44.93 o                         
  -1   1   1      49535.32      58339.99       263.52 o                         
   1   1   1      31362.69      34817.38       253.90 o                         
   3   1   1       1470.45       1795.73        33.34 o                         
   5   1   1       2202.73       2174.91        29.05 o                         
   7   1   1        745.48        562.65        24.33 o                         
   9   1   1       1785.43       1663.02        25.60 o                         
  11   1   1       2458.78       2576.54        27.50 o                         
  13   1   1       1079.56       1102.78        17.65 o                         
  15   1   1        469.67        462.78        19.54 o                         
  17   1   1         38.45         60.46        17.64 o                         
 -18   2   1          6.23          4.40        15.70 o                         
 -16   2   1          0.60         30.17        13.62 o                         
 -14   2   1         29.68         55.85        14.68 o                         
 -12   2   1         41.16         52.29        17.89 o                         
 -10   2   1         20.23         30.57        19.22 o                         
  -8   2   1        195.68        188.17        22.22 o                         
  -6   2   1          2.96         24.63        20.88 o                         
  -4   2   1        603.71        651.91        26.41 o                         
  -2   2   1        238.99        280.53        27.90 o                         
   0   2   1        259.57        196.03        36.40 o                         
   2   2   1       4244.31       4586.18        41.08 o                         
   4   2   1       9384.41       9810.85        50.33 o                         
   6   2   1          1.38         25.68        21.40 o                         
   8   2   1        540.37        587.28        21.97 o                         
  10   2   1         98.62        116.14        19.55 o                         
  12   2   1        207.55        185.79        18.48 o                         
  14   2   1         16.16         24.28        15.27 o                         
  16   2   1          2.03          9.97        17.47 o                         
  18   2   1          4.07         20.64        18.98 o                         
 -19   3   1        123.69        101.50        16.95 o                         
 -17   3   1        121.67        135.73        15.20 o                         
 -15   3   1        111.38        130.30        14.66 o                         
 -13   3   1       2717.33       2682.33        22.48 o                         
 -11   3   1       7894.84       8031.43        34.28 o                         
  -9   3   1       5369.25       5206.39        26.58 o                         
  -7   3   1       3505.86       3392.15        26.49 o                         
  -5   3   1      19334.80      19789.12        81.64 o                         
  -3   3   1       6907.40       7664.75        80.28 o                         
  -1   3   1        272.07        265.17        32.97 o                         
   3   3   1      22190.58      22718.96        98.89 o                         
   5   3   1       6328.46       6627.01        37.76 o                         
   7   3   1        754.95        726.58        24.51 o                         
   9   3   1       1399.26       1353.98        18.97 o                         
  11   3   1       1598.51       1602.01        22.45 o                         
  13   3   1        559.24        563.63        16.55 o                         
  15   3   1        378.37        381.06        16.78 o                         
  17   3   1        182.61        188.01        18.49 o                         
 -18   4   1         66.64         59.94        16.69 o                         
 -16   4   1        139.93        200.26        16.13 o                         
 -14   4   1         52.74         63.23        16.61 o                         
 -12   4   1         35.30         19.68        22.50 o                         
 -10   4   1        489.04        562.29        22.51 o                         
  -8   4   1        116.46         85.96        20.56 o                         
  -6   4   1         28.03         47.35        20.45 o                         
  -4   4   1        326.90        399.83        29.99 o                         
  -2   4   1       6737.28       6858.29       103.33 o                         
   0   4   1       4912.02       5022.06        60.00 o                         
   2   4   1       6576.01       7242.23       107.10 o                         
   4   4   1       1237.75       1141.67        35.26 o                         
   6   4   1       7945.78       8081.69        61.64 o                         
   8   4   1         28.31         14.47        20.74 o                         
  10   4   1         13.01         18.66        19.34 o                         
  12   4   1        815.86        820.18        19.52 o                         
  14   4   1        131.59        139.23        16.01 o                         
  16   4   1          6.89         -1.06        16.85 o                         
 -19   5   1         62.93         48.45        17.58 o                         
 -17   5   1         27.63         46.24        15.61 o                         
 -15   5   1          4.20          9.81        16.36 o                         
 -13   5   1       1396.84       1414.10        27.21 o                         
 -11   5   1       3276.89       3291.20        26.28 o                         
  -9   5   1       8725.49       9004.84        45.64 o                         
  -7   5   1       7255.21       7095.85       121.89 o                         
  -5   5   1       2052.01       1972.38        25.70 o                         
  -3   5   1         31.89         69.64        32.03 o                         
  -1   5   1       2484.47       2340.66        36.52 o                         
   1   5   1      26888.93      27540.88       107.93 o                         
   3   5   1      24547.06      25799.83        93.11 o                         
   5   5   1      19726.16      19989.05        77.94 o                         
   7   5   1       2207.09       2163.30        25.10 o                         
   9   5   1        691.44        686.44        22.20 o                         
  11   5   1        159.05        156.89        19.59 o                         
  13   5   1         37.01         52.62        15.79 o                         
  15   5   1        468.17        519.78        17.14 o                         
  17   5   1        216.40        187.71        19.33 o                         
 -18   6   1          5.96         10.63        16.59 o                         
 -16   6   1          0.63          2.31        16.36 o                         
 -14   6   1         26.95         18.97        23.49 o                         
 -12   6   1         30.82         14.52        19.71 o                         
 -10   6   1         37.10         49.59        19.58 o                         
  -8   6   1       2230.06       2421.78        54.97 o                         
  -6   6   1       7201.37       7711.56        59.00 o                         
  -4   6   1       1312.49       1286.43        29.09 o                         
  -2   6   1        538.03        492.24        29.71 o                         
   0   6   1       5024.28       5360.24       127.39 o                         
   2   6   1       1595.02       1619.57        34.63 o                         
   4   6   1        650.73        636.20        32.15 o                         
   6   6   1        423.92        419.63        49.50 o                         
   8   6   1        586.68        590.03        27.33 o                         
  10   6   1        712.14        724.88        22.82 o                         
  12   6   1         50.21         56.59        20.77 o                         
  14   6   1         12.61         20.31        18.02 o                         
  16   6   1          2.74         14.81        18.94 o                         
 -17   7   1        410.97        355.07        21.02 o                         
 -15   7   1        142.24        158.01        25.67 o                         
 -13   7   1        134.16        168.46        23.52 o                         
 -11   7   1        898.97        905.88        53.44 o                         
  -9   7   1       3372.58       3564.36        31.13 o                         
  -7   7   1        870.98        798.49        24.10 o                         
  -5   7   1       1118.60        905.34        39.36 o                         
  -3   7   1       1256.71       1112.82        29.64 o                         
  -1   7   1       5363.66       5146.54        81.53 o                         
   1   7   1      11302.29      11311.61       129.66 o                         
   3   7   1        977.41        832.31        29.56 o                         
   5   7   1       3350.29       3122.07        39.09 o                         
   7   7   1       1700.64       1628.80        29.58 o                         
   9   7   1        950.83        946.08        29.78 o                         
  11   7   1       1532.52       1442.01        27.14 o                         
  13   7   1       1573.13       1450.59        31.85 o                         
  15   7   1        536.12        540.71        21.32 o                         
 -18   8   1         76.38        107.15        18.84 o                         
 -16   8   1        221.77        227.65        20.46 o                         
 -14   8   1        159.41        188.45        15.97 o                         
 -12   8   1        200.37        214.56        27.89 o                         
 -10   8   1         55.64         51.43        22.60 o                         
  -8   8   1         12.88         -4.27        20.96 o                         
  -6   8   1        280.39        313.43        20.73 o                         
  -4   8   1       2144.62       2385.45        54.26 o                         
  -2   8   1       4384.54       4702.89       118.43 o                         
   0   8   1       1509.77       1426.29        32.13 o                         
   2   8   1       1377.37       1573.98        29.85 o                         
   4   8   1        122.30        172.10        29.40 o                         
   6   8   1        466.43        450.09        34.83 o                         
   8   8   1        251.56        251.99        24.10 o                         
  10   8   1       1035.19       1046.61        22.70 o                         
  12   8   1       1045.09       1000.40        22.66 o                         
  14   8   1         43.64         51.71        18.81 o                         
  16   8   1          1.52          3.38        18.87 o                         
 -17   9   1        111.14        111.43        21.03 o                         
 -15   9   1        235.67        265.07        18.83 o                         
 -13   9   1        110.68        131.70        22.05 o                         
 -11   9   1        103.31        106.66        22.70 o                         
  -9   9   1       1977.28       1966.44        26.83 o                         
  -7   9   1       1167.65       1114.01        38.59 o                         
  -5   9   1       2442.36       2600.56        67.21 o                         
  -3   9   1       7730.36       7734.58       109.15 o                         
  -1   9   1       8750.94       8956.89        70.10 o                         
   1   9   1       4450.35       4605.45        37.84 o                         
   3   9   1        540.22        476.08        27.03 o                         
   5   9   1       2076.48       1929.60        39.85 o                         
   7   9   1        583.87        638.88        22.18 o                         
   9   9   1        832.42        814.73        33.22 o                         
  11   9   1       1506.07       1460.93        23.76 o                         
  13   9   1        577.93        613.96        18.29 o                         
  15   9   1         65.91         95.78        27.24 o                         
 -16  10   1         98.57         99.68        16.15 o                         
 -14  10   1        184.50        178.01        17.42 o                         
 -12  10   1        823.32        846.06        22.00 o                         
 -10  10   1        595.41        618.24        21.67 o                         
  -8  10   1          9.37         47.99        27.80 o                         
  -6  10   1        586.92        597.90        21.24 o                         
  -4  10   1       1698.91       1697.03        30.86 o                         
  -2  10   1       1080.83       1104.96        29.33 o                         
   0  10   1       2621.44       2663.62        51.28 o                         
   2  10   1        567.99        514.33        24.23 o                         
   4  10   1        175.93        176.72        28.46 o                         
   6  10   1        335.99        360.25        34.71 o                         
   8  10   1        134.09        124.64        22.97 o                         
  10  10   1        477.03        486.99        22.23 o                         
  12  10   1        400.50        415.96        23.46 o                         
  14  10   1         13.75         11.20        16.55 o                         
 -15  11   1         89.92        111.31        17.66 o                         
 -13  11   1        338.12        287.28        19.10 o                         
 -11  11   1        152.68        180.87        22.44 o                         
  -9  11   1        545.21        585.48        21.56 o                         
  -7  11   1        214.45        228.74        19.91 o                         
  -5  11   1       1481.64       1532.24        27.59 o                         
  -3  11   1       7053.12       7223.46        42.19 o                         
  -1  11   1       4040.01       4101.19        65.75 o                         
   1  11   1       1411.65       1391.65        24.78 o                         
   3  11   1       1162.62       1178.90        26.88 o                         
   5  11   1        614.78        692.61        35.82 o                         
   7  11   1         44.34         62.71        22.43 o                         
   9  11   1        757.69        752.88        21.81 o                         
  11  11   1        615.64        582.65        24.17 o                         
  13  11   1        119.69        104.50        17.52 o                         
  15  11   1         33.16         58.42        19.55 o                         
 -16  12   1         85.78         55.75        19.08 o                         
 -14  12   1         23.48         39.68        15.97 o                         
 -12  12   1         50.86         92.36        17.07 o                         
 -10  12   1        519.76        572.63        56.50 o                         
  -8  12   1        919.15        995.41        54.64 o                         
  -6  12   1        439.46        468.04        20.43 o                         
  -4  12   1       1034.37       1033.43        28.99 o                         
  -2  12   1       4470.60       4333.95        34.32 o                         
   0  12   1       4219.99       4149.67        28.36 o                         
   2  12   1        830.02        797.55        24.59 o                         
   4  12   1        404.62        413.08        23.33 o                         
   6  12   1        209.68        211.19        31.97 o                         
   8  12   1         10.10          9.77        22.91 o                         
  10  12   1         67.65        115.71        38.10 o                         
  12  12   1        178.29        182.46        17.48 o                         
  14  12   1         64.63        118.11        17.87 o                         
 -15  13   1         81.55         81.24        19.57 o                         
 -13  13   1        272.94        238.34        16.66 o                         
 -11  13   1        481.47        509.10        17.92 o                         
  -9  13   1       1096.99       1102.22        40.01 o                         
  -7  13   1        285.59        322.03        28.97 o                         
  -5  13   1         39.18         72.39        20.08 o                         
  -3  13   1         98.72        118.71        26.12 o                         
  -1  13   1         21.82         44.05        19.70 o                         
   1  13   1        974.40        946.13        23.51 o                         
   3  13   1        557.06        543.39        24.34 o                         
   5  13   1        310.17        268.01        26.02 o                         
   7  13   1        514.82        463.86        32.90 o                         
   9  13   1        700.76        638.98        20.27 o                         
  11  13   1        157.34        134.54        17.66 o                         
  13  13   1         51.31         28.44        18.09 o                         
 -14  14   1        111.06         93.05        19.46 o                         
 -12  14   1        387.57        367.33        19.09 o                         
 -10  14   1        426.14        423.03        20.85 o                         
  -8  14   1        618.77        612.60        32.69 o                         
  -6  14   1        780.14        835.42        26.21 o                         
  -4  14   1         10.65         13.90        16.29 o                         
  -2  14   1        211.55        221.31        19.96 o                         
   0  14   1        147.72        157.03        20.90 o                         
   2  14   1        621.61        655.30        22.73 o                         
   4  14   1        685.53        696.26        26.42 o                         
   6  14   1        777.90        805.85        28.12 o                         
   8  14   1        487.17        458.75        20.38 o                         
  10  14   1        186.34        175.30        23.46 o                         
  12  14   1         69.55         79.29        16.45 o                         
 -13  15   1         11.02          7.16        22.90 o                         
 -11  15   1          1.01          2.13        16.98 o                         
  -9  15   1        397.05        411.00        20.74 o                         
  -7  15   1        156.91        176.80        25.61 o                         
  -5  15   1        127.82        128.08        18.21 o                         
  -3  15   1       1844.04       1798.66        21.02 o                         
  -1  15   1       1871.09       1830.64        35.08 o                         
   1  15   1        177.10        193.81        22.02 o                         
   3  15   1         37.80         43.36        22.37 o                         
   5  15   1        163.93        177.06        32.09 o                         
   7  15   1          5.25         33.30        17.85 o                         
   9  15   1         28.38         68.97        17.90 o                         
  11  15   1         61.71         40.02        21.45 o                         
 -12  16   1        109.25        144.99        17.89 o                         
 -10  16   1        174.29        156.31        15.61 o                         
  -8  16   1        177.72        189.30        26.38 o                         
  -6  16   1        544.65        560.19        17.32 o                         
  -4  16   1        656.29        663.14        18.79 o                         
  -2  16   1        188.85        174.86        16.28 o                         
   0  16   1        479.59        516.10        23.33 o                         
   2  16   1       1014.64       1061.91        22.24 o                         
   4  16   1        498.99        478.19        25.60 o                         
   6  16   1         90.15         79.70        37.57 o                         
   8  16   1         79.92         76.55        18.32 o                         
  10  16   1        102.19         97.63        16.73 o                         
 -11  17   1          9.21         -2.88        17.59 o                         
  -9  17   1         77.19        100.93        17.15 o                         
  -7  17   1        104.14        130.29        18.50 o                         
  -5  17   1        255.76        268.61        18.88 o                         
  -3  17   1        238.55        218.21        17.98 o                         
  -1  17   1         30.81         44.74        17.05 o                         
   1  17   1        130.18        155.43        17.58 o                         
   3  17   1        210.02        214.69        18.93 o                         
   5  17   1         24.37         29.81        22.32 o                         
   7  17   1          2.53         17.79        16.86 o                         
   9  17   1         60.84         54.72        17.68 o                         
  -8  18   1        230.90        255.01        17.92 o                         
  -6  18   1        140.62        120.64        17.23 o                         
  -4  18   1        148.86        164.22        18.25 o                         
  -2  18   1        404.04        425.43        22.47 o                         
   0  18   1        646.63        659.60        18.56 o                         
   2  18   1        560.29        582.22        19.19 o                         
   4  18   1        311.46        312.59        19.17 o                         
   6  18   1        108.56         77.90        22.89 o                         
   8  18   1         77.12        110.94        18.07 o                         
  -7  19   1         10.50          3.41        24.81 o                         
  -5  19   1          0.37          6.27        15.79 o                         
  -3  19   1          5.97          1.04        18.33 o                         
  -1  19   1          1.39         20.25        17.18 o                         
   1  19   1          1.14         16.17        19.07 o                         
   3  19   1         15.06         25.09        19.01 o                         
   5  19   1         29.85         52.07        27.33 o                         
  -4  20   1         58.87         61.60        19.24 o                         
  -2  20   1        180.96        174.63        18.04 o                         
   0  20   1        184.15        163.11        17.65 o                         
   2  20   1        100.36         86.23        19.52 o                         
 -20   0   2         67.25         38.99        20.41 o                         
 -18   0   2        810.24        744.58        20.60 o                         
 -16   0   2        141.82        230.93        24.09 o                         
 -14   0   2        329.24        349.02        23.78 o                         
 -12   0   2        538.15        480.85        24.82 o                         
 -10   0   2       8822.65       9284.81        78.29 o                         
  -8   0   2       4139.59       4141.74        48.18 o                         
  -6   0   2      26672.22      28433.14       315.47 o                         
  -2   0   2        473.49        530.46        54.26 o                         
   0   0   2       7265.33       7328.03        62.30 o                         
   2   0   2       4905.10       4765.98        51.15 o                         
   4   0   2      11181.07      10997.89        52.49 o                         
   6   0   2       6339.54       6119.75        56.65 o                         
   8   0   2       1795.21       1714.21        46.21 o                         
  10   0   2       3695.93       3535.99        46.26 o                         
  12   0   2       1052.72       1002.98        36.58 o                         
  14   0   2         47.26         41.49        24.17 o                         
  16   0   2         47.63         89.84        25.29 o                         
 -19   1   2          3.30         18.13        13.13 o                         
 -17   1   2          2.32         12.13        17.94 o                         
 -15   1   2         57.65         68.61        15.87 o                         
 -13   1   2          0.22         26.17        16.05 o                         
 -11   1   2        160.88        159.56        16.81 o                         
  -9   1   2        418.47        487.02        17.90 o                         
  -7   1   2         21.36         52.78        18.07 o                         
  -5   1   2      29189.01      31498.05       127.80 o                         
  -3   1   2      11152.19      12000.13        45.20 o                         
  -1   1   2       2687.41       2827.17        36.01 o                         
   1   1   2      15667.98      16351.95        93.28 o                         
   3   1   2        579.21        556.74        22.91 o                         
   5   1   2       7625.72       8319.35        66.82 o                         
   7   1   2        741.62        846.82        27.41 o                         
   9   1   2         17.54         52.61        23.89 o                         
  11   1   2         21.21         39.03        28.82 o                         
  13   1   2          1.52         29.52        19.20 o                         
  15   1   2          7.26         31.18        17.29 o                         
  17   1   2          0.07          1.02        17.67 o                         
 -20   2   2         94.35         98.00        16.11 o                         
 -18   2   2        483.44        513.04        16.28 o                         
 -16   2   2        179.12        221.23        17.33 o                         
 -14   2   2        588.04        585.16        17.65 o                         
 -12   2   2       3156.03       3133.79        22.36 o                         
 -10   2   2       5314.65       5264.62        52.44 o                         
  -8   2   2       7953.90       7836.75        67.52 o                         
  -6   2   2       1478.05       1402.13        21.56 o                         
  -4   2   2       1558.14       1915.42        25.55 o                         
  -2   2   2       2060.31       2552.77        29.11 o                         
   0   2   2      21614.26      22998.79        69.39 o                         
   2   2   2       7570.53       7903.34        39.32 o                         
   4   2   2       8130.58       8659.20        32.58 o                         
   6   2   2      13083.71      13089.15        68.80 o                         
   8   2   2       2476.58       2319.18        29.32 o                         
  10   2   2       2526.54       2447.43        31.29 o                         
  12   2   2        763.46        757.59        37.80 o                         
  14   2   2        248.68        276.91        17.79 o                         
  16   2   2        260.34        271.00        18.66 o                         
 -19   3   2          3.59         13.75        15.89 o                         
 -17   3   2         32.65         47.36        15.29 o                         
 -15   3   2        159.53        153.63        16.73 o                         
 -13   3   2        359.02        370.49        20.62 o                         
 -11   3   2        245.17        287.53        21.51 o                         
  -9   3   2         43.03         40.11        16.21 o                         
  -7   3   2        187.72        187.54        17.53 o                         
  -5   3   2         55.06        136.29        20.04 o                         
  -3   3   2          1.17         28.87        22.58 o                         
  -1   3   2       9455.97       9763.03        76.09 o                         
   1   3   2       7228.63       7335.38        41.24 o                         
   3   3   2       1212.18       1291.97        25.24 o                         
   5   3   2          7.22         21.73        21.83 o                         
   7   3   2       1081.04       1099.11        23.56 o                         
   9   3   2        279.16        286.01        20.96 o                         
  11   3   2        205.69        197.94        22.85 o                         
  13   3   2        201.88        182.79        20.74 o                         
  15   3   2         23.13         32.04        17.68 o                         
 -20   4   2         45.89         57.40        16.77 o                         
 -18   4   2        259.13        266.98        18.45 o                         
 -16   4   2        139.38        150.29        18.89 o                         
 -14   4   2        548.39        569.02        21.39 o                         
 -12   4   2       3135.82       3023.04        26.19 o                         
 -10   4   2       5728.53       5757.95        25.92 o                         
  -8   4   2       5028.94       4911.85        28.45 o                         
  -6   4   2       1712.29       1494.12        21.40 o                         
  -4   4   2       2458.61       2298.43        25.18 o                         
  -2   4   2       1296.22       1615.26        27.82 o                         
   0   4   2      14692.52      15040.17        49.44 o                         
   2   4   2      32467.34      33939.50       142.41 o                         
   4   4   2       9424.09       9426.02        43.76 o                         
   6   4   2       2110.62       2198.46        29.01 o                         
   8   4   2        199.78        195.46        20.55 o                         
  10   4   2       1064.60        969.38        27.94 o                         
  12   4   2        539.18        539.26        21.25 o                         
  14   4   2        439.42        438.53        23.13 o                         
  16   4   2        303.66        285.70        19.80 o                         
 -19   5   2         15.96         21.99        15.31 o                         
 -17   5   2         76.51        123.10        18.15 o                         
 -15   5   2         47.73         37.26        27.05 o                         
 -13   5   2        141.32        132.51        27.49 o                         
 -11   5   2        449.71        451.71        16.84 o                         
  -9   5   2        214.42        210.03        17.91 o                         
  -7   5   2        756.39        744.02        19.82 o                         
  -5   5   2         15.44          4.70        22.50 o                         
  -3   5   2        770.93        939.78        21.12 o                         
  -1   5   2       4468.07       4470.01        31.70 o                         
   1   5   2       2191.33       2387.60        25.88 o                         
   3   5   2         52.59         68.69        28.37 o                         
   5   5   2        910.06        799.57        33.18 o                         
   7   5   2        288.07        268.78        21.00 o                         
   9   5   2          4.53        -22.42        22.42 o                         
  11   5   2         84.55        110.40        18.19 o                         
  13   5   2        183.79        161.30        21.94 o                         
  15   5   2         35.90         48.68        19.54 o                         
 -18   6   2         52.23         60.62        16.06 o                         
 -16   6   2         59.76         81.69        20.99 o                         
 -14   6   2        361.47        361.61        28.24 o                         
 -12   6   2       1649.17       1543.65        22.77 o                         
 -10   6   2       7759.68       7943.96        88.56 o                         
  -8   6   2      12398.14      12386.19        81.48 o                         
  -6   6   2       2518.78       2160.36        24.32 o                         
  -4   6   2       2458.85       2332.21        31.66 o                         
  -2   6   2       1716.87       1429.17        24.01 o                         
   0   6   2      27668.22      28809.54        70.44 o                         
   2   6   2      18599.92      20196.45        79.46 o                         
   4   6   2       4384.31       4462.41        39.01 o                         
   6   6   2       2881.30       2713.06        30.38 o                         
   8   6   2         46.61         55.96        20.84 o                         
  10   6   2          6.93         42.09        19.00 o                         
  12   6   2        458.16        480.24        20.28 o                         
  14   6   2        556.19        557.68        22.24 o                         
  16   6   2        123.21        104.89        20.04 o                         
 -19   7   2         19.53         17.53        17.82 o                         
 -17   7   2          3.18         30.63        25.44 o                         
 -15   7   2         90.94        101.97        21.86 o                         
 -13   7   2         82.11         78.16        19.34 o                         
 -11   7   2        521.70        542.51        22.69 o                         
  -9   7   2       1890.83       1954.74        21.47 o                         
  -7   7   2       2124.79       2139.67        25.22 o                         
  -5   7   2        357.02        297.28        20.93 o                         
  -3   7   2         11.07          6.78        21.58 o                         
  -1   7   2      10313.97      10345.44        51.54 o                         
   1   7   2       7976.08       8597.42       132.99 o                         
   3   7   2        382.83        408.51        28.66 o                         
   5   7   2        684.99        659.42        36.35 o                         
   7   7   2       1296.16       1386.71        26.68 o                         
   9   7   2        140.70        184.76        29.90 o                         
  11   7   2         22.18         60.73        24.35 o                         
  13   7   2        141.48        164.71        22.13 o                         
  15   7   2         16.31         -3.94        19.66 o                         
 -18   8   2        445.29        386.77        33.95 o                         
 -16   8   2         46.09         35.76        25.49 o                         
 -14   8   2        145.27        135.49        46.26 o                         
 -12   8   2        952.30        907.64        22.47 o                         
 -10   8   2       1719.51       1691.14        24.23 o                         
  -8   8   2       4488.64       4525.25        46.12 o                         
  -6   8   2       2245.17       2133.23        22.91 o                         
  -4   8   2       3106.10       2921.76        23.49 o                         
  -2   8   2       3452.16       3346.38        55.93 o                         
   0   8   2       3594.50       3258.06        53.38 o                         
   2   8   2       1616.27       1317.62        34.13 o                         
   4   8   2       1930.67       1815.45        37.00 o                         
   6   8   2       2027.37       2092.54        39.38 o                         
   8   8   2        711.71        713.07        26.57 o                         
  10   8   2       1640.61       1606.35        26.46 o                         
  12   8   2        540.14        490.58        25.40 o                         
  14   8   2        124.56        175.54        27.87 o                         
 -17   9   2        211.58        212.32        19.24 o                         
 -15   9   2        328.79        341.18        22.91 o                         
 -13   9   2        406.63        431.19        21.08 o                         
 -11   9   2          3.36         63.23        22.52 o                         
  -9   9   2        413.91        441.14        20.90 o                         
  -7   9   2        520.96        476.90        19.94 o                         
  -5   9   2       3703.96       3866.56        50.74 o                         
  -3   9   2       1646.40       1503.02        30.12 o                         
  -1   9   2       1065.47        907.91        30.08 o                         
   1   9   2        593.74        507.47        29.71 o                         
   3   9   2        361.92        374.17        32.07 o                         
   5   9   2        568.44        597.52        29.87 o                         
   7   9   2         97.49        115.27        25.02 o                         
   9   9   2        558.18        655.19        25.86 o                         
  11   9   2        912.88        887.92        25.99 o                         
  13   9   2        106.72        160.52        54.87 o                         
  15   9   2         10.97         53.70        19.87 o                         
 -18  10   2         35.91         64.43        20.90 o                         
 -16  10   2        117.95        118.58        25.99 o                         
 -14  10   2        344.69        363.87        22.64 o                         
 -12  10   2        122.98        136.79        39.00 o                         
 -10  10   2        519.66        478.13        43.32 o                         
  -8  10   2       2217.87       2239.53        60.15 o                         
  -6  10   2       1656.37       1776.74        24.46 o                         
  -4  10   2       4187.61       4200.99        36.96 o                         
  -2  10   2       1051.81       1031.23        29.97 o                         
   0  10   2       1746.07       1731.02        46.99 o                         
   2  10   2       3240.20       3148.09        47.52 o                         
   4  10   2       1148.53       1105.47        27.99 o                         
   6  10   2        530.35        587.43        28.70 o                         
   8  10   2        205.78        205.89        23.12 o                         
  10  10   2        317.99        338.79        36.32 o                         
  12  10   2        166.96        198.93        22.89 o                         
  14  10   2        131.75        160.14        20.33 o                         
 -17  11   2         89.31         73.35        16.83 o                         
 -15  11   2         74.62         69.32        22.28 o                         
 -13  11   2        205.78        215.60        34.95 o                         
 -11  11   2        250.22        270.31        33.66 o                         
  -9  11   2          3.37         -2.12        18.60 o                         
  -7  11   2         42.15         51.49        19.47 o                         
  -5  11   2        891.36        829.41        19.86 o                         
  -3  11   2       1290.53       1303.88        30.34 o                         
  -1  11   2       2889.07       2900.91        33.85 o                         
   1  11   2       1997.06       1988.78        31.72 o                         
   3  11   2         11.70         14.00        33.55 o                         
   5  11   2         84.63        103.38        26.78 o                         
   7  11   2        247.73        314.22        32.67 o                         
   9  11   2        181.98        160.44        44.02 o                         
  11  11   2        353.20        364.44        25.42 o                         
  13  11   2        232.72        193.30        22.75 o                         
 -16  12   2         75.62         90.76        21.52 o                         
 -14  12   2        579.92        554.05        22.29 o                         
 -12  12   2        248.30        257.98        22.48 o                         
 -10  12   2         54.38         42.36        23.66 o                         
  -8  12   2        702.36        692.35        30.08 o                         
  -6  12   2        330.01        280.31        21.18 o                         
  -4  12   2        423.81        418.47        27.63 o                         
  -2  12   2       1136.43       1119.36        26.92 o                         
   0  12   2       3753.52       3598.58        39.12 o                         
   2  12   2       1663.98       1727.64        31.52 o                         
   4  12   2        101.46         92.72        27.28 o                         
   6  12   2        341.48        297.94        32.85 o                         
   8  12   2        293.59        342.16        23.14 o                         
  10  12   2        128.39        129.94        23.08 o                         
  12  12   2         53.80         69.76        36.17 o                         
 -15  13   2         22.04         15.27        17.22 o                         
 -13  13   2         35.81         47.65        20.46 o                         
 -11  13   2        615.74        564.42        23.50 o                         
  -9  13   2        806.17        835.41        21.58 o                         
  -7  13   2        128.87        149.72        21.51 o                         
  -5  13   2        223.52        250.62        20.67 o                         
  -3  13   2        551.74        574.28        27.11 o                         
  -1  13   2        639.36        641.78        26.42 o                         
   1  13   2        741.26        777.89        28.73 o                         
   3  13   2        609.89        632.08        26.18 o                         
   5  13   2        773.53        804.04        34.13 o                         
   7  13   2        216.50        285.46        32.55 o                         
   9  13   2         63.42         84.58        22.73 o                         
  11  13   2        145.45        133.35        23.55 o                         
 -14  14   2        144.06        160.48        17.78 o                         
 -12  14   2         81.42         98.21        50.08 o                         
 -10  14   2        203.98        188.28        20.12 o                         
  -8  14   2        366.29        369.81        17.84 o                         
  -6  14   2         37.56         69.02        18.54 o                         
  -4  14   2        205.73        208.41        25.34 o                         
  -2  14   2       1858.93       1830.39        28.51 o                         
   0  14   2        955.23        940.22        27.12 o                         
   2  14   2        221.29        261.63        22.91 o                         
   4  14   2        395.42        423.32        27.57 o                         
   6  14   2        263.54        276.42        31.97 o                         
   8  14   2         20.03         42.33        33.87 o                         
  10  14   2         51.04         54.07        20.77 o                         
 -13  15   2        146.09        144.23        19.25 o                         
 -11  15   2        267.50        296.36        16.23 o                         
  -9  15   2        685.91        683.86        19.74 o                         
  -7  15   2       1089.26       1112.39        19.88 o                         
  -5  15   2        220.07        242.84        20.45 o                         
  -3  15   2          4.45         38.39        32.87 o                         
  -1  15   2        274.84        281.26        20.18 o                         
   1  15   2       1150.74       1155.31        29.74 o                         
   3  15   2       1106.24       1133.43        26.73 o                         
   5  15   2        620.04        527.10        33.31 o                         
   7  15   2        114.70        154.08        32.44 o                         
   9  15   2         47.94         86.89        22.93 o                         
 -12  16   2          6.69         53.29        18.70 o                         
 -10  16   2         25.05         55.27        15.69 o                         
  -8  16   2        178.07        186.10        15.46 o                         
  -6  16   2         94.46        124.70        17.34 o                         
  -4  16   2        196.59        198.34        19.07 o                         
  -2  16   2         31.47         47.60        18.74 o                         
   0  16   2         75.28        109.76        20.96 o                         
   2  16   2        361.57        379.34        23.48 o                         
   4  16   2        108.16        107.27        26.70 o                         
   6  16   2         15.26         56.94        32.50 o                         
   8  16   2         35.02         30.42        20.90 o                         
 -11  17   2        290.81        279.60        17.15 o                         
  -9  17   2        361.83        350.79        21.33 o                         
  -7  17   2        203.22        218.95        16.90 o                         
  -5  17   2        286.64        289.02        15.18 o                         
  -3  17   2        188.81        177.69        20.08 o                         
  -1  17   2        179.85        205.63        21.07 o                         
   1  17   2        582.77        540.13        22.32 o                         
   3  17   2        469.89        463.17        23.63 o                         
   5  17   2        160.69        158.63        32.61 o                         
   7  17   2         98.84         86.86        21.12 o                         
 -10  18   2         14.96         20.72        27.39 o                         
  -8  18   2         64.37         69.95        16.71 o                         
  -6  18   2         21.83         36.06        16.34 o                         
  -4  18   2         24.97         45.31        15.29 o                         
  -2  18   2         17.53         23.59        20.07 o                         
   0  18   2         19.18         39.37        21.31 o                         
   2  18   2         62.08         65.73        23.70 o                         
   4  18   2         50.01         21.18        34.48 o                         
   6  18   2          4.20         33.14        27.54 o                         
  -7  19   2         66.00         53.66        17.49 o                         
  -5  19   2        183.82        204.13        18.56 o                         
  -3  19   2        346.09        327.65        22.60 o                         
  -1  19   2        110.35        111.63        18.10 o                         
   1  19   2         38.67         21.80        18.11 o                         
   3  19   2        121.07        119.51        18.91 o                         
   5  19   2        107.00        112.97        41.54 o                         
  -4  20   2          7.96         26.91        16.54 o                         
  -2  20   2         32.99         42.73        17.80 o                         
   0  20   2         53.01         58.81        18.65 o                         
 -21   1   3        104.55         92.52        14.60 o                         
 -19   1   3        253.12        247.20        17.80 o                         
 -17   1   3       1027.17       1056.60        31.04 o                         
 -15   1   3         11.79         37.91        15.72 o                         
 -13   1   3         85.30         75.53        15.83 o                         
 -11   1   3       1763.78       1672.17        17.58 o                         
  -9   1   3       8410.58       8509.00        52.24 o                         
  -7   1   3      24182.48      25133.69       130.78 o                         
  -5   1   3      21333.71      21523.24        46.73 o                         
  -3   1   3       9349.91       9896.42        58.06 o                         
  -1   1   3        897.57        758.83        25.97 o                         
   1   1   3       7483.65       7563.36        52.29 o                         
   3   1   3       4489.74       4007.58        25.77 o                         
   5   1   3      12914.03      13006.71        34.84 o                         
   7   1   3       4691.93       4774.83        37.62 o                         
   9   1   3        575.38        569.44        26.04 o                         
  11   1   3       1091.86       1060.66        27.56 o                         
  13   1   3        130.45        132.24        25.07 o                         
  15   1   3         78.13         96.08        17.25 o                         
 -20   2   3         13.34         44.25        17.04 o                         
 -18   2   3          0.24         39.55        16.47 o                         
 -16   2   3          2.54         10.37        16.34 o                         
 -14   2   3        126.26        132.10        16.54 o                         
 -12   2   3        143.43        153.59        17.85 o                         
 -10   2   3       1014.50       1125.77        17.94 o                         
  -8   2   3         65.73         82.94        16.48 o                         
  -6   2   3       5792.49       6181.34        28.66 o                         
  -4   2   3        776.09        788.35        21.24 o                         
  -2   2   3       1471.24       1392.90        24.63 o                         
   0   2   3       2810.35       2873.37        26.89 o                         
   2   2   3        176.85        193.85        22.19 o                         
   4   2   3       2049.46       2194.12        23.10 o                         
   6   2   3         26.58         38.94        18.36 o                         
   8   2   3        210.72        214.25        32.38 o                         
  10   2   3        165.48        225.19        27.51 o                         
  12   2   3         17.59         34.88        23.64 o                         
  14   2   3          3.04         35.59        21.27 o                         
 -19   3   3        140.87        132.19        16.07 o                         
 -17   3   3        919.72        943.72        21.73 o                         
 -15   3   3        635.56        675.22        17.68 o                         
 -13   3   3        421.74        436.96        20.10 o                         
 -11   3   3        580.97        506.04        17.89 o                         
  -9   3   3       7033.43       6897.41        41.87 o                         
  -7   3   3       9828.93       9859.54        68.45 o                         
  -5   3   3       9891.43       9846.46        35.82 o                         
  -3   3   3      18140.66      18495.33        92.45 o                         
  -1   3   3       2686.98       2500.37        23.43 o                         
   1   3   3       9638.57       9651.10        60.91 o                         
   3   3   3       3035.85       2842.86        30.83 o                         
   5   3   3       5610.94       5631.55        31.01 o                         
   7   3   3       2943.94       2857.37        29.45 o                         
   9   3   3        536.63        504.23        27.19 o                         
  11   3   3       1070.23       1053.43        30.77 o                         
  13   3   3        419.18        446.18        21.96 o                         
  15   3   3        162.31        137.32        22.16 o                         
 -20   4   3         50.81         46.50        18.21 o                         
 -18   4   3         43.71         66.30        17.00 o                         
 -16   4   3         21.01         29.70        15.31 o                         
 -14   4   3         58.89         73.71        20.17 o                         
 -12   4   3        896.65        937.11        35.48 o                         
 -10   4   3       1010.45        984.54        17.42 o                         
  -8   4   3        193.81        263.89        15.13 o                         
  -6   4   3         16.58         37.13        16.31 o                         
  -4   4   3        491.46        510.11        18.88 o                         
  -2   4   3       5162.50       5332.85        28.85 o                         
   0   4   3       3169.16       3406.40        26.11 o                         
   2   4   3       5490.12       5543.28        27.45 o                         
   4   4   3        121.06        132.78        19.20 o                         
   6   4   3        120.46        155.30        20.25 o                         
   8   4   3        241.39        279.15        20.75 o                         
  10   4   3        113.99         91.85        26.52 o                         
  12   4   3         64.53         77.06        26.64 o                         
  14   4   3         69.11        105.19        23.00 o                         
 -19   5   3        108.49        107.79        17.47 o                         
 -17   5   3        689.04        706.48        21.30 o                         
 -15   5   3         67.61         79.13        18.41 o                         
 -13   5   3        964.25        992.21        29.75 o                         
 -11   5   3       4141.96       4156.57        33.14 o                         
  -9   5   3       5202.75       5062.95        36.86 o                         
  -7   5   3       3749.82       3418.80        45.68 o                         
  -5   5   3       2289.63       2386.01        26.04 o                         
  -3   5   3       7405.06       7633.52        29.49 o                         
  -1   5   3       7561.26       7860.00        45.24 o                         
   1   5   3      15466.27      15804.96        70.26 o                         
   3   5   3       3066.66       2826.33        24.21 o                         
   5   5   3       1369.30       1309.32        27.37 o                         
   7   5   3         58.19        108.40        21.01 o                         
   9   5   3         33.26         42.15        22.81 o                         
  11   5   3       1367.04       1337.54        30.28 o                         
  13   5   3        454.96        433.02        24.48 o                         
  15   5   3        154.45        173.31        24.71 o                         
 -20   6   3         22.79         22.49        20.49 o                         
 -18   6   3          2.08          9.04        20.42 o                         
 -16   6   3         19.20          6.62        27.34 o                         
 -14   6   3        338.49        331.36        26.96 o                         
 -12   6   3       3594.00       3691.92        21.99 o                         
 -10   6   3       2932.12       2991.98        44.52 o                         
  -8   6   3          2.39         25.40        24.13 o                         
  -6   6   3        241.60        313.00        18.32 o                         
  -4   6   3        566.72        636.21        18.35 o                         
  -2   6   3       1548.06       1595.58        28.44 o                         
   0   6   3       6668.32       7204.59        61.13 o                         
   2   6   3        914.89        912.56        22.98 o                         
   4   6   3       2147.78       2154.27        30.06 o                         
   6   6   3        911.20       1017.24        43.76 o                         
   8   6   3       1079.39       1050.79        24.77 o                         
  10   6   3        384.13        313.76        19.63 o                         
  12   6   3        127.84        156.74        24.94 o                         
  14   6   3         98.63         83.70        26.58 o                         
 -19   7   3        164.16        147.89        21.63 o                         
 -17   7   3        232.08        227.11        24.37 o                         
 -15   7   3        172.70        163.90        27.30 o                         
 -13   7   3        894.33        897.46        21.31 o                         
 -11   7   3       1036.54        991.61        24.10 o                         
  -9   7   3       3223.04       3049.26        35.98 o                         
  -7   7   3       2106.27       1941.95        22.67 o                         
  -5   7   3        256.48        225.04        16.87 o                         
  -3   7   3       1509.66       1451.83        23.12 o                         
  -1   7   3        121.05        112.23        16.96 o                         
   1   7   3       3990.04       3730.37        45.74 o                         
   3   7   3       2690.85       2688.98        32.98 o                         
   5   7   3       2523.34       2567.99        32.25 o                         
   7   7   3       1580.81       1632.55        26.08 o                         
   9   7   3        626.75        632.25        20.86 o                         
  11   7   3        607.94        631.92        21.96 o                         
  13   7   3        222.77        183.95        27.07 o                         
 -18   8   3         52.93         67.38        27.67 o                         
 -16   8   3         77.39         72.07        28.59 o                         
 -14   8   3         77.83         82.06        19.07 o                         
 -12   8   3        460.60        468.18        18.51 o                         
 -10   8   3        228.63        191.54        17.29 o                         
  -8   8   3        138.70        159.44        21.41 o                         
  -6   8   3       2062.36       1999.77        22.66 o                         
  -4   8   3          9.32         11.69        16.36 o                         
  -2   8   3       1570.89       1846.42        18.27 o                         
   0   8   3       1748.22       1714.31        23.32 o                         
   2   8   3       3869.12       3950.49       105.12 o                         
   4   8   3       1031.96       1106.97        28.94 o                         
   6   8   3        615.89        662.90        32.65 o                         
   8   8   3        282.98        282.34        25.31 o                         
  10   8   3         94.73        102.16        24.23 o                         
  12   8   3         21.80         80.66        22.93 o                         
  14   8   3         37.70          3.09        33.72 o                         
 -19   9   3         92.77        104.90        26.78 o                         
 -17   9   3        113.22        111.25        27.01 o                         
 -15   9   3        119.79        141.88        21.70 o                         
 -13   9   3       1187.27       1123.36        21.69 o                         
 -11   9   3       1452.46       1320.67        21.95 o                         
  -9   9   3       2330.86       2272.23        32.31 o                         
  -7   9   3       2396.87       2319.39        20.79 o                         
  -5   9   3       1608.53       1534.76        21.59 o                         
  -3   9   3        981.79        929.63        18.20 o                         
  -1   9   3         35.26         63.73        20.56 o                         
   1   9   3       5508.11       5562.13       146.50 o                         
   3   9   3       3638.40       3591.44        67.50 o                         
   5   9   3        904.02        933.27        30.80 o                         
   7   9   3        481.85        498.91        25.99 o                         
   9   9   3        139.34        190.97        23.01 o                         
  11   9   3        107.60        106.73        23.06 o                         
  13   9   3         77.54         50.76        23.95 o                         
 -18  10   3         85.67        137.97        34.25 o                         
 -16  10   3        159.86        131.03        20.38 o                         
 -14  10   3         76.27         97.99        19.84 o                         
 -12  10   3         32.42         67.26        24.63 o                         
 -10  10   3        157.62        175.44        19.77 o                         
  -8  10   3        884.96        793.78        19.84 o                         
  -6  10   3       2435.98       2367.32        26.46 o                         
  -4  10   3       1167.46       1197.75        20.47 o                         
  -2  10   3        153.79        136.09        21.90 o                         
   0  10   3       2262.71       2326.59        38.53 o                         
   2  10   3       1036.71       1108.73        28.12 o                         
   4  10   3        113.18        154.69        30.59 o                         
   6  10   3        893.97        807.66        35.24 o                         
   8  10   3        541.00        547.23        23.76 o                         
  10  10   3         76.54         73.13        25.44 o                         
  12  10   3         47.22         45.15        23.49 o                         
 -17  11   3         74.14         89.86        39.90 o                         
 -15  11   3         84.18         87.47        18.66 o                         
 -13  11   3        313.52        355.07        26.31 o                         
 -11  11   3        113.39        129.04        19.54 o                         
  -9  11   3       1499.35       1473.16        33.08 o                         
  -7  11   3       4863.61       4973.77        65.34 o                         
  -5  11   3       1408.55       1385.65        18.99 o                         
  -3  11   3        252.36        239.07        18.91 o                         
  -1  11   3        630.04        589.37        27.22 o                         
   1  11   3       3090.54       2992.25        35.32 o                         
   3  11   3        808.29        857.05        27.42 o                         
   5  11   3        290.34        305.53        32.73 o                         
   7  11   3        443.79        365.44        33.72 o                         
   9  11   3        171.10        187.83        20.86 o                         
  11  11   3         32.79         33.36        26.25 o                         
 -16  12   3          1.43         24.25        20.85 o                         
 -14  12   3         14.54        -21.88        22.84 o                         
 -12  12   3        334.50        316.49        21.00 o                         
 -10  12   3        375.05        368.91        18.72 o                         
  -8  12   3        959.39        985.18        29.97 o                         
  -6  12   3       3704.03       3651.60        28.96 o                         
  -4  12   3       2645.39       2757.04        24.31 o                         
  -2  12   3        843.46        862.99        28.95 o                         
   0  12   3        756.18        734.67        27.76 o                         
   2  12   3        138.68        177.23        27.16 o                         
   4  12   3        340.75        360.27        28.29 o                         
   6  12   3        661.40        612.40        34.36 o                         
   8  12   3         85.80         77.07        44.37 o                         
  10  12   3         51.56         30.88        20.62 o                         
  12  12   3         55.58         40.85        27.45 o                         
 -15  13   3        136.05        112.46        40.05 o                         
 -13  13   3        291.22        275.23        25.79 o                         
 -11  13   3         96.33        112.27        21.29 o                         
  -9  13   3         85.69         63.64        21.81 o                         
  -7  13   3         32.28         42.35        18.71 o                         
  -5  13   3          4.11        -16.24        29.19 o                         
  -3  13   3       1312.70       1364.72        29.53 o                         
  -1  13   3        326.60        334.55        27.12 o                         
   1  13   3        493.53        493.11        27.90 o                         
   3  13   3       1497.87       1414.79       100.17 o                         
   5  13   3       1128.23       1108.64        34.83 o                         
   7  13   3        221.23        257.57        33.37 o                         
   9  13   3         18.82         44.61        20.40 o                         
  11  13   3         46.24         39.13        21.14 o                         
 -14  14   3         58.65        127.74        23.24 o                         
 -12  14   3        288.64        259.81        41.60 o                         
 -10  14   3        833.49        821.89        24.18 o                         
  -8  14   3         29.83         56.07        20.75 o                         
  -6  14   3        251.87        283.72        18.88 o                         
  -4  14   3         13.84         17.75        19.54 o                         
  -2  14   3        375.24        407.28        26.59 o                         
   0  14   3       1280.49       1194.56        37.78 o                         
   2  14   3       1909.14       1770.70        33.08 o                         
   4  14   3       1103.96       1041.49        34.83 o                         
   6  14   3        203.43        213.87        32.79 o                         
   8  14   3         10.85         25.30        23.02 o                         
  10  14   3         66.69         76.40        21.99 o                         
 -13  15   3         59.94         56.34        20.37 o                         
 -11  15   3        111.16        106.50        20.06 o                         
  -9  15   3        453.71        502.46        20.39 o                         
  -7  15   3        813.44        779.77        19.91 o                         
  -5  15   3        525.95        510.43        34.53 o                         
  -3  15   3        294.31        333.08        19.80 o                         
  -1  15   3         64.92        133.75        47.37 o                         
   1  15   3        445.12        418.43        26.69 o                         
   3  15   3        317.33        346.93        25.82 o                         
   5  15   3         51.60         84.71        26.02 o                         
   7  15   3         43.99         39.79        33.08 o                         
   9  15   3         29.23         12.37        23.96 o                         
 -12  16   3        107.03         98.90        19.52 o                         
 -10  16   3        327.29        291.90        38.27 o                         
  -8  16   3        646.84        592.93        27.62 o                         
  -6  16   3        298.62        259.07        28.36 o                         
  -4  16   3         99.17        128.17        18.06 o                         
  -2  16   3        279.84        302.32        41.07 o                         
   0  16   3        696.24        644.94        20.93 o                         
   2  16   3        334.45        340.25        24.20 o                         
   4  16   3        138.19        123.86        32.15 o                         
   6  16   3        123.48        154.60        33.90 o                         
   8  16   3         42.59         54.45        19.39 o                         
 -11  17   3         26.87         48.53        22.26 o                         
  -9  17   3        157.69        146.91        19.02 o                         
  -7  17   3        146.27        162.01        19.03 o                         
  -5  17   3          2.45         27.62        17.26 o                         
  -3  17   3         46.67         45.81        18.74 o                         
  -1  17   3        216.34        202.51        20.52 o                         
   1  17   3        295.09        279.46        23.26 o                         
   3  17   3        169.80        142.58        26.75 o                         
   5  17   3         33.75         -7.64        33.90 o                         
   7  17   3          6.99          5.35        19.35 o                         
 -10  18   3        172.96        184.60        17.98 o                         
  -8  18   3        194.70        198.30        15.15 o                         
  -6  18   3        330.05        317.51        18.33 o                         
  -4  18   3        570.73        586.31        16.76 o                         
  -2  18   3        275.77        290.74        22.00 o                         
   0  18   3         88.34        106.75        21.43 o                         
   2  18   3        126.71         99.65        25.12 o                         
   4  18   3        137.30        188.20        33.60 o                         
  -7  19   3          2.96          2.59        16.79 o                         
  -5  19   3          0.61         29.53        16.15 o                         
  -3  19   3          0.84         27.05        16.62 o                         
  -1  19   3          0.62         22.44        21.89 o                         
   1  19   3         81.08         91.19        24.10 o                         
   3  19   3         90.75         87.97        28.91 o                         
  -4  20   3        113.90        106.19        16.65 o                         
  -2  20   3         57.52         41.86        18.70 o                         
 -20   0   4        176.73        193.99        23.94 o                         
 -18   0   4        408.06        430.48        23.98 o                         
 -16   0   4       1087.35       1047.32        25.73 o                         
 -14   0   4        767.49        792.36        25.08 o                         
 -12   0   4       2038.44       2098.77        33.76 o                         
 -10   0   4       7330.06       6955.97        37.20 o                         
  -8   0   4      34724.48      35052.04       293.16 o                         
  -6   0   4      18621.08      19495.57        62.87 o                         
  -4   0   4       5751.92       5426.69        47.98 o                         
  -2   0   4       7429.84       6921.12        46.58 o                         
   0   0   4       1310.29       1055.38        30.88 o                         
   2   0   4        530.70        362.22        27.77 o                         
   4   0   4       1378.59       1424.66        42.30 o                         
   6   0   4       4763.73       4819.17        35.09 o                         
   8   0   4        228.31        252.32        35.00 o                         
  10   0   4          5.95          2.45        38.97 o                         
  12   0   4        339.89        393.85        40.90 o                         
  14   0   4        231.28        205.77        36.99 o                         
 -21   1   4          1.87         24.84        17.57 o                         
 -19   1   4        100.59         95.85        16.98 o                         
 -17   1   4         22.70         25.51        16.72 o                         
 -15   1   4          2.91         29.09        16.62 o                         
 -13   1   4        393.33        408.46        14.16 o                         
 -11   1   4         27.04         65.18        14.75 o                         
  -9   1   4      13754.83      14300.10        79.53 o                         
  -7   1   4       7590.19       8173.11        32.96 o                         
  -5   1   4        844.82        896.22        21.19 o                         
  -3   1   4          0.13          9.18        21.89 o                         
  -1   1   4        558.69        566.43        21.18 o                         
   1   1   4       2618.07       2933.16        28.31 o                         
   3   1   4          6.34         15.76        18.31 o                         
   5   1   4        356.71        412.74        18.60 o                         
   7   1   4        154.17        183.87        39.09 o                         
   9   1   4         16.00         52.99        24.25 o                         
  11   1   4         19.80         18.55        45.16 o                         
  13   1   4          4.55         15.98        25.92 o                         
 -20   2   4        166.44        154.67        17.04 o                         
 -18   2   4       1056.34        992.64        18.23 o                         
 -16   2   4       2123.45       2126.36        55.98 o                         
 -14   2   4        425.95        452.08        14.85 o                         
 -12   2   4        864.31        818.04        15.21 o                         
 -10   2   4        249.45        191.77        17.40 o                         
  -8   2   4       4334.97       4320.24        23.10 o                         
  -6   2   4      13664.40      13512.04        81.86 o                         
  -4   2   4       4992.88       4730.98        25.84 o                         
  -2   2   4       3349.18       3202.81        55.95 o                         
   0   2   4       7433.38       7367.72        39.83 o                         
   2   2   4       7912.13       7996.68        52.10 o                         
   4   2   4       2357.26       2360.05        22.65 o                         
   6   2   4       3684.49       3703.16        26.92 o                         
   8   2   4        294.08        310.43        25.63 o                         
  10   2   4        218.71        227.49        24.62 o                         
  12   2   4        718.17        679.07        28.73 o                         
  14   2   4        146.14        178.16        27.50 o                         
 -21   3   4          8.40         21.78        17.67 o                         
 -19   3   4          0.15         25.92        16.64 o                         
 -17   3   4          3.37         21.51        16.32 o                         
 -15   3   4         99.22        133.61        20.49 o                         
 -13   3   4         27.17         52.67        17.11 o                         
 -11   3   4        502.54        548.55        17.42 o                         
  -9   3   4         87.92        119.56        15.63 o                         
  -7   3   4        250.20        281.04        15.89 o                         
  -5   3   4       1395.21       1460.37        19.19 o                         
  -3   3   4       1065.79       1165.02        19.16 o                         
  -1   3   4         32.96         38.48        16.92 o                         
   1   3   4       1540.77       1504.89        22.17 o                         
   3   3   4          1.48         12.72        18.80 o                         
   5   3   4        400.17        409.61        17.81 o                         
   7   3   4       1341.78       1327.04        24.83 o                         
   9   3   4        278.00        244.21        26.52 o                         
  11   3   4         15.01         16.73        25.31 o                         
  13   3   4          0.84         10.79        25.95 o                         
 -20   4   4         67.09         75.07        23.17 o                         
 -18   4   4        312.18        351.09        20.72 o                         
 -16   4   4        905.67        927.67        33.64 o                         
 -14   4   4        420.62        442.25        18.32 o                         
 -12   4   4       1155.65       1115.16        18.84 o                         
 -10   4   4       1385.75       1369.86        30.03 o                         
  -8   4   4       7312.38       7418.07        42.13 o                         
  -6   4   4       7640.66       7640.14        31.31 o                         
  -4   4   4       3195.15       2982.87        33.46 o                         
  -2   4   4       3909.40       3681.14        23.84 o                         
   0   4   4       6263.27       5982.74        36.40 o                         
   2   4   4       5196.17       5136.27        42.28 o                         
   4   4   4       1320.33       1251.69        21.75 o                         
   6   4   4       2936.24       2980.61        30.96 o                         
   8   4   4        751.29        776.00        24.62 o                         
  10   4   4        461.98        490.38        27.76 o                         
  12   4   4        474.26        508.55        27.62 o                         
  14   4   4         98.38         80.57        23.80 o                         
 -21   5   4          3.67          9.09        20.99 o                         
 -19   5   4         10.11         30.82        16.75 o                         
 -17   5   4         30.08         54.99        19.56 o                         
 -15   5   4         75.48        101.87        18.34 o                         
 -13   5   4         47.33         35.73        16.54 o                         
 -11   5   4       1567.90       1630.49        27.73 o                         
  -9   5   4         68.68        136.36        14.84 o                         
  -7   5   4       1517.25       1632.71        17.22 o                         
  -5   5   4        110.41        101.79        15.03 o                         
  -3   5   4        387.40        356.14        17.78 o                         
  -1   5   4        211.22        159.38        17.43 o                         
   1   5   4        943.62        885.76        18.73 o                         
   3   5   4       1947.63       1930.39        20.46 o                         
   5   5   4       1723.81       1758.36        25.19 o                         
   7   5   4         97.05        102.92        20.15 o                         
   9   5   4         13.31         21.44        19.96 o                         
  11   5   4        173.29        172.85        23.66 o                         
  13   5   4         18.67         31.57        24.11 o                         
 -20   6   4         63.39         48.61        22.45 o                         
 -18   6   4        208.43        234.27        26.42 o                         
 -16   6   4        291.43        348.47        43.92 o                         
 -14   6   4        684.53        709.72        17.95 o                         
 -12   6   4       2907.52       2824.55        27.68 o                         
 -10   6   4       1447.16       1387.84        19.12 o                         
  -8   6   4       2141.30       2007.34        19.59 o                         
  -6   6   4       3433.71       3202.32        24.77 o                         
  -4   6   4      12249.53      12147.81        70.25 o                         
  -2   6   4       7213.03       6917.28        48.08 o                         
   0   6   4       1766.55       1734.33        20.71 o                         
   2   6   4       4220.70       4154.17        25.79 o                         
   4   6   4        850.88        798.21        18.00 o                         
   6   6   4        839.70        882.92        20.94 o                         
   8   6   4        616.34        662.64        21.66 o                         
  10   6   4        503.30        467.15        23.76 o                         
  12   6   4        338.51        304.89        25.15 o                         
 -19   7   4         25.89         27.28        27.99 o                         
 -17   7   4        134.33        124.67        26.34 o                         
 -15   7   4         71.25         78.63        27.01 o                         
 -13   7   4        397.68        384.29        17.55 o                         
 -11   7   4       1021.09        959.43        18.66 o                         
  -9   7   4        115.56        108.57        14.94 o                         
  -7   7   4        164.79        176.63        16.54 o                         
  -5   7   4       3944.04       4074.35        37.21 o                         
  -3   7   4        699.66        781.92        17.56 o                         
  -1   7   4        114.63        145.50        16.08 o                         
   1   7   4       2826.43       2737.39        24.81 o                         
   3   7   4       2272.83       2268.49        27.65 o                         
   5   7   4          4.85         33.70        20.23 o                         
   7   7   4        124.37        151.23        20.74 o                         
   9   7   4         48.13         92.56        22.73 o                         
  11   7   4         88.56         98.38        22.00 o                         
  13   7   4         23.40         23.52        23.91 o                         
 -20   8   4         52.62         64.77        27.24 o                         
 -18   8   4        207.37        204.05        28.92 o                         
 -16   8   4        337.21        346.88        27.16 o                         
 -14   8   4         30.04         41.99        18.11 o                         
 -12   8   4        341.82        275.15        18.18 o                         
 -10   8   4        866.58        888.64        19.52 o                         
  -8   8   4       2375.50       2307.40        19.41 o                         
  -6   8   4       1659.23       1529.50        17.97 o                         
  -4   8   4       1239.46       1057.38        16.77 o                         
  -2   8   4        945.35        832.90        16.80 o                         
   0   8   4       1246.04       1195.09        22.40 o                         
   2   8   4       4009.60       3975.78        52.22 o                         
   4   8   4       3499.85       3564.48        26.43 o                         
   6   8   4       3031.00       2999.89        41.06 o                         
   8   8   4        385.63        371.17        22.02 o                         
  10   8   4        181.38        221.07        28.53 o                         
  12   8   4        245.32        189.24        27.15 o                         
 -19   9   4         65.16         89.20        24.52 o                         
 -17   9   4        151.08        160.03        28.68 o                         
 -15   9   4         18.92         35.48        18.72 o                         
 -13   9   4          6.26         17.43        15.71 o                         
 -11   9   4       1024.34        971.10        23.33 o                         
  -9   9   4       1756.83       1764.30        21.44 o                         
  -7   9   4       2413.92       2526.55        21.38 o                         
  -5   9   4        911.65        897.90        22.06 o                         
  -3   9   4        680.97        794.85        17.12 o                         
  -1   9   4         31.42         49.22        16.44 o                         
   1   9   4       1528.78       1534.68        30.17 o                         
   3   9   4        194.50        225.03        24.54 o                         
   5   9   4       1623.36       1667.58        26.90 o                         
   7   9   4       1379.86       1325.38        26.91 o                         
   9   9   4          7.46         46.41        22.22 o                         
  11   9   4          2.38         34.31        24.84 o                         
 -18  10   4         98.62        119.42        26.72 o                         
 -16  10   4         74.55         93.01        21.77 o                         
 -14  10   4        110.23        106.13        17.64 o                         
 -12  10   4        420.03        389.65        18.48 o                         
 -10  10   4        637.22        623.51        24.26 o                         
  -8  10   4       2959.04       3030.57        46.84 o                         
  -6  10   4       1523.82       1566.30        19.70 o                         
  -4  10   4        802.22        820.01        17.08 o                         
  -2  10   4        634.88        622.97        15.44 o                         
   0  10   4        626.93        603.03        16.91 o                         
   2  10   4       2026.21       2111.87        69.10 o                         
   4  10   4        643.61        628.56        26.60 o                         
   6  10   4        655.62        698.74        35.18 o                         
   8  10   4        536.94        511.10        24.34 o                         
  10  10   4        102.45        101.50        20.63 o                         
  12  10   4         12.09          9.30        22.75 o                         
 -17  11   4         67.26         92.47        20.84 o                         
 -15  11   4         14.54         21.30        20.04 o                         
 -13  11   4          5.63         -5.03        17.74 o                         
 -11  11   4        540.66        550.39        17.44 o                         
  -9  11   4       2251.73       2234.29        22.27 o                         
  -7  11   4       2446.63       2464.26        40.93 o                         
  -5  11   4       1526.80       1586.50        21.55 o                         
  -3  11   4         47.16         83.23        17.14 o                         
  -1  11   4        105.21        109.88        20.89 o                         
   1  11   4        135.95        157.04        27.71 o                         
   3  11   4        591.57        613.90        34.42 o                         
   5  11   4       1179.31       1165.87        30.45 o                         
   7  11   4        385.46        348.52        33.25 o                         
   9  11   4         15.83         90.48        22.91 o                         
  11  11   4          3.40         48.76        23.52 o                         
 -16  12   4         62.42         65.50        22.95 o                         
 -14  12   4         12.08         11.93        24.30 o                         
 -12  12   4        175.58        179.89        17.76 o                         
 -10  12   4        751.61        721.69        29.97 o                         
  -8  12   4       1694.94       1672.80        21.07 o                         
  -6  12   4        747.63        784.51        17.63 o                         
  -4  12   4        883.18        911.78        19.21 o                         
  -2  12   4        117.23        128.93        20.91 o                         
   0  12   4         41.27         84.13        20.59 o                         
   2  12   4       1287.46       1203.31        78.90 o                         
   4  12   4       1520.49       1487.95        33.17 o                         
   6  12   4        425.54        422.97        28.06 o                         
   8  12   4         53.53         12.15        24.77 o                         
  10  12   4         20.06         45.23        19.12 o                         
 -17  13   4         56.06         56.25        30.31 o                         
 -15  13   4         86.21        105.39        20.82 o                         
 -13  13   4        273.27        257.95        22.20 o                         
 -11  13   4        431.05        400.35        19.81 o                         
  -9  13   4        307.48        255.37        18.94 o                         
  -7  13   4        331.26        327.46        17.70 o                         
  -5  13   4        751.10        734.94        27.23 o                         
  -3  13   4        355.47        359.14        20.51 o                         
  -1  13   4        232.21        240.37        20.51 o                         
   1  13   4        970.87        918.44        33.75 o                         
   3  13   4        457.63        418.13        25.49 o                         
   5  13   4        168.23        236.22        32.44 o                         
   7  13   4         56.45         69.77        27.01 o                         
   9  13   4         20.92         41.30        22.15 o                         
 -16  14   4          4.68         -3.23        24.40 o                         
 -14  14   4         30.65          5.43        18.50 o                         
 -12  14   4        277.00        307.35        18.70 o                         
 -10  14   4        163.61        187.10        18.65 o                         
  -8  14   4        609.03        593.74        19.68 o                         
  -6  14   4       1008.45       1017.97        22.25 o                         
  -4  14   4        388.46        440.63        18.56 o                         
  -2  14   4          2.75          0.06        19.82 o                         
   0  14   4         14.77         53.14        21.77 o                         
   2  14   4        873.91        700.45        28.92 o                         
   4  14   4        403.05        348.29        33.31 o                         
   6  14   4         78.56         72.11        33.14 o                         
   8  14   4         61.51         48.92        23.51 o                         
 -15  15   4        156.62        165.76        23.71 o                         
 -13  15   4        174.37        147.89        23.24 o                         
 -11  15   4        217.53        209.76        19.97 o                         
  -9  15   4         82.74         75.92        20.84 o                         
  -7  15   4         35.85         27.16        18.12 o                         
  -5  15   4        313.39        304.31        20.44 o                         
  -3  15   4        797.73        820.16        23.58 o                         
  -1  15   4       1191.11       1255.99        52.72 o                         
   1  15   4        813.15        772.62        29.43 o                         
   3  15   4         63.46         81.47        22.21 o                         
   5  15   4         42.40         75.73        31.85 o                         
   7  15   4         64.44         68.55        26.89 o                         
 -12  16   4         64.29         46.34        20.34 o                         
 -10  16   4        192.21        163.51        19.35 o                         
  -8  16   4        318.79        300.17        19.68 o                         
  -6  16   4          7.79         16.37        17.47 o                         
  -4  16   4         85.49        155.58        25.81 o                         
  -2  16   4        277.56        274.44        25.73 o                         
   0  16   4         10.01         38.78        18.00 o                         
   2  16   4         94.67        104.99        21.71 o                         
   4  16   4        124.93        101.10        27.13 o                         
   6  16   4         43.45         58.46        27.42 o                         
 -11  17   4         24.16         47.37        22.18 o                         
  -9  17   4        195.11        175.71        21.78 o                         
  -7  17   4        274.76        258.44        18.89 o                         
  -5  17   4        221.24        236.18        21.61 o                         
  -3  17   4        340.60        380.47        52.03 o                         
  -1  17   4        286.99        293.38        20.80 o                         
   1  17   4        278.90        292.91        19.32 o                         
   3  17   4        176.12        144.78        28.80 o                         
   5  17   4         64.25         83.43        33.25 o                         
 -10  18   4          1.92         20.58        21.88 o                         
  -8  18   4        101.89        132.05        20.93 o                         
  -6  18   4         25.35         24.72        20.20 o                         
  -4  18   4          0.57        -11.17        19.45 o                         
  -2  18   4         23.18         57.07        20.31 o                         
   0  18   4         41.37         63.03        18.61 o                         
   2  18   4         54.02         61.24        20.67 o                         
  -7  19   4        202.39        219.77        21.31 o                         
  -5  19   4        100.98         74.98        22.08 o                         
  -3  19   4         47.39         54.02        17.88 o                         
  -1  19   4         44.21         53.70        18.48 o                         
   1  19   4         65.23         78.09        20.42 o                         
 -21   1   5        252.00        251.80        17.87 o                         
 -19   1   5        174.12        231.36        16.89 o                         
 -17   1   5        831.64        850.87        20.82 o                         
 -15   1   5        478.11        460.72        13.66 o                         
 -13   1   5       1222.42       1349.59        14.60 o                         
 -11   1   5       3706.25       3699.82        23.18 o                         
  -9   1   5        813.90        766.83        16.60 o                         
  -7   1   5       7530.63       7696.89       123.41 o                         
  -5   1   5       6039.61       5550.96        37.50 o                         
  -3   1   5        777.80        638.15        19.75 o                         
  -1   1   5        543.16        415.13        18.80 o                         
   1   1   5       6828.44       6817.78        25.69 o                         
   3   1   5       5482.22       5413.47        26.05 o                         
   5   1   5       2637.32       2471.46        21.28 o                         
   7   1   5       1573.93       1579.68        39.35 o                         
   9   1   5         40.34         33.87        25.23 o                         
  11   1   5        272.16        313.67        25.18 o                         
  13   1   5        275.15        211.09        26.09 o                         
 -20   2   5         78.11         91.00        16.28 o                         
 -18   2   5          9.91         45.30        15.27 o                         
 -16   2   5         97.28        131.50        14.28 o                         
 -14   2   5        171.97        170.98        14.95 o                         
 -12   2   5        282.58        294.48        17.08 o                         
 -10   2   5       3966.62       3899.96        36.26 o                         
  -8   2   5        147.83        148.01        16.68 o                         
  -6   2   5        211.64        297.86        18.22 o                         
  -4   2   5         66.42         56.63        18.56 o                         
  -2   2   5         78.19         40.52        17.43 o                         
   0   2   5          9.39         13.23        16.35 o                         
   2   2   5          1.92         22.00        19.05 o                         
   4   2   5        142.74        204.36        19.04 o                         
   6   2   5        433.47        444.80        18.50 o                         
   8   2   5          1.14         22.28        24.43 o                         
  10   2   5         28.80         19.26        25.60 o                         
  12   2   5          0.47        -14.35        24.67 o                         
 -21   3   5        117.86        166.42        27.61 o                         
 -19   3   5        193.49        197.69        20.02 o                         
 -17   3   5       1098.27       1090.98        26.34 o                         
 -15   3   5        730.76        707.05        17.14 o                         
 -13   3   5       1227.78       1280.98        16.85 o                         
 -11   3   5       2394.95       2318.72        23.48 o                         
  -9   3   5       1612.02       1471.10        21.55 o                         
  -7   3   5       5001.77       4744.59        48.55 o                         
  -5   3   5        744.45        522.09        16.79 o                         
  -3   3   5       2371.21       2032.96        27.08 o                         
  -1   3   5       5720.05       5337.68        31.12 o                         
   1   3   5       7798.17       7829.57        29.01 o                         
   3   3   5       3087.68       3034.84        23.60 o                         
   5   3   5       1329.94       1285.59        17.97 o                         
   7   3   5       1630.35       1651.08        26.61 o                         
   9   3   5        244.82        260.37        26.65 o                         
  11   3   5        142.28        147.51        26.36 o                         
  13   3   5        123.60         94.72        27.60 o                         
 -20   4   5          0.22         26.88        17.10 o                         
 -18   4   5         10.03         32.16        15.70 o                         
 -16   4   5         69.53         80.15        16.30 o                         
 -14   4   5         57.09         67.51        15.94 o                         
 -12   4   5         13.40         36.78        15.30 o                         
 -10   4   5          3.36         27.83        15.01 o                         
  -8   4   5        468.13        440.27        16.65 o                         
  -6   4   5       1424.39       1391.60        17.17 o                         
  -4   4   5       2843.65       2835.66        19.45 o                         
  -2   4   5       1271.05       1259.85        16.99 o                         
   0   4   5        156.59        164.57        17.97 o                         
   2   4   5         16.52         49.15        18.41 o                         
   4   4   5        993.62       1046.00        18.88 o                         
   6   4   5        513.19        483.72        19.62 o                         
   8   4   5          4.39          4.79        27.71 o                         
  10   4   5         25.88         27.86        22.87 o                         
  12   4   5          1.58         28.40        27.62 o                         
 -21   5   5         44.27         49.53        17.84 o                         
 -19   5   5         14.00         41.05        15.11 o                         
 -17   5   5        976.35        928.74        59.59 o                         
 -15   5   5       2347.11       2351.08        56.38 o                         
 -13   5   5       2130.47       2120.33        35.61 o                         
 -11   5   5        887.78        842.11        16.06 o                         
  -9   5   5        292.57        268.34        14.61 o                         
  -7   5   5       8637.66       8468.08        50.77 o                         
  -5   5   5       8424.13       8174.90        49.21 o                         
  -3   5   5       3807.57       3549.66        21.29 o                         
  -1   5   5       3545.35       3482.86        22.74 o                         
   1   5   5       3780.85       3871.78        31.75 o                         
   3   5   5        324.42        338.76        18.87 o                         
   5   5   5        467.65        511.31        18.87 o                         
   7   5   5       1757.70       1693.00        23.27 o                         
   9   5   5        107.77        104.18        23.73 o                         
  11   5   5         96.29        110.69        27.69 o                         
 -20   6   5         26.10         37.07        20.66 o                         
 -18   6   5        245.41        253.36        20.57 o                         
 -16   6   5        349.84        365.53        18.34 o                         
 -14   6   5         31.29          8.48        15.79 o                         
 -12   6   5          6.67         14.42        12.60 o                         
 -10   6   5        271.33        288.31        15.12 o                         
  -8   6   5        418.54        469.77        15.27 o                         
  -6   6   5       7810.65       8070.46        68.75 o                         
  -4   6   5       8048.21       8738.71        49.68 o                         
  -2   6   5        111.68        105.63        16.83 o                         
   0   6   5         66.28         51.12        16.53 o                         
   2   6   5         19.45         54.44        16.75 o                         
   4   6   5        512.79        468.28        17.46 o                         
   6   6   5          1.28         13.69        19.71 o                         
   8   6   5        219.87        241.94        21.48 o                         
  10   6   5        175.12        172.42        24.35 o                         
  12   6   5         56.65         38.66        28.64 o                         
 -19   7   5        117.24        181.16        36.00 o                         
 -17   7   5        442.47        437.37        19.90 o                         
 -15   7   5        176.33        218.76        17.77 o                         
 -13   7   5        483.20        452.67        15.22 o                         
 -11   7   5       1332.94       1300.51        19.79 o                         
  -9   7   5        654.36        588.61        15.96 o                         
  -7   7   5       2547.52       2397.24        31.93 o                         
  -5   7   5       4625.16       4628.47        34.05 o                         
  -3   7   5       6018.54       5846.69        23.57 o                         
  -1   7   5        785.60        822.09        18.09 o                         
   1   7   5        969.88       1071.15        17.88 o                         
   3   7   5       3165.42       3117.45        21.57 o                         
   5   7   5       1891.27       1844.27        24.00 o                         
   7   7   5        692.71        739.42        24.33 o                         
   9   7   5        174.39        159.49        23.50 o                         
  11   7   5        184.52        236.00        39.23 o                         
 -20   8   5         28.09         14.95        28.47 o                         
 -18   8   5         96.41        105.56        27.78 o                         
 -16   8   5         73.85         98.91        22.40 o                         
 -14   8   5        136.35        143.61        18.09 o                         
 -12   8   5          9.88         24.57        18.20 o                         
 -10   8   5        866.41        879.46        23.03 o                         
  -8   8   5       1418.62       1339.16        16.44 o                         
  -6   8   5        798.78        727.47        16.49 o                         
  -4   8   5        321.95        304.32        15.17 o                         
  -2   8   5        198.48        211.94        17.20 o                         
   0   8   5        351.49        353.45        17.69 o                         
   2   8   5         88.63         96.46        16.64 o                         
   4   8   5        446.91        411.27        20.10 o                         
   6   8   5       1087.53       1081.32        51.81 o                         
   8   8   5         92.88        120.97        22.51 o                         
  10   8   5         24.91         50.82        21.49 o                         
 -19   9   5        116.48        119.28        24.88 o                         
 -17   9   5        446.24        391.38        41.28 o                         
 -15   9   5        229.49        242.66        17.29 o                         
 -13   9   5         55.91         73.50        23.75 o                         
 -11   9   5        355.91        314.42        18.82 o                         
  -9   9   5       2374.12       2416.20        35.61 o                         
  -7   9   5       4747.52       4738.38        52.21 o                         
  -5   9   5       2368.19       2294.46        24.18 o                         
  -3   9   5       3802.58       3791.14        34.42 o                         
  -1   9   5        857.12        905.47        17.51 o                         
   1   9   5        167.94        173.47        15.60 o                         
   3   9   5        648.76        671.08        21.52 o                         
   5   9   5        642.49        652.12        22.73 o                         
   7   9   5        646.70        640.30        20.63 o                         
   9   9   5        145.39        124.61        24.68 o                         
  11   9   5         44.67         55.32        30.80 o                         
 -18  10   5         71.57         68.95        24.55 o                         
 -16  10   5         52.85         61.97        18.74 o                         
 -14  10   5          6.01         18.72        16.57 o                         
 -12  10   5        121.81        143.62        23.65 o                         
 -10  10   5       1052.84       1014.01        19.74 o                         
  -8  10   5        976.30        920.87        15.98 o                         
  -6  10   5        378.49        366.62        15.44 o                         
  -4  10   5        225.83        222.82        15.83 o                         
  -2  10   5          7.94         35.13        15.54 o                         
   0  10   5         30.19         45.21        16.17 o                         
   2  10   5        803.55        816.70        23.95 o                         
   4  10   5       1185.39       1160.59        22.15 o                         
   6  10   5        559.78        576.29        22.90 o                         
   8  10   5         19.50         37.34        19.34 o                         
  10  10   5          7.55         17.05        24.71 o                         
 -17  11   5        179.53        163.57        21.98 o                         
 -15  11   5         73.38         69.17        17.38 o                         
 -13  11   5         74.35         78.55        18.25 o                         
 -11  11   5        980.43        986.42        18.65 o                         
  -9  11   5       1893.33       1881.19        19.05 o                         
  -7  11   5       1781.42       1757.08        18.73 o                         
  -5  11   5        931.45        964.23        16.70 o                         
  -3  11   5       1094.15       1112.04        16.51 o                         
  -1  11   5         40.96         70.36        14.74 o                         
   1  11   5         75.74         90.28        18.96 o                         
   3  11   5        917.70        851.19        21.75 o                         
   5  11   5        635.63        665.37        24.69 o                         
   7  11   5        208.77        235.56        22.34 o                         
   9  11   5         12.35         21.27        20.82 o                         
 -18  12   5         27.51         27.36        21.09 o                         
 -16  12   5         75.51         68.87        19.48 o                         
 -14  12   5         54.92         45.33        17.25 o                         
 -12  12   5        696.00        699.43        25.17 o                         
 -10  12   5       1639.01       1642.17        20.44 o                         
  -8  12   5        547.26        513.13        17.72 o                         
  -6  12   5        408.67        426.50        16.41 o                         
  -4  12   5        342.47        339.18        16.63 o                         
  -2  12   5         29.49         39.21        17.22 o                         
   0  12   5        116.64        131.97        20.45 o                         
   2  12   5        701.13        692.04        22.54 o                         
   4  12   5        280.02        294.20        20.88 o                         
   6  12   5        188.09        181.07        48.77 o                         
   8  12   5         24.76         43.14        19.63 o                         
 -17  13   5         65.03         35.57        25.00 o                         
 -15  13   5         35.81         46.83        17.90 o                         
 -13  13   5          1.51         -1.13        18.50 o                         
 -11  13   5         24.26         39.31        31.69 o                         
  -9  13   5        137.78        136.86        17.81 o                         
  -7  13   5        753.58        789.39        17.28 o                         
  -5  13   5        114.64        111.23        16.56 o                         
  -3  13   5        359.06        346.23        18.68 o                         
  -1  13   5        361.73        396.51        20.76 o                         
   1  13   5        491.12        448.40        27.49 o                         
   3  13   5        634.55        607.17        20.66 o                         
   5  13   5        105.18        118.44        26.20 o                         
   7  13   5        125.41        141.08        19.40 o                         
 -16  14   5        141.72        118.27        19.98 o                         
 -14  14   5        145.52        192.72        41.78 o                         
 -12  14   5          6.32         21.60        18.54 o                         
 -10  14   5        169.93        194.88        18.16 o                         
  -8  14   5         47.46         44.78        16.29 o                         
  -6  14   5        786.42        816.48        31.92 o                         
  -4  14   5       1014.88       1063.00        23.76 o                         
  -2  14   5        730.62        739.47        26.12 o                         
   0  14   5        553.53        571.71        20.18 o                         
   2  14   5        140.78        155.26        18.63 o                         
   4  14   5         42.36         59.22        22.83 o                         
   6  14   5        210.12        221.27        25.81 o                         
 -15  15   5         28.81         28.71        21.14 o                         
 -13  15   5        117.62        155.11        21.58 o                         
 -11  15   5        198.39        180.33        18.90 o                         
  -9  15   5        251.73        217.01        24.03 o                         
  -7  15   5        288.61        290.16        22.59 o                         
  -5  15   5        135.75        186.93        20.55 o                         
  -3  15   5        248.67        264.50        24.28 o                         
  -1  15   5          5.30         39.56        18.18 o                         
   1  15   5          8.95         28.04        18.79 o                         
   3  15   5        213.48        192.24        21.99 o                         
   5  15   5        107.49        100.58        25.02 o                         
 -12  16   5         94.98        109.33        19.36 o                         
 -10  16   5        176.77        166.39        20.99 o                         
  -8  16   5        213.31        188.84        17.39 o                         
  -6  16   5        293.58        301.45        19.99 o                         
  -4  16   5        499.77        511.67        18.90 o                         
  -2  16   5        193.30        216.70        19.29 o                         
   0  16   5        130.04        159.19        19.16 o                         
   2  16   5        171.16        188.39        20.30 o                         
   4  16   5         41.83         29.47        23.81 o                         
 -11  17   5          2.41          7.31        25.92 o                         
  -9  17   5         50.12         82.42        19.01 o                         
  -7  17   5        156.71        166.19        18.41 o                         
  -5  17   5        117.96        130.36        19.46 o                         
  -3  17   5        186.90        175.20        24.92 o                         
  -1  17   5         15.42         14.22        20.43 o                         
   1  17   5          3.11         -1.77        19.49 o                         
   3  17   5         22.69         28.09        43.00 o                         
 -10  18   5        128.56        119.52        19.80 o                         
  -8  18   5        323.98        271.01        20.79 o                         
  -6  18   5        217.58        226.15        32.06 o                         
  -4  18   5         97.57        114.71        20.07 o                         
  -2  18   5        107.97        103.69        26.59 o                         
   0  18   5        133.65        119.56        21.65 o                         
  -5  19   5          1.44         -2.90        21.94 o                         
  -3  19   5         68.35         86.25        21.61 o                         
 -22   0   6         38.04         53.73        24.93 o                         
 -20   0   6         55.79         75.03        33.08 o                         
 -18   0   6         14.75         62.83        34.77 o                         
 -16   0   6        360.99        378.04        18.53 o                         
 -14   0   6       1562.94       1594.34        35.66 o                         
 -12   0   6      10466.85      10402.27        70.61 o                         
 -10   0   6       5910.93       6014.13        37.29 o                         
  -8   0   6       5239.69       5265.14        40.07 o                         
  -6   0   6      10831.95      10541.62        44.64 o                         
  -4   0   6         19.99         41.57        30.67 o                         
  -2   0   6        108.57        283.03        30.07 o                         
   0   0   6       2360.69       2260.26        61.46 o                         
   2   0   6       9085.74       9157.92       134.87 o                         
   4   0   6       3301.12       3147.29        32.01 o                         
   6   0   6        713.66        766.01        25.74 o                         
   8   0   6        356.60        398.17        36.40 o                         
  10   0   6        132.61        162.24        35.47 o                         
 -21   1   6         13.09         18.69        17.38 o                         
 -19   1   6         21.15         37.01        14.90 o                         
 -17   1   6         28.01         39.13        12.59 o                         
 -15   1   6        158.65        154.25        12.79 o                         
 -13   1   6       2150.34       2116.87        18.87 o                         
 -11   1   6        608.36        665.67        16.93 o                         
  -9   1   6        986.43       1020.46        16.97 o                         
  -7   1   6         98.78        139.11        17.06 o                         
  -5   1   6          4.10          7.33        16.09 o                         
  -3   1   6        135.31        119.25        17.07 o                         
  -1   1   6         15.93         25.89        15.53 o                         
   1   1   6          0.95         -0.81        17.01 o                         
   3   1   6         68.23         88.95        17.77 o                         
   5   1   6          3.07         10.48        15.89 o                         
   7   1   6         12.79         14.75        20.23 o                         
   9   1   6          5.23         -8.77        48.83 o                         
  11   1   6          1.09         -3.13        25.41 o                         
 -22   2   6         91.44         83.67        16.60 o                         
 -20   2   6        143.58        132.37        15.18 o                         
 -18   2   6        146.98        147.75        15.38 o                         
 -16   2   6        467.93        500.00        14.18 o                         
 -14   2   6          7.56         25.82        14.26 o                         
 -12   2   6       2402.06       2477.46        17.85 o                         
 -10   2   6       3863.82       3799.16        21.77 o                         
  -8   2   6        722.29        682.29        18.28 o                         
  -6   2   6       8015.20       7961.56        45.12 o                         
  -4   2   6       6765.15       6536.69        45.72 o                         
  -2   2   6       2503.26       2355.14        24.75 o                         
   0   2   6       2091.53       1970.26        19.91 o                         
   2   2   6       4952.45       4920.32        24.90 o                         
   4   2   6       1875.75       1783.46        23.93 o                         
   6   2   6       1730.42       1691.35        19.43 o                         
   8   2   6        838.65        828.09        44.75 o                         
  10   2   6         33.84         46.50        26.78 o                         
 -21   3   6          0.94          9.79        25.34 o                         
 -19   3   6         25.30         57.36        23.26 o                         
 -17   3   6        616.56        539.08        15.50 o                         
 -15   3   6        306.92        301.23        14.16 o                         
 -13   3   6        218.27        208.64        15.50 o                         
 -11   3   6        121.60        162.24        15.33 o                         
  -9   3   6          2.00         18.54        15.05 o                         
  -7   3   6          7.40         16.64        16.49 o                         
  -5   3   6        435.62        558.20        17.84 o                         
  -3   3   6       1315.43       1544.39        19.64 o                         
  -1   3   6         57.38         59.39        19.00 o                         
   1   3   6         40.13         95.65        28.93 o                         
   3   3   6          1.79         24.98        15.46 o                         
   5   3   6         33.37         55.01        15.78 o                         
   7   3   6         16.57         29.98        21.38 o                         
   9   3   6          1.64         -8.35        25.88 o                         
  11   3   6          6.24         29.41        27.51 o                         
 -20   4   6         81.01        116.14        17.37 o                         
 -18   4   6        492.91        474.92        23.75 o                         
 -16   4   6       1951.47       1876.33        21.31 o                         
 -14   4   6        430.70        460.57        15.77 o                         
 -12   4   6        906.02        932.02        16.98 o                         
 -10   4   6        867.20        827.45        17.72 o                         
  -8   4   6        923.34        829.90        17.09 o                         
  -6   4   6       5496.43       5699.09        29.35 o                         
  -4   4   6       4948.52       4883.07        28.67 o                         
  -2   4   6       5682.21       5441.58        22.89 o                         
   0   4   6       1688.58       1612.83        21.32 o                         
   2   4   6        802.43        870.54        18.46 o                         
   4   4   6        713.20        718.17        21.65 o                         
   6   4   6       1531.35       1558.99        21.12 o                         
   8   4   6        552.56        516.37        40.81 o                         
  10   4   6         36.44         76.70        26.52 o                         
 -21   5   6         51.72         69.89        17.39 o                         
 -19   5   6          9.95         28.69        17.98 o                         
 -17   5   6        217.62        217.64        19.53 o                         
 -15   5   6        376.39        368.28        23.40 o                         
 -13   5   6          6.93          5.95        14.00 o                         
 -11   5   6        321.65        330.19        18.36 o                         
  -9   5   6         34.19         42.19        15.88 o                         
  -7   5   6       1536.64       1588.44        16.55 o                         
  -5   5   6       2186.80       2266.57        16.69 o                         
  -3   5   6         54.09         79.22        16.26 o                         
  -1   5   6         55.80         58.55        19.00 o                         
   1   5   6        220.93        228.91        16.98 o                         
   3   5   6        111.64        122.17        17.36 o                         
   5   5   6          5.47         24.16        16.63 o                         
   7   5   6        262.46        281.16        18.38 o                         
   9   5   6         28.47         39.36        26.07 o                         
  11   5   6         27.96         -6.97        24.89 o                         
 -20   6   6        129.37        145.56        21.34 o                         
 -18   6   6        518.88        503.46        27.64 o                         
 -16   6   6       1914.51       1742.41        22.10 o                         
 -14   6   6        632.72        639.84        19.79 o                         
 -12   6   6        362.52        395.07        22.19 o                         
 -10   6   6        548.10        516.76        14.36 o                         
  -8   6   6       3266.88       3085.28        23.44 o                         
  -6   6   6       7425.82       7742.86        72.26 o                         
  -4   6   6       2930.12       2955.84        37.14 o                         
  -2   6   6       1385.99       1282.66        21.39 o                         
   0   6   6         21.32         37.83        16.19 o                         
   2   6   6        209.44        249.01        20.13 o                         
   4   6   6        653.80        693.28        18.56 o                         
   6   6   6        732.52        745.40        19.55 o                         
   8   6   6        454.54        474.70        24.12 o                         
  10   6   6        126.33        161.27        52.89 o                         
 -19   7   6         55.18         78.61        20.99 o                         
 -17   7   6        297.25        309.79        22.05 o                         
 -15   7   6         98.00        100.63        16.31 o                         
 -13   7   6          4.52         10.94        14.01 o                         
 -11   7   6        156.68        132.41        13.85 o                         
  -9   7   6        997.33        973.82        15.33 o                         
  -7   7   6       1694.48       1601.57        16.44 o                         
  -5   7   6        665.60        625.51        16.03 o                         
  -3   7   6        791.00        801.89        17.53 o                         
  -1   7   6        289.00        264.93        15.79 o                         
   1   7   6        364.36        362.54        16.68 o                         
   3   7   6        309.34        297.73        17.32 o                         
   5   7   6        384.50        389.34        22.62 o                         
   7   7   6        314.03        297.01        21.39 o                         
   9   7   6         18.31          8.83        21.80 o                         
 -20   8   6        132.64        104.03        24.56 o                         
 -18   8   6         37.15         81.23        20.00 o                         
 -16   8   6        381.36        396.47        16.10 o                         
 -14   8   6        522.43        514.09        19.10 o                         
 -12   8   6        796.02        793.94        18.50 o                         
 -10   8   6        314.56        307.89        14.17 o                         
  -8   8   6        441.99        425.19        15.75 o                         
  -6   8   6       3347.96       3360.53        35.95 o                         
  -4   8   6       2058.86       1998.49        18.15 o                         
  -2   8   6        444.46        435.56        16.05 o                         
   0   8   6        354.17        377.38        16.74 o                         
   2   8   6       1624.84       1619.46        19.78 o                         
   4   8   6        527.28        504.03        23.39 o                         
   6   8   6        482.77        524.25        24.02 o                         
   8   8   6        458.14        449.56        25.97 o                         
  10   8   6         13.16         19.07        25.38 o                         
 -19   9   6          0.63         10.95        27.27 o                         
 -17   9   6        127.38        146.36        21.78 o                         
 -15   9   6        144.29        163.47        21.55 o                         
 -13   9   6          1.90         32.12        16.90 o                         
 -11   9   6        255.00        237.21        14.56 o                         
  -9   9   6        486.35        501.63        16.16 o                         
  -7   9   6         29.94         36.58        13.07 o                         
  -5   9   6        287.30        285.21        15.64 o                         
  -3   9   6        878.05        893.40        17.51 o                         
  -1   9   6        834.45        849.19        17.35 o                         
   1   9   6       1443.10       1466.56        29.15 o                         
   3   9   6        451.93        484.75        16.52 o                         
   5   9   6        113.47        143.18        23.90 o                         
   7   9   6         61.82         49.04        23.31 o                         
   9   9   6          1.20         22.27        23.81 o                         
 -18  10   6        129.05        113.59        21.12 o                         
 -16  10   6        474.45        465.47        24.81 o                         
 -14  10   6        187.46        210.79        18.09 o                         
 -12  10   6        245.63        238.86        16.20 o                         
 -10  10   6        908.20        869.25        15.80 o                         
  -8  10   6       1680.51       1626.88        39.18 o                         
  -6  10   6        790.03        790.39        15.92 o                         
  -4  10   6        378.41        404.12        14.75 o                         
  -2  10   6       1128.82       1216.08        17.27 o                         
   0  10   6         69.37         92.79        15.07 o                         
   2  10   6        157.66        160.51        15.63 o                         
   4  10   6        584.23        630.44        21.23 o                         
   6  10   6        267.88        257.85        22.43 o                         
   8  10   6         69.68         51.98        22.02 o                         
 -17  11   6         74.88         80.91        23.72 o                         
 -15  11   6        124.47        117.00        18.43 o                         
 -13  11   6        395.09        409.20        18.21 o                         
 -11  11   6        466.21        501.72        17.43 o                         
  -9  11   6         49.05         53.52        14.24 o                         
  -7  11   6        136.49        150.24        13.56 o                         
  -5  11   6        730.50        740.83        16.02 o                         
  -3  11   6        529.20        565.54        15.64 o                         
  -1  11   6        498.07        528.39        18.24 o                         
   1  11   6        924.18        954.82        21.76 o                         
   3  11   6        268.66        295.75        20.46 o                         
   5  11   6         97.23         92.97        22.11 o                         
   7  11   6         44.74         29.60        22.05 o                         
 -18  12   6         48.43         25.81        25.70 o                         
 -16  12   6        238.80        220.59        16.80 o                         
 -14  12   6        192.58        215.11        16.91 o                         
 -12  12   6         53.55         67.26        25.98 o                         
 -10  12   6         40.94         56.14        15.50 o                         
  -8  12   6        374.15        379.86        17.31 o                         
  -6  12   6        340.13        390.30        22.90 o                         
  -4  12   6        410.26        411.19        16.39 o                         
  -2  12   6       1821.45       1794.93        31.74 o                         
   0  12   6        568.96        620.93        17.81 o                         
   2  12   6        117.60        147.55        19.12 o                         
   4  12   6         30.35         54.45        21.26 o                         
   6  12   6         55.36         37.88        33.66 o                         
 -17  13   6         98.10         62.17        17.67 o                         
 -15  13   6        149.38        113.88        16.62 o                         
 -13  13   6         47.17         38.98        15.54 o                         
 -11  13   6         12.43         15.13        16.49 o                         
  -9  13   6        146.41        152.62        14.87 o                         
  -7  13   6        591.30        553.86        17.49 o                         
  -5  13   6        837.96        848.12        18.72 o                         
  -3  13   6        626.28        630.03        23.22 o                         
  -1  13   6        176.23        185.74        18.34 o                         
   1  13   6        153.42        160.59        20.41 o                         
   3  13   6        108.69        106.15        22.91 o                         
   5  13   6        135.03         98.88        23.33 o                         
 -16  14   6        141.54        139.24        20.35 o                         
 -14  14   6        104.64        107.89        19.07 o                         
 -12  14   6          5.91         27.20        15.86 o                         
 -10  14   6         20.57         55.52        17.63 o                         
  -8  14   6        194.46        201.87        16.13 o                         
  -6  14   6        269.30        317.53        16.15 o                         
  -4  14   6        542.00        530.33        18.54 o                         
  -2  14   6        855.52        815.09        28.28 o                         
   0  14   6         59.15         81.32        18.94 o                         
   2  14   6         49.83         60.17        21.61 o                         
   4  14   6        109.81         98.47        36.46 o                         
 -15  15   6         28.81         40.66        28.15 o                         
 -13  15   6          1.66         24.82        18.93 o                         
 -11  15   6         65.88         80.87        17.83 o                         
  -9  15   6        320.01        326.88        16.60 o                         
  -7  15   6        499.06        502.89        28.13 o                         
  -5  15   6        728.93        747.37        31.29 o                         
  -3  15   6        350.78        286.56        20.80 o                         
  -1  15   6          8.00         17.19        18.58 o                         
   1  15   6         50.68         50.62        20.35 o                         
   3  15   6        104.07        129.96        36.60 o                         
 -12  16   6         19.63         24.96        22.85 o                         
 -10  16   6          1.02         28.72        26.07 o                         
  -8  16   6        180.97        186.17        19.85 o                         
  -6  16   6        271.22        247.53        18.91 o                         
  -4  16   6         66.21        100.04        19.47 o                         
  -2  16   6        129.77        147.29        40.49 o                         
   0  16   6         16.25         49.69        20.68 o                         
   2  16   6         30.38         35.12        27.20 o                         
 -11  17   6        118.05        104.73        21.40 o                         
  -9  17   6        183.15        173.43        20.77 o                         
  -7  17   6        208.20        218.93        19.18 o                         
  -5  17   6        167.33        153.90        19.81 o                         
  -3  17   6        183.42        201.94        19.60 o                         
  -1  17   6         61.51         63.55        21.45 o                         
   1  17   6         17.40         -2.91        19.78 o                         
  -8  18   6         10.31         10.90        19.06 o                         
  -6  18   6         18.42         51.69        20.14 o                         
  -4  18   6         63.28         71.11        21.12 o                         
  -2  18   6         75.60         51.06        21.23 o                         
 -21   1   7         69.36        110.86        17.15 o                         
 -19   1   7         11.64          3.64        12.31 o                         
 -17   1   7        675.32        685.61        19.38 o                         
 -15   1   7       2170.71       2156.20        44.55 o                         
 -13   1   7       1367.22       1380.75        16.15 o                         
 -11   1   7       5212.36       5205.22        46.98 o                         
  -9   1   7       2246.24       2195.40        18.96 o                         
  -7   1   7       1693.18       1573.54        31.92 o                         
  -5   1   7       3222.72       3143.97        23.00 o                         
  -3   1   7       2187.61       2173.76        20.78 o                         
  -1   1   7       2261.54       2182.08        31.99 o                         
   1   1   7       1469.32       1402.64        17.42 o                         
   3   1   7        788.19        818.01        23.99 o                         
   5   1   7        245.90        286.60        16.90 o                         
   7   1   7        572.35        628.16        21.93 o                         
   9   1   7        189.10        187.73        25.18 o                         
 -22   2   7          0.05         -4.81        22.88 o                         
 -20   2   7         33.50         53.53        13.98 o                         
 -18   2   7         28.03         60.67        12.54 o                         
 -16   2   7         93.47        103.84        12.61 o                         
 -14   2   7         48.63         72.37        14.44 o                         
 -12   2   7        137.56        140.14        15.07 o                         
 -10   2   7        388.23        404.36        15.26 o                         
  -8   2   7          0.73         22.31        16.33 o                         
  -6   2   7        352.61        381.78        16.72 o                         
  -4   2   7        168.44        163.08        16.74 o                         
  -2   2   7         12.95         19.44        16.30 o                         
   0   2   7         26.78         38.04        16.48 o                         
   2   2   7         52.03         69.35        17.41 o                         
   4   2   7          1.30         25.98        17.21 o                         
   6   2   7         37.64         51.64        17.11 o                         
   8   2   7         17.92         61.09        34.71 o                         
  10   2   7          0.44         23.54        27.57 o                         
 -21   3   7        104.54         98.50        17.68 o                         
 -19   3   7        232.69        228.80        14.45 o                         
 -17   3   7        743.51        735.60        14.19 o                         
 -15   3   7        412.43        425.35        20.92 o                         
 -13   3   7        108.69        135.83        15.89 o                         
 -11   3   7       1901.47       1943.28        21.49 o                         
  -9   3   7        783.73        742.25        16.26 o                         
  -7   3   7       4651.13       4624.78        21.05 o                         
  -5   3   7       9891.79      10254.92        70.34 o                         
  -3   3   7       3688.81       3542.21        26.19 o                         
  -1   3   7        867.06        808.90        17.26 o                         
   1   3   7         57.59         72.07        18.28 o                         
   3   3   7        633.73        698.82        18.53 o                         
   5   3   7       1171.25       1146.72        17.81 o                         
   7   3   7        658.70        619.37        20.86 o                         
   9   3   7        138.14        144.08        27.51 o                         
 -20   4   7          1.09          7.91        14.92 o                         
 -18   4   7         28.62          9.06        18.37 o                         
 -16   4   7         38.01         49.90        14.98 o                         
 -14   4   7         29.68         48.90        13.89 o                         
 -12   4   7          6.35         31.29        17.65 o                         
 -10   4   7        149.26        151.66        16.18 o                         
  -8   4   7          0.89         26.99        16.10 o                         
  -6   4   7        491.38        469.49        17.95 o                         
  -4   4   7         18.82         37.80        15.88 o                         
  -2   4   7        169.62        158.46        16.29 o                         
   0   4   7       1246.54       1195.69        21.11 o                         
   2   4   7        225.03        254.54        17.33 o                         
   4   4   7          7.00         32.62        15.71 o                         
   6   4   7        181.39        195.94        16.21 o                         
   8   4   7         22.90         47.20        23.80 o                         
 -21   5   7        183.05        162.29        15.04 o                         
 -19   5   7        493.77        436.05        16.94 o                         
 -17   5   7        854.67        858.42        21.61 o                         
 -15   5   7        252.07        267.14        15.57 o                         
 -13   5   7         47.12         62.19        17.12 o                         
 -11   5   7       2198.59       2327.74        30.63 o                         
  -9   5   7       2619.95       2656.21        20.93 o                         
  -7   5   7       2178.45       2226.79        19.20 o                         
  -5   5   7       6372.06       6400.81        66.40 o                         
  -3   5   7       3308.11       3139.60        22.40 o                         
  -1   5   7          9.91          9.72        17.50 o                         
   1   5   7         43.46         62.12        17.59 o                         
   3   5   7        955.76       1006.55        18.93 o                         
   5   5   7        756.59        770.13        15.88 o                         
   7   5   7        744.12        729.57        23.75 o                         
   9   5   7        366.03        324.79        61.99 o                         
 -20   6   7         10.41         44.41        22.45 o                         
 -18   6   7          0.44         32.28        17.17 o                         
 -16   6   7        218.49        198.67        14.87 o                         
 -14   6   7        448.73        416.12        14.02 o                         
 -12   6   7        193.68        207.76        14.26 o                         
 -10   6   7         42.96         91.27        17.71 o                         
  -8   6   7        203.90        227.46        15.60 o                         
  -6   6   7        320.47        317.24        16.71 o                         
  -4   6   7         39.30         40.50        17.89 o                         
  -2   6   7          1.85         26.27        18.53 o                         
   0   6   7         49.35         67.71        23.20 o                         
   2   6   7        198.19        178.46        17.36 o                         
   4   6   7        105.61        105.71        17.61 o                         
   6   6   7        169.99        179.13        19.53 o                         
   8   6   7         45.35         56.02        23.89 o                         
 -19   7   7         10.33         41.03        15.69 o                         
 -17   7   7        155.21        146.15        27.11 o                         
 -15   7   7       1076.02       1066.17        41.71 o                         
 -13   7   7        247.26        238.59        14.98 o                         
 -11   7   7         28.73         43.65        14.29 o                         
  -9   7   7        142.79        171.15        19.18 o                         
  -7   7   7       2794.77       2724.14        18.27 o                         
  -5   7   7       1982.91       1901.35        32.13 o                         
  -3   7   7        309.18        292.69        16.83 o                         
  -1   7   7       1642.86       1517.73        25.09 o                         
   1   7   7       1686.27       1650.95        27.13 o                         
   3   7   7        775.73        807.63        20.33 o                         
   5   7   7        459.32        470.06        22.40 o                         
   7   7   7        568.57        582.15        23.24 o                         
 -20   8   7          0.62         21.73        22.01 o                         
 -18   8   7         14.72         31.24        16.23 o                         
 -16   8   7        208.15        224.37        17.46 o                         
 -14   8   7        233.75        222.29        14.38 o                         
 -12   8   7        576.97        529.31        15.75 o                         
 -10   8   7        111.79        130.14        14.36 o                         
  -8   8   7        116.35        136.55        14.51 o                         
  -6   8   7         45.14         45.47        16.85 o                         
  -4   8   7        574.82        600.26        18.52 o                         
  -2   8   7        722.65        636.75        25.86 o                         
   0   8   7       1125.57       1042.47        18.22 o                         
   2   8   7        428.58        452.69        17.60 o                         
   4   8   7          4.19         -9.34        15.50 o                         
   6   8   7         59.38         82.38        20.33 o                         
   8   8   7         13.13         42.48        24.02 o                         
 -19   9   7         22.83         27.01        21.96 o                         
 -17   9   7         78.83         73.29        25.69 o                         
 -15   9   7        592.17        556.68        24.45 o                         
 -13   9   7        654.22        603.12        18.09 o                         
 -11   9   7        646.87        616.71        16.29 o                         
  -9   9   7        161.39        179.34        16.77 o                         
  -7   9   7        416.20        405.27        14.88 o                         
  -5   9   7        419.36        443.12        14.73 o                         
  -3   9   7        487.66        508.98        15.62 o                         
  -1   9   7       1090.81       1144.57        18.12 o                         
   1   9   7        706.34        770.06        16.46 o                         
   3   9   7        711.79        737.65        17.14 o                         
   5   9   7        214.28        215.12        21.28 o                         
   7   9   7        117.40        135.95        23.88 o                         
 -18  10   7         32.37         34.01        22.60 o                         
 -16  10   7        180.87        182.94        19.38 o                         
 -14  10   7        255.70        252.66        18.12 o                         
 -12  10   7        431.58        457.85        14.95 o                         
 -10  10   7         62.36         70.75        14.23 o                         
  -8  10   7         11.91         34.62        13.49 o                         
  -6  10   7        368.28        385.85        14.76 o                         
  -4  10   7        660.66        656.50        15.35 o                         
  -2  10   7        889.51        928.82        16.48 o                         
   0  10   7        743.60        730.72        19.34 o                         
   2  10   7         67.25        105.73        16.08 o                         
   4  10   7          6.55         25.11        20.57 o                         
   6  10   7         39.35         21.84        18.99 o                         
 -17  11   7         98.29         68.58        24.58 o                         
 -15  11   7        686.11        657.28        17.24 o                         
 -13  11   7        578.65        521.33        18.26 o                         
 -11  11   7        334.55        320.92        15.29 o                         
  -9  11   7         70.72         71.71        14.14 o                         
  -7  11   7         42.55         65.13        13.30 o                         
  -5  11   7        195.23        216.17        15.18 o                         
  -3  11   7       1027.56        977.97        16.98 o                         
  -1  11   7       1025.01        996.48        15.71 o                         
   1  11   7        174.33        188.60        15.70 o                         
   3  11   7         76.57         75.12        18.99 o                         
   5  11   7         18.07         36.94        22.03 o                         
 -16  12   7        573.42        463.91        18.50 o                         
 -14  12   7        560.32        525.42        18.19 o                         
 -12  12   7         92.46        122.71        16.87 o                         
 -10  12   7         55.53         79.26        14.84 o                         
  -8  12   7        331.33        301.08        15.13 o                         
  -6  12   7        472.06        455.38        15.61 o                         
  -4  12   7        317.81        378.28        16.60 o                         
  -2  12   7        182.93        172.22        15.29 o                         
   0  12   7        151.64        136.15        14.11 o                         
   2  12   7         79.62        117.11        21.81 o                         
   4  12   7          1.35         32.55        21.78 o                         
 -17  13   7          9.04         25.82        19.48 o                         
 -15  13   7         62.26         94.00        17.15 o                         
 -13  13   7         68.08         90.01        16.83 o                         
 -11  13   7         15.20         11.72        17.00 o                         
  -9  13   7          9.78         48.84        30.54 o                         
  -7  13   7        513.26        470.26        15.40 o                         
  -5  13   7        823.29        802.43        16.00 o                         
  -3  13   7        684.12        668.73        19.97 o                         
  -1  13   7        324.14        343.62        15.98 o                         
   1  13   7         14.17         33.90        17.76 o                         
   3  13   7         84.76         99.61        21.19 o                         
 -14  14   7         18.01         25.81        17.04 o                         
 -12  14   7         47.42         89.83        15.60 o                         
 -10  14   7        350.32        371.55        17.88 o                         
  -8  14   7        370.14        372.53        16.44 o                         
  -6  14   7        534.63        527.67        19.64 o                         
  -4  14   7        537.79        496.45        17.60 o                         
  -2  14   7        103.03         55.98        21.49 o                         
   0  14   7         23.90         52.57        18.32 o                         
   2  14   7        121.15        124.78        23.01 o                         
 -13  15   7        165.02        158.54        17.73 o                         
 -11  15   7         24.56         30.06        17.23 o                         
  -9  15   7         50.63         39.15        15.98 o                         
  -7  15   7        125.79        111.07        15.69 o                         
  -5  15   7          8.61         30.87        25.42 o                         
  -3  15   7         73.09         96.19        20.38 o                         
  -1  15   7        206.22        179.22        22.03 o                         
   1  15   7         34.35         40.89        20.32 o                         
 -12  16   7         62.87         31.90        17.74 o                         
 -10  16   7        118.07        103.55        17.85 o                         
  -8  16   7        171.74        194.19        17.43 o                         
  -6  16   7        127.38        109.85        20.44 o                         
  -4  16   7        201.98        181.91        24.71 o                         
  -2  16   7        141.96        130.62        20.83 o                         
   0  16   7          3.71         22.78        21.16 o                         
  -9  17   7         14.26         44.73        19.64 o                         
  -7  17   7         42.01         64.10        18.64 o                         
  -5  17   7         17.71        -10.70        21.16 o                         
  -3  17   7         34.77         31.50        27.29 o                         
 -22   0   8         26.99         49.35        53.03 o                         
 -20   0   8         51.72        110.48        19.34 o                         
 -18   0   8        956.44        849.94        32.37 o                         
 -16   0   8       5205.11       4905.07       136.44 o                         
 -14   0   8       1687.47       1683.30        20.29 o                         
 -12   0   8        166.29        178.44        19.56 o                         
 -10   0   8         66.68         88.07        17.05 o                         
  -8   0   8        800.19        852.23        22.10 o                         
  -6   0   8        907.38        836.03        24.71 o                         
  -4   0   8       5102.43       5339.01        65.11 o                         
  -2   0   8       5163.29       5192.73        47.36 o                         
   0   0   8       1536.95       1505.71        48.98 o                         
   2   0   8         38.01         49.86        19.79 o                         
   4   0   8          4.84         41.64        23.64 o                         
   6   0   8        435.57        464.33        25.16 o                         
   8   0   8        360.95        319.47        37.63 o                         
 -21   1   8          2.92          4.24        17.05 o                         
 -19   1   8         46.21         29.42        12.05 o                         
 -17   1   8        191.18        178.47        18.25 o                         
 -15   1   8          0.15         10.05        12.58 o                         
 -13   1   8         22.56         26.21        14.83 o                         
 -11   1   8        228.27        218.43        14.88 o                         
  -9   1   8        103.87        114.42        15.59 o                         
  -7   1   8          9.44         41.65        15.39 o                         
  -5   1   8          6.37         31.97        16.69 o                         
  -3   1   8         16.48         24.86        15.56 o                         
  -1   1   8          2.65         17.14        14.88 o                         
   1   1   8          3.36         35.29        15.57 o                         
   3   1   8          1.26         38.34        15.88 o                         
   5   1   8         18.49         49.83        15.59 o                         
   7   1   8          0.53         23.56        20.62 o                         
 -22   2   8         63.84         57.54        16.72 o                         
 -20   2   8         89.23        103.15        12.62 o                         
 -18   2   8         50.16         76.53        12.27 o                         
 -16   2   8       1341.28       1343.02        28.37 o                         
 -14   2   8        883.96        906.88        19.21 o                         
 -12   2   8         32.49         47.80        16.20 o                         
 -10   2   8        830.53        826.43        19.59 o                         
  -8   2   8        992.31        932.20        18.91 o                         
  -6   2   8       2394.71       2393.73        18.63 o                         
  -4   2   8       2972.38       2997.27        23.08 o                         
  -2   2   8       3237.25       3155.35        35.33 o                         
   0   2   8        859.69        834.86        18.45 o                         
   2   2   8        124.45        126.88        16.55 o                         
   4   2   8        261.43        248.93        17.12 o                         
   6   2   8        303.21        301.09        28.99 o                         
   8   2   8        307.26        317.30        33.49 o                         
 -21   3   8         10.68         45.34        13.94 o                         
 -19   3   8          0.89         28.67        12.35 o                         
 -17   3   8        103.18         75.83        14.12 o                         
 -15   3   8         90.49        134.17        20.83 o                         
 -13   3   8        161.03        186.17        13.96 o                         
 -11   3   8        877.17        857.45        15.46 o                         
  -9   3   8        410.51        414.59        15.17 o                         
  -7   3   8        359.69        393.85        17.85 o                         
  -5   3   8        152.51        178.84        15.74 o                         
  -3   3   8          1.88         14.90        15.02 o                         
  -1   3   8         10.95         47.31        15.82 o                         
   1   3   8        234.19        267.44        17.70 o                         
   3   3   8        182.98        200.01        15.62 o                         
   5   3   8         43.10         64.21        16.95 o                         
   7   3   8          1.71         -2.00        21.02 o                         
 -20   4   8        322.19        298.07        16.09 o                         
 -18   4   8        144.30        143.00        14.60 o                         
 -16   4   8        248.25        251.74        15.53 o                         
 -14   4   8        179.66        187.37        12.96 o                         
 -12   4   8        866.40        860.70        19.46 o                         
 -10   4   8       2298.55       2280.60        20.20 o                         
  -8   4   8        757.99        715.05        18.79 o                         
  -6   4   8       3982.68       3848.10        27.72 o                         
  -4   4   8       3105.51       3008.31        28.70 o                         
  -2   4   8        336.39        314.77        21.83 o                         
   0   4   8        120.44        139.00        16.34 o                         
   2   4   8        491.68        496.74        22.23 o                         
   4   4   8        596.74        547.17        16.85 o                         
   6   4   8        364.44        374.76        20.73 o                         
   8   4   8        310.27        286.66        25.21 o                         
 -21   5   8          0.33        -13.50        13.92 o                         
 -19   5   8          1.45         11.90        19.33 o                         
 -17   5   8         22.81         43.18        13.72 o                         
 -15   5   8         24.44         50.75        15.35 o                         
 -13   5   8         83.40        125.72        14.90 o                         
 -11   5   8        521.27        528.98        14.88 o                         
  -9   5   8        245.66        253.18        14.38 o                         
  -7   5   8        240.62        225.76        16.05 o                         
  -5   5   8        379.63        331.71        16.01 o                         
  -3   5   8         77.71         73.80        17.48 o                         
  -1   5   8         66.25         66.67        17.44 o                         
   1   5   8        475.40        487.30        17.34 o                         
   3   5   8        193.61        219.57        17.09 o                         
   5   5   8          8.44         26.32        15.81 o                         
   7   5   8         20.00         35.80        22.05 o                         
 -20   6   8        133.97        129.98        16.87 o                         
 -18   6   8         56.02         85.43        16.73 o                         
 -16   6   8        426.53        448.95        14.80 o                         
 -14   6   8        594.90        613.88        17.31 o                         
 -12   6   8        866.90        827.44        16.46 o                         
 -10   6   8       1759.59       1687.45        17.59 o                         
  -8   6   8       1216.18       1168.17        16.38 o                         
  -6   6   8       2348.78       2270.13        18.20 o                         
  -4   6   8        510.62        509.31        17.68 o                         
  -2   6   8        308.89        341.11        16.84 o                         
   0   6   8        783.15        836.05        17.66 o                         
   2   6   8        448.30        494.99        18.04 o                         
   4   6   8        386.58        419.14        17.45 o                         
   6   6   8        312.17        293.31        21.08 o                         
 -19   7   8          1.79         25.19        16.95 o                         
 -17   7   8         79.77         94.06        14.01 o                         
 -15   7   8        209.48        218.14        22.70 o                         
 -13   7   8        594.65        576.82        14.70 o                         
 -11   7   8        757.95        744.42        15.16 o                         
  -9   7   8          1.69         29.35        14.09 o                         
  -7   7   8         58.99         67.86        14.24 o                         
  -5   7   8        243.47        245.72        16.21 o                         
  -3   7   8         39.63         62.77        17.74 o                         
  -1   7   8         63.05        122.32        18.11 o                         
   1   7   8        647.95        622.54        23.93 o                         
   3   7   8         50.72         56.46        17.85 o                         
   5   7   8          6.95          0.90        19.61 o                         
   7   7   8         82.65         78.06        23.60 o                         
 -20   8   8         25.45         45.13        17.68 o                         
 -18   8   8         66.59         85.87        17.15 o                         
 -16   8   8        555.00        537.61        19.70 o                         
 -14   8   8        460.17        497.50        15.53 o                         
 -12   8   8         77.92        116.75        15.30 o                         
 -10   8   8        817.31        875.79        15.08 o                         
  -8   8   8        650.59        644.61        17.31 o                         
  -6   8   8        540.69        577.54        26.82 o                         
  -4   8   8       1344.87       1393.39        19.55 o                         
  -2   8   8       2757.87       2651.88        52.88 o                         
   0   8   8       1014.36        988.49        19.24 o                         
   2   8   8        288.61        355.66        29.22 o                         
   4   8   8        162.17        157.74        17.45 o                         
   6   8   8         13.71         25.51        18.87 o                         
 -19   9   8          2.94         49.05        20.48 o                         
 -17   9   8         22.29         31.13        19.79 o                         
 -15   9   8         84.18         80.35        17.78 o                         
 -13   9   8        345.29        332.64        19.12 o                         
 -11   9   8        291.80        312.47        16.50 o                         
  -9   9   8         67.71         66.11        13.52 o                         
  -7   9   8          4.68          4.68        14.05 o                         
  -5   9   8        927.81        944.29        15.87 o                         
  -3   9   8        876.18        856.77        15.82 o                         
  -1   9   8        143.04        116.75        18.50 o                         
   1   9   8         58.13        108.49        16.50 o                         
   3   9   8         45.61         45.06        16.75 o                         
   5   9   8         19.68         37.55        23.03 o                         
 -18  10   8         45.38         47.55        23.94 o                         
 -16  10   8        205.17        199.67        35.61 o                         
 -14  10   8        783.01        718.17        19.91 o                         
 -12  10   8        920.33        910.56        18.10 o                         
 -10  10   8        184.87        206.36        14.55 o                         
  -8  10   8         22.42         37.62        13.64 o                         
  -6  10   8        478.15        455.24        15.07 o                         
  -4  10   8        919.82        914.45        17.42 o                         
  -2  10   8        631.64        596.56        15.67 o                         
   0  10   8        333.11        337.46        17.60 o                         
   2  10   8        113.04        121.34        18.03 o                         
   4  10   8         62.27         31.34        23.80 o                         
 -17  11   8        168.26        132.33        22.44 o                         
 -15  11   8        307.60        319.96        20.55 o                         
 -13  11   8         50.06         47.45        13.35 o                         
 -11  11   8        127.78        113.13        15.04 o                         
  -9  11   8        150.80        147.99        14.40 o                         
  -7  11   8         92.77        119.88        14.49 o                         
  -5  11   8         79.68         92.04        15.41 o                         
  -3  11   8         85.53        125.14        14.69 o                         
  -1  11   8        143.08        133.31        15.26 o                         
   1  11   8        132.75         97.72        16.25 o                         
   3  11   8         15.61         42.70        23.19 o                         
 -16  12   8         20.94          2.89        21.03 o                         
 -14  12   8        210.37        188.50        17.68 o                         
 -12  12   8        230.21        241.16        13.68 o                         
 -10  12   8        135.61        157.33        15.56 o                         
  -8  12   8        118.01        135.26        14.41 o                         
  -6  12   8        487.91        468.53        15.03 o                         
  -4  12   8        310.13        365.53        14.37 o                         
  -2  12   8        114.08        103.98        14.13 o                         
   0  12   8         16.73         22.89        15.10 o                         
   2  12   8         86.29         73.43        21.42 o                         
 -15  13   8         52.98         60.69        17.13 o                         
 -13  13   8         46.85         59.09        16.30 o                         
 -11  13   8        177.77        152.66        17.09 o                         
  -9  13   8        113.58        132.57        14.80 o                         
  -7  13   8        146.78        180.01        14.18 o                         
  -5  13   8        150.23        156.57        14.63 o                         
  -3  13   8         80.30        112.98        14.45 o                         
  -1  13   8         85.50        100.66        14.89 o                         
   1  13   8        105.87        102.52        19.86 o                         
 -14  14   8        136.42        143.49        15.92 o                         
 -12  14   8        108.45        106.76        18.87 o                         
 -10  14   8        106.49        102.18        16.08 o                         
  -8  14   8        119.48        128.88        13.75 o                         
  -6  14   8         68.97         82.65        15.00 o                         
  -4  14   8          6.80         23.52        14.59 o                         
  -2  14   8         72.70        107.90        15.49 o                         
   0  14   8         98.56         82.65        19.30 o                         
 -13  15   8         63.12         48.78        17.84 o                         
 -11  15   8         67.71         71.15        16.90 o                         
  -9  15   8        123.63        140.43        17.29 o                         
  -7  15   8        152.21        149.13        17.14 o                         
  -5  15   8        133.43        110.59        17.32 o                         
  -3  15   8        177.09        193.30        20.57 o                         
  -1  15   8         70.46         70.81        19.60 o                         
 -10  16   8         13.99         32.39        16.43 o                         
  -8  16   8          0.71         14.04        17.54 o                         
  -6  16   8         12.64         27.94        17.34 o                         
  -4  16   8         14.53         21.47        22.41 o                         
 -21   1   9         34.70         37.95        15.31 o                         
 -19   1   9        232.32        218.09        13.07 o                         
 -17   1   9        594.95        616.03        20.85 o                         
 -15   1   9       1632.06       1604.40        29.44 o                         
 -13   1   9        230.19        237.41        13.48 o                         
 -11   1   9         33.23         66.81        15.10 o                         
  -9   1   9        134.66        152.78        20.57 o                         
  -7   1   9        752.65        728.22        25.20 o                         
  -5   1   9       3753.14       3682.36        33.21 o                         
  -3   1   9       2914.10       2841.98        23.11 o                         
  -1   1   9       1959.24       1920.10        18.49 o                         
   1   1   9        329.35        351.50        16.22 o                         
   3   1   9         43.37         76.47        22.29 o                         
   5   1   9        151.47        138.85        23.73 o                         
 -20   2   9         22.34         58.92        17.95 o                         
 -18   2   9          3.72         13.16        14.56 o                         
 -16   2   9          7.22         22.94        13.02 o                         
 -14   2   9         37.87         50.39        15.09 o                         
 -12   2   9        679.81        628.65        17.16 o                         
 -10   2   9        241.36        233.41        15.16 o                         
  -8   2   9        133.69        164.31        18.11 o                         
  -6   2   9         99.18        129.99        14.22 o                         
  -4   2   9          0.18          5.29        14.22 o                         
  -2   2   9          6.35         33.38        16.05 o                         
   0   2   9         10.16         36.05        15.67 o                         
   2   2   9         42.83         51.98        15.84 o                         
   4   2   9         19.65         13.71        17.01 o                         
   6   2   9         13.07         43.26        18.59 o                         
 -21   3   9         47.94         34.75        13.53 o                         
 -19   3   9          7.42         22.53        13.01 o                         
 -17   3   9         37.21         50.20        13.17 o                         
 -15   3   9       1084.27       1055.57        22.85 o                         
 -13   3   9       1020.23       1015.81        15.74 o                         
 -11   3   9       1454.35       1439.62        25.18 o                         
  -9   3   9        499.19        530.23        15.98 o                         
  -7   3   9        195.32        199.35        15.49 o                         
  -5   3   9       1947.65       1978.06        18.04 o                         
  -3   3   9       1036.82       1049.71        24.95 o                         
  -1   3   9       1369.08       1317.33        16.61 o                         
   1   3   9       1055.00       1018.85        17.69 o                         
   3   3   9        172.45        203.21        16.88 o                         
   5   3   9         96.28        130.49        17.23 o                         
 -20   4   9          0.31         13.22        12.69 o                         
 -18   4   9          1.32         30.97        14.59 o                         
 -16   4   9         13.68         13.23        15.04 o                         
 -14   4   9         16.32         25.82        19.48 o                         
 -12   4   9        252.50        259.05        21.30 o                         
 -10   4   9        672.25        667.86        21.37 o                         
  -8   4   9         35.98         59.46        19.67 o                         
  -6   4   9        110.32        130.29        14.52 o                         
  -4   4   9         58.89         63.31        15.42 o                         
  -2   4   9         50.31         59.98        15.69 o                         
   0   4   9          9.47         57.06        15.84 o                         
   2   4   9         69.73         73.47        15.93 o                         
   4   4   9          0.44         29.41        16.94 o                         
 -21   5   9         78.49         64.63        15.26 o                         
 -19   5   9         41.56         33.39        13.42 o                         
 -17   5   9         29.66         40.15        14.35 o                         
 -15   5   9       1508.66       1403.59        36.06 o                         
 -13   5   9       1810.57       1730.95        23.39 o                         
 -11   5   9        908.56        891.81        15.39 o                         
  -9   5   9        707.80        701.95        16.14 o                         
  -7   5   9        324.16        335.73        14.31 o                         
  -5   5   9         60.12         54.99        14.10 o                         
  -3   5   9         34.96         71.41        17.69 o                         
  -1   5   9       1149.35       1158.54        28.62 o                         
   1   5   9        767.65        764.62        29.47 o                         
   3   5   9        249.35        236.72        17.37 o                         
   5   5   9        139.81        132.79        17.14 o                         
 -20   6   9         11.49         14.00        14.09 o                         
 -18   6   9         69.05         45.31        14.04 o                         
 -16   6   9        125.71        139.00        18.46 o                         
 -14   6   9          5.86          4.84        13.76 o                         
 -12   6   9        128.88        168.24        15.24 o                         
 -10   6   9        778.95        781.94        33.72 o                         
  -8   6   9        157.71        175.18        16.41 o                         
  -6   6   9          2.88         34.95        14.18 o                         
  -4   6   9          4.40         34.99        15.65 o                         
  -2   6   9          6.62         22.90        15.50 o                         
   0   6   9          8.99         -2.54        15.58 o                         
   2   6   9          1.08          0.81        19.91 o                         
   4   6   9         16.06         31.76        16.47 o                         
 -19   7   9        132.47        122.61        14.89 o                         
 -17   7   9        177.69        186.64        14.69 o                         
 -15   7   9        272.19        280.47        15.86 o                         
 -13   7   9        111.71        130.68        13.87 o                         
 -11   7   9       1121.17       1074.67        18.91 o                         
  -9   7   9        964.74        961.57        14.89 o                         
  -7   7   9         28.23         44.67        20.64 o                         
  -5   7   9        719.92        729.11        16.94 o                         
  -3   7   9       1243.66       1215.75        33.40 o                         
  -1   7   9        667.04        670.39        33.26 o                         
   1   7   9        135.61        121.28        16.35 o                         
   3   7   9         52.71         50.34        16.29 o                         
 -18   8   9         10.39         39.37        14.94 o                         
 -16   8   9         51.90        100.41        14.58 o                         
 -14   8   9         11.05         16.23        15.33 o                         
 -12   8   9         62.14        112.04        14.82 o                         
 -10   8   9         82.51        105.75        13.73 o                         
  -8   8   9         51.79         75.04        16.01 o                         
  -6   8   9        802.87        748.99        22.15 o                         
  -4   8   9        731.78        726.01        19.33 o                         
  -2   8   9         13.08         49.55        16.07 o                         
   0   8   9          2.28         33.84        19.77 o                         
   2   8   9         56.28         83.22        16.50 o                         
   4   8   9         39.88         42.03        19.56 o                         
 -19   9   9        119.38        112.38        20.25 o                         
 -17   9   9         89.41         80.88        15.50 o                         
 -15   9   9        300.54        269.13        15.16 o                         
 -13   9   9        227.63        238.34        15.22 o                         
 -11   9   9        291.20        312.81        30.11 o                         
  -9   9   9        186.75        188.37        15.87 o                         
  -7   9   9        178.45        181.56        20.55 o                         
  -5   9   9        922.38       1011.13        34.55 o                         
  -3   9   9        568.91        581.70        16.79 o                         
  -1   9   9        189.77        198.92        16.29 o                         
   1   9   9          8.69         19.80        20.93 o                         
   3   9   9         17.89         35.26        17.25 o                         
 -18  10   9         10.31         43.85        21.77 o                         
 -16  10   9        123.45        108.67        15.88 o                         
 -14  10   9         19.04         35.26        22.88 o                         
 -12  10   9        115.22        139.25        19.55 o                         
 -10  10   9        236.30        229.54        17.54 o                         
  -8  10   9         32.58         65.90        15.78 o                         
  -6  10   9        344.58        339.77        16.61 o                         
  -4  10   9        396.73        411.14        16.84 o                         
  -2  10   9         58.30         44.91        15.84 o                         
   0  10   9         63.02         58.05        16.60 o                         
   2  10   9        107.21        103.81        17.61 o                         
 -17  11   9         42.83         33.87        27.12 o                         
 -15  11   9        154.40        179.06        17.97 o                         
 -13  11   9        170.61        219.60        17.54 o                         
 -11  11   9         95.70        109.89        16.60 o                         
  -9  11   9        141.33        175.74        13.50 o                         
  -7  11   9        232.92        226.95        15.29 o                         
  -5  11   9        388.33        391.19        15.18 o                         
  -3  11   9        138.95        197.30        18.93 o                         
  -1  11   9         21.32         32.92        17.55 o                         
   1  11   9         12.51         29.84        17.49 o                         
 -16  12   9         84.91         61.20        21.24 o                         
 -14  12   9         47.91         46.18        16.16 o                         
 -12  12   9        125.50        130.08        14.95 o                         
 -10  12   9        144.43        143.33        14.50 o                         
  -8  12   9         10.60         16.34        14.25 o                         
  -6  12   9         55.62         85.85        14.23 o                         
  -4  12   9        186.77        202.14        16.01 o                         
  -2  12   9        177.17        149.94        16.68 o                         
   0  12   9         66.67         64.13        18.52 o                         
 -15  13   9         48.82         57.21        20.95 o                         
 -13  13   9         89.94        100.85        18.18 o                         
 -11  13   9        279.95        265.51        18.77 o                         
  -9  13   9        358.10        354.35        15.63 o                         
  -7  13   9         61.03         55.06        15.15 o                         
  -5  13   9         44.83         68.35        14.42 o                         
  -3  13   9         85.85        117.53        16.15 o                         
  -1  13   9        156.38        146.78        18.98 o                         
 -12  14   9         76.74         81.41        16.46 o                         
 -10  14   9        166.00        152.49        14.91 o                         
  -8  14   9        162.68        144.89        15.52 o                         
  -6  14   9        117.49        115.36        15.43 o                         
  -4  14   9         73.47         75.29        14.85 o                         
  -2  14   9        109.26        123.29        15.61 o                         
  -9  15   9         20.46         33.84        16.56 o                         
  -7  15   9         38.29         60.78        13.74 o                         
  -5  15   9         50.88         63.36        15.62 o                         
 -20   0  10        346.07        301.07        17.62 o                         
 -18   0  10        206.70        250.60        17.35 o                         
 -16   0  10        202.10        178.76        16.91 o                         
 -14   0  10        501.34        529.92        32.28 o                         
 -12   0  10        535.52        611.14        32.60 o                         
 -10   0  10       1875.10       1859.25        30.87 o                         
  -8   0  10       1027.75       1038.69        33.92 o                         
  -6   0  10        862.99        824.76        22.97 o                         
  -4   0  10        669.54        713.60        21.93 o                         
  -2   0  10         61.68         88.99        19.83 o                         
   0   0  10        372.72        375.55        49.88 o                         
   2   0  10        266.35        207.66        25.18 o                         
   4   0  10         64.16         39.82        22.33 o                         
 -21   1  10         47.06         48.68        14.24 o                         
 -19   1  10          0.11         18.79        13.45 o                         
 -17   1  10          0.02         32.82        15.13 o                         
 -15   1  10         46.88         45.11        12.21 o                         
 -13   1  10          0.04         21.92        16.14 o                         
 -11   1  10        123.20        117.86        12.83 o                         
  -9   1  10        210.62        206.55        13.68 o                         
  -7   1  10         16.72         34.68        12.70 o                         
  -5   1  10         87.61        106.04        14.15 o                         
  -3   1  10          6.59         30.80        13.75 o                         
  -1   1  10          4.57         34.48        14.09 o                         
   1   1  10         19.96         44.51        15.36 o                         
   3   1  10          0.20         33.29        17.22 o                         
 -20   2  10         35.88         44.07        13.32 o                         
 -18   2  10         92.21        120.54        14.87 o                         
 -16   2  10        170.34        206.46        12.41 o                         
 -14   2  10       1307.32       1283.16        37.72 o                         
 -12   2  10       1819.91       1801.27        17.91 o                         
 -10   2  10       1050.71       1092.00        19.43 o                         
  -8   2  10        198.97        241.45        18.48 o                         
  -6   2  10        919.30        893.87        14.94 o                         
  -4   2  10        912.37        926.56        16.35 o                         
  -2   2  10        292.89        265.88        14.45 o                         
   0   2  10        687.73        642.92        15.57 o                         
   2   2  10        248.13        241.81        16.60 o                         
   4   2  10         62.00         72.45        16.76 o                         
 -21   3  10          0.11        -11.01        13.48 o                         
 -19   3  10          6.47         15.05        12.28 o                         
 -17   3  10         10.91         18.56        14.35 o                         
 -15   3  10         46.70         43.76        13.61 o                         
 -13   3  10          0.64         18.27        16.51 o                         
 -11   3  10         18.10         35.68        14.84 o                         
  -9   3  10         54.82         55.80        13.52 o                         
  -7   3  10          0.70         28.42        15.77 o                         
  -5   3  10         74.84         73.48        15.27 o                         
  -3   3  10         88.42         85.77        19.96 o                         
  -1   3  10        129.33        113.77        16.19 o                         
   1   3  10         35.63         20.24        15.80 o                         
   3   3  10          6.06          0.81        15.69 o                         
 -20   4  10         14.29         45.04        12.57 o                         
 -18   4  10         10.74         10.38        16.33 o                         
 -16   4  10        387.31        385.84        16.48 o                         
 -14   4  10       1577.11       1582.72        40.37 o                         
 -12   4  10        712.20        795.54        20.74 o                         
 -10   4  10        541.17        572.29        13.88 o                         
  -8   4  10         86.94         76.95        13.90 o                         
  -6   4  10         58.12         79.61        14.72 o                         
  -4   4  10        340.24        355.97        16.89 o                         
  -2   4  10        705.19        691.57        17.37 o                         
   0   4  10       1090.43       1016.17        19.14 o                         
   2   4  10        305.26        276.08        15.35 o                         
 -19   5  10          0.32         16.49        14.69 o                         
 -17   5  10         13.26         27.69        13.91 o                         
 -15   5  10          2.16         12.87        21.50 o                         
 -13   5  10         70.51         81.32        14.82 o                         
 -11   5  10        148.43        167.69        15.42 o                         
  -9   5  10        233.52        239.40        21.79 o                         
  -7   5  10          0.83         24.09        14.62 o                         
  -5   5  10          7.68         -1.49        20.22 o                         
  -3   5  10        166.37        200.84        25.59 o                         
  -1   5  10         98.04        145.21        29.58 o                         
   1   5  10          0.38        -10.08        16.06 o                         
   3   5  10          1.82         12.42        17.34 o                         
 -20   6  10         33.32         44.66        17.47 o                         
 -18   6  10         65.10         90.03        14.25 o                         
 -16   6  10        182.14        180.63        20.64 o                         
 -14   6  10        498.07        469.65        16.92 o                         
 -12   6  10        489.80        507.23        26.19 o                         
 -10   6  10        645.08        643.98        14.33 o                         
  -8   6  10         16.85         56.92        13.48 o                         
  -6   6  10         12.08         47.40        17.78 o                         
  -4   6  10        565.38        616.24        17.28 o                         
  -2   6  10        721.01        708.85        21.88 o                         
   0   6  10        647.87        611.47        23.45 o                         
   2   6  10        178.78        140.76        18.23 o                         
 -19   7  10          5.30         12.38        14.46 o                         
 -17   7  10        102.16         99.11        15.01 o                         
 -15   7  10         54.05         55.95        14.06 o                         
 -13   7  10         44.77         63.05        21.83 o                         
 -11   7  10        119.24        157.14        13.81 o                         
  -9   7  10        128.22        158.88        15.35 o                         
  -7   7  10          1.09         38.95        15.70 o                         
  -5   7  10        169.06        168.44        16.77 o                         
  -3   7  10        103.34        108.40        16.30 o                         
  -1   7  10          0.64          4.04        17.04 o                         
   1   7  10          8.29          7.55        16.10 o                         
 -18   8  10          9.07         16.38        16.12 o                         
 -16   8  10          4.50         30.18        14.15 o                         
 -14   8  10        180.42        207.83        15.54 o                         
 -12   8  10        187.90        181.68        21.52 o                         
 -10   8  10        330.32        316.67        21.62 o                         
  -8   8  10        332.75        359.25        15.15 o                         
  -6   8  10        460.79        464.34        17.59 o                         
  -4   8  10        409.40        399.95        31.60 o                         
  -2   8  10        248.29        242.78        17.07 o                         
   0   8  10        154.57        157.65        16.57 o                         
 -17   9  10         46.24         53.39        15.72 o                         
 -15   9  10         80.26         87.89        13.97 o                         
 -13   9  10          1.89         13.91        16.37 o                         
 -11   9  10         47.25         59.45        17.05 o                         
  -9   9  10        293.11        315.10        16.35 o                         
  -7   9  10        514.28        472.31        17.70 o                         
  -5   9  10        334.94        293.85        16.47 o                         
  -3   9  10         41.83         56.25        15.25 o                         
  -1   9  10         33.97         38.93        16.35 o                         
   1   9  10         14.89         42.45        16.42 o                         
 -16  10  10         66.86         58.41        16.86 o                         
 -14  10  10        128.90        146.07        17.64 o                         
 -12  10  10          2.07          9.07        15.26 o                         
 -10  10  10        153.94        166.72        15.49 o                         
  -8  10  10        280.21        256.72        16.92 o                         
  -6  10  10        127.18        118.17        16.41 o                         
  -4  10  10        160.27        167.98        21.59 o                         
  -2  10  10         88.89         86.34        19.67 o                         
   0  10  10         74.12        116.10        24.16 o                         
 -15  11  10         98.53        113.85        17.74 o                         
 -13  11  10         29.42         42.10        17.34 o                         
 -11  11  10         83.42         94.15        16.31 o                         
  -9  11  10         18.12         35.33        25.07 o                         
  -7  11  10         46.00         52.65        17.17 o                         
  -5  11  10        390.39        370.11        22.63 o                         
  -3  11  10        195.90        159.28        21.90 o                         
  -1  11  10         15.42         45.04        16.06 o                         
 -14  12  10         86.10        109.74        15.86 o                         
 -12  12  10         41.67         80.97        19.58 o                         
 -10  12  10        149.41        166.90        17.33 o                         
  -8  12  10        111.35        102.35        17.59 o                         
  -6  12  10         47.35         74.80        17.28 o                         
  -4  12  10        112.33        104.80        17.42 o                         
 -13  13  10         34.99         60.82        18.02 o                         
 -11  13  10        157.52        151.75        17.02 o                         
  -9  13  10        149.56        141.88        17.79 o                         
  -7  13  10         34.93         52.68        17.64 o                         
  -5  13  10         63.93         52.28        15.52 o                         
 -19   1  11        120.55        108.72        12.56 o                         
 -17   1  11         29.91         57.29        18.14 o                         
 -15   1  11         15.94         16.08        13.38 o                         
 -13   1  11        387.68        408.63        13.24 o                         
 -11   1  11       1389.25       1340.60        18.41 o                         
  -9   1  11        932.34        944.78        17.78 o                         
  -7   1  11         38.65         75.40        14.17 o                         
  -5   1  11        114.88        125.15        13.30 o                         
  -3   1  11         29.05         61.15        13.66 o                         
  -1   1  11         68.08         64.10        16.28 o                         
   1   1  11        303.76        244.32        18.37 o                         
 -20   2  11          0.27         17.86        14.15 o                         
 -18   2  11          0.78         31.28        12.35 o                         
 -16   2  11         74.57         80.74        12.79 o                         
 -14   2  11         13.43         22.13        11.63 o                         
 -12   2  11        120.10        136.51        14.43 o                         
 -10   2  11         53.45         75.88        14.29 o                         
  -8   2  11        108.68        103.79        13.75 o                         
  -6   2  11        238.39        225.74        13.10 o                         
  -4   2  11         24.69         20.96        14.09 o                         
  -2   2  11         37.92         57.10        15.31 o                         
   0   2  11         45.12         33.18        16.28 o                         
 -19   3  11         56.10         46.37        15.84 o                         
 -17   3  11         60.76         68.15        13.91 o                         
 -15   3  11        248.42        235.11        15.08 o                         
 -13   3  11        394.08        402.05        22.48 o                         
 -11   3  11        537.21        557.23        15.72 o                         
  -9   3  11        797.28        848.25        14.37 o                         
  -7   3  11        184.47        180.45        20.71 o                         
  -5   3  11        341.64        341.68        15.56 o                         
  -3   3  11        197.70        234.37        17.15 o                         
  -1   3  11        128.89        143.64        15.78 o                         
   1   3  11        295.81        279.69        16.57 o                         
 -18   4  11          8.17         27.45        15.54 o                         
 -16   4  11         88.78         88.86        14.10 o                         
 -14   4  11        115.26        104.45        15.63 o                         
 -12   4  11         11.32         24.19        13.52 o                         
 -10   4  11         83.82         81.38        14.82 o                         
  -8   4  11         24.02         26.10        15.47 o                         
  -6   4  11         35.64         68.99        14.56 o                         
  -4   4  11        287.83        300.91        17.01 o                         
  -2   4  11        207.67        200.34        15.93 o                         
   0   4  11         18.57         44.47        15.59 o                         
 -19   5  11         86.19         69.56        14.43 o                         
 -17   5  11        106.46         99.07        14.54 o                         
 -15   5  11        172.98        206.29        16.86 o                         
 -13   5  11        425.00        463.00        16.01 o                         
 -11   5  11        427.53        428.27        22.17 o                         
  -9   5  11        106.53         93.26        14.39 o                         
  -7   5  11         12.52         13.43        15.65 o                         
  -5   5  11        510.84        533.76        16.53 o                         
  -3   5  11        483.15        460.59        17.12 o                         
  -1   5  11        309.58        249.93        25.60 o                         
 -18   6  11         16.44         24.22        14.61 o                         
 -16   6  11         96.13         64.85        15.53 o                         
 -14   6  11        138.76        152.86        19.30 o                         
 -12   6  11         90.95        112.82        14.06 o                         
 -10   6  11          2.56          2.64        13.07 o                         
  -8   6  11         76.91         78.84        14.35 o                         
  -6   6  11         23.76          9.20        17.55 o                         
  -4   6  11        119.05        127.27        15.90 o                         
  -2   6  11         66.02         65.83        16.70 o                         
   0   6  11        123.88        111.53        16.54 o                         
 -17   7  11          7.12         28.27        13.70 o                         
 -15   7  11        196.99        183.79        14.60 o                         
 -13   7  11        507.41        514.49        15.23 o                         
 -11   7  11        325.68        325.42        13.82 o                         
  -9   7  11        462.63        433.38        16.55 o                         
  -7   7  11        209.51        221.56        22.13 o                         
  -5   7  11        266.22        263.03        17.02 o                         
  -3   7  11        303.17        326.23        17.88 o                         
  -1   7  11        213.68        202.62        17.11 o                         
 -16   8  11         97.48         91.58        14.30 o                         
 -14   8  11         48.69         33.12        14.66 o                         
 -12   8  11          2.76         23.03        14.44 o                         
 -10   8  11        124.70        106.50        17.49 o                         
  -8   8  11         79.39         69.40        16.49 o                         
  -6   8  11         21.47         54.11        19.75 o                         
  -4   8  11         19.49          3.58        18.31 o                         
  -2   8  11         62.22         54.28        18.34 o                         
 -15   9  11        165.43        153.40        19.49 o                         
 -13   9  11        203.48        236.12        22.58 o                         
 -11   9  11        149.35        180.95        16.31 o                         
  -9   9  11        380.47        368.28        16.27 o                         
  -7   9  11         97.98         66.50        15.58 o                         
  -5   9  11         58.47         74.65        26.93 o                         
  -3   9  11        109.53        116.18        17.14 o                         
 -14  10  11         33.05         77.35        16.94 o                         
 -12  10  11          1.58         18.35        17.64 o                         
 -10  10  11         52.70         44.46        20.83 o                         
  -8  10  11         72.52         90.34        16.35 o                         
  -6  10  11        104.34        107.68        14.95 o                         
  -4  10  11         74.63        110.30        16.83 o                         
 -13  11  11         94.14         95.69        16.81 o                         
 -11  11  11         14.99         59.87        17.66 o                         
  -9  11  11        104.73         93.65        16.86 o                         
  -7  11  11         77.36         93.12        17.73 o                         
  -5  11  11         26.99         37.84        17.85 o                         
 -10  12  11         88.57         92.38        16.72 o                         
 -18   0  12         45.52         69.14        17.44 o                         
 -16   0  12          2.49         46.98        19.50 o                         
 -14   0  12         10.20         -2.83        20.56 o                         
 -12   0  12        247.88        251.21        19.99 o                         
 -10   0  12        691.41        683.49        23.54 o                         
  -8   0  12        225.58        260.76        19.88 o                         
  -6   0  12         46.89         69.88        19.77 o                         
  -4   0  12        354.65        311.62        20.77 o                         
  -2   0  12        169.59        178.69        22.85 o                         
 -19   1  12          0.00         -7.41        12.70 o                         
 -17   1  12          2.00         10.48        13.16 o                         
 -15   1  12          0.02         23.62        13.10 o                         
 -13   1  12          1.27         -0.54        16.24 o                         
 -11   1  12          0.76         15.17        21.02 o                         
  -9   1  12         47.16         99.55        14.84 o                         
  -7   1  12          0.96         -6.45        14.12 o                         
  -5   1  12         26.80         65.92        13.71 o                         
  -3   1  12          1.29         11.84        14.92 o                         
 -18   2  12         66.48         74.00        12.69 o                         
 -16   2  12         55.57         66.38        13.52 o                         
 -14   2  12         26.33         36.87        20.37 o                         
 -12   2  12        158.82        192.19        15.85 o                         
 -10   2  12        842.02        822.55        22.42 o                         
  -8   2  12        484.89        462.16        15.87 o                         
  -6   2  12        117.23        150.80        27.31 o                         
  -4   2  12        228.25        219.89        15.06 o                         
  -2   2  12        105.41        126.55        16.07 o                         
 -17   3  12         26.93         50.78        13.06 o                         
 -15   3  12         57.32         63.22        12.79 o                         
 -13   3  12         28.76         47.60        13.94 o                         
 -11   3  12         55.69         70.86        22.85 o                         
  -9   3  12         25.04         20.58        14.04 o                         
  -7   3  12          1.44         21.57        13.60 o                         
  -5   3  12         11.03         35.87        15.48 o                         
  -3   3  12          1.80         29.47        15.45 o                         
 -18   4  12         76.89         83.73        12.16 o                         
 -16   4  12         61.03         77.40        14.39 o                         
 -14   4  12         96.96         96.88        16.26 o                         
 -12   4  12        151.71        165.99        13.54 o                         
 -10   4  12        368.40        343.52        15.68 o                         
  -8   4  12        348.91        339.21        15.80 o                         
  -6   4  12        163.31        141.20        15.16 o                         
  -4   4  12        182.44        199.11        22.13 o                         
 -17   5  12         20.69         57.34        14.39 o                         
 -15   5  12        151.74        146.52        13.84 o                         
 -13   5  12        227.88        219.66        26.74 o                         
 -11   5  12         27.78         71.52        14.83 o                         
  -9   5  12         45.33         60.55        18.36 o                         
  -7   5  12          2.27         21.69        14.06 o                         
  -5   5  12         57.76         30.36        17.55 o                         
  -3   5  12          1.53         37.06        19.33 o                         
 -16   6  12         76.31         80.51        14.74 o                         
 -14   6  12        177.73        175.52        14.53 o                         
 -12   6  12         94.15        136.63        15.82 o                         
 -10   6  12        136.56        145.67        15.04 o                         
  -8   6  12        210.19        221.42        16.97 o                         
  -6   6  12        106.91        111.53        22.22 o                         
  -4   6  12        170.15        143.57        17.14 o                         
 -15   7  12        102.67        123.02        14.32 o                         
 -13   7  12         64.55         47.07        14.02 o                         
 -11   7  12          2.41         26.23        19.71 o                         
  -9   7  12          0.74         35.98        16.45 o                         
  -7   7  12          3.64         -5.69        22.68 o                         
  -5   7  12         11.25         20.05        16.12 o                         
 -14   8  12        192.76        186.00        14.72 o                         
 -12   8  12        335.72        338.61        14.41 o                         
 -10   8  12        239.59        212.62        15.56 o                         
  -8   8  12         69.82         77.30        15.37 o                         
  -6   8  12         22.70         46.93        24.29 o                         
 -13   9  12         60.42         46.00        17.86 o                         
 -11   9  12        147.55        155.87        18.79 o                         
  -9   9  12         85.81        103.48        18.08 o                         
 -15   1  13        106.60        110.04        13.44 o                         
 -13   1  13        155.11        156.56        14.67 o                         
 -11   1  13        191.61        225.34        12.66 o                         
  -9   1  13        289.57        267.10        15.09 o                         
  -7   1  13        153.90        137.31        14.04 o                         
 -16   2  13          0.67         10.68        13.30 o                         
 -14   2  13          5.76          6.05        13.30 o                         
 -12   2  13          8.74         33.77        13.19 o                         
 -10   2  13         25.99         39.26        13.69 o                         
  -8   2  13         13.56         25.09        13.69 o                         
 -15   3  13        150.28        163.56        13.62 o                         
 -13   3  13        103.28        126.31        12.43 o                         
 -11   3  13        125.39        119.87        19.97 o                         
  -9   3  13        337.10        315.34        13.74 o                         
  -7   3  13        123.87        141.15        14.57 o                         
 -14   4  13          3.53        -15.08        15.08 o                         
 -12   4  13         21.24         39.95        14.62 o                         
 -10   4  13          6.90         27.04        16.02 o                         
  -8   4  13          0.88         30.05        17.03 o                         
 -13   5  13          2.15         14.00        30.26 o                         
 -11   5  13         26.20         15.17        14.50 o                         
  -9   5  13        206.33        167.50        16.32 o                         
                                                                                
